# Supplementary material for: The biofilm inhibitor Carolacton inhibits planktonic growth of virulent pneumococci via a conserved target
Source: Sci Rep. 2016 Jul 11;6:29677. doi: 10.1038/srep29677 (PMC4939601; doi:10.1038/srep29677)
Supplement: Supplementary Dataset 1 [file srep29677-s2.xls]

## Sheet: Acebo et al.
Table adapted with changes from Acebo et al., 2012
ID	Start	End	size (nt)	also identified as
srn026	144217	144338	122
srn029	171513	171666	154
srn049	202519	202622	104
srn061	209805	209915	111
srn068	248144	248290	147
srn081	273681	273799	119
srn098	350624	351014	391	SN8, sspn351.1
srn135	438151	438276	126
srn141	463613	463725	113
srn145	470561	470657	104
srn151	501260	501364	105
srn157	547597	547699	103
srn164	596533	596633	101
srn176	681822	681975	154
srn206	781187	781305	119
srn218	808047	808148	102
srn226	821938	822273	336
srn231	853483	853606	124
srn235	869494	869745	252
srn239	907201	907415	215
srn241	909055	909180	126
srn249	928077	928215	139
srn254	956788	956896	109
srn266	1035461	1035582	122
srn267	1037099	1037218	120	sspn1038.1
srn270	1038198	1038302	105
srn277	1071102	1071212	111
srn279	1102805	1102928	124
srn299	1214232	1214353	122
srn308	1275562	1275711	137	sspn1276.1
srn317	1334472	1334582	111
srn319	1360540	1360646	107
srn351	1461067	1461175	109
srn395	1706693	1706886	194	sspn1707.1, SN34
srn400	1731603	1731720	118
srn435	1872034	1872146	113
srn448	1901982	1902084	103
srn477	1984831	1984969	139
srn478	1986359	1986458	100
srn491	2005533	2005674	142
srn502	2086090	2086326	237
srn503	2086474	2086599	126
trn0012	24175	24264	90
trn0027	79336	79386	51
trn0036	91593	91651	59
trn0052	120766	120838	73
trn0057	124989	125051	63
trn0093	200024	200092	69
trn0156	284018	284090	73
trn0157	284239	284316	78
trn0218	392084	392155	72
trn0256	436064	436160	97
trn0273	466477	466569	93	sspn467.1
trn0290	497393	497444	52
trn0329	603831	603887	57
trn0332	623248	623309	62
trn0355	673130	673199	70
trn0358	684651	684740	90
trn0423	800595	800664	70
trn0485	950119	950196	78
trn0489	959291	959352	62
trn0498	985718	985792	75
trn0500	1000888	1000974	87
trn0510	1016417	1016473	57
trn0573	1151276	1151348	73
trn0591	1189881	1189963	83
trn0634	1309557	1309634	78
trn0663	1390993	1391063	71
trn0674	1401387	1401457	71
trn0696	1423633	1423714	82
trn0723	1462550	1462631	82
trn0757	1515505	1515588	84
trn0760	1527461	1527537	77
trn0761	1528108	1528175	68
trn0788	1597524	1597579	56
trn0830	1731046	1731098	53
trn0866	1808564	1808655	92
trn0883	1831635	1831700	66
trn0884	1831707	1831795	89
trn0909	1870117	1870201	85
trn0935	1903551	1903633	83
trn0978	1986229	1986311	83
trn1009	2014191	2014265	75
trn1025	2048577	2048644	68
trn1031	2069774	2069864	91
trn1052	2132378	2132464	87

## Sheet: Index
Supplementary Dataset 1. Raw read counts, Log2FC and FDR values obtained for tRNAs and sRNAs of S. pneumoniae TIGR4 analyzed for differential transcription after Carolacton treatment.
This file contains multiple sheets and each sheet corresponds to one supplement table
1A	Table 1A. Raw read counts obtained for tRNAs.
1B	Table 1B. Log2FC and FDR values for tRNAs.
1C	Table 1C. Raw read counts obtained for small RNAs </=200 nt.
1D	Table 1D. Log2FC and FDR values for sRNAs </=200 nt.
1E	Table 1E. Raw read counts obtained for small RNAs >200 nt.
1F	Table 1F. Log2FC and FDR values for sRNAs >200 nt.

## Sheet: 1A
Table 1A. Raw read counts obtained for tRNAs. Read counts were obtained using Rockhopper (v2.0.3).
			t0				t5				t180
Name	Synonym	size (nt)	Carolacton I	Carolacton II	Control I	Control II	Carolacton I	Carolacton II	Control I	Control II	Carolacton I	Carolacton II	Control I	Control II
tRNA-Glu-5	SP_2242	72	13697	26779	23164	11363	11150	35400	11363	11602	9846	15636	3643	12576
tRNA-Ala-4	SP_2243	73	3777	5678	5374	3134	2699	5290	3000	3027	2187	3198	729	2351
tRNA-Asn-2	SP_2244	74	20862	43568	32825	14704	16656	58262	15784	15225	16355	17244	4140	16315
tRNA-Tyr-2	SP_2245	81	373	1115	511	286	224	579	247	249	151	157	61	175
tRNA-Gln-2	SP_2246	72	780	1989	1144	533	503	1896	492	608	565	580	158	430
tRNA-Ser-4	SP_2247	88	77	160	105	44	49	111	51	61	46	42	21	58
tRNA-Thr-3	SP_2248	73	2342	4024	3531	2005	1726	4403	2061	1958	1207	1440	451	1866
tRNA-Arg-1	SP_2249	72	5118	12687	8796	3933	3609	15818	3877	4185	2900	3053	766	3453
tRNA-Arg-2	SP_2250	72	1032	2744	2289	914	835	4498	855	1019	1284	1891	405	1657
tRNA-Leu-1	SP_2251	86	2411	5178	3929	1799	1721	4868	1821	1952	986	1115	248	1068
tRNA-Lys-1	SP_2252	73	28070	50050	42070	26439	22546	58901	28118	27673	10381	27061	5012	13450
tRNA-Ser-1	SP_2253	88	8243	41895	20491	6384	5738	39889	5175	8010	3545	1555	500	2769
tRNA-Ile-1	SP_2254	74	2044	3566	3208	1694	1741	4830	1815	1696	1757	3496	886	2753
tRNA-Gly-1	SP_2255	71	8980	13144	13393	7030	6541	14453	6746	6584	6876	13016	3082	12374
tRNA-Phe-1	SP_2256	73	4838	8481	7629	5260	4487	12570	4356	4996	5747	14557	4567	13490
tRNA-Met-1	SP_2257	74	7693	15739	11693	5878	5507	16242	5582	6191	3939	4134	1213	4196
tRNA-Ser-2	SP_2258	90	2313	4692	3444	1685	1475	2965	1567	1712	1068	866	514	1239
tRNA-Met-2	SP_2259	74	4015	1855	2822	3749	3939	2137	5090	3144	1933	3043	2245	2685
tRNA-Met-3	SP_2260	74	3060	6252	4373	2280	2008	5612	2003	2246	1713	1833	434	1579
tRNA-Pro-1	SP_2261	74	20766	38683	28933	13950	12424	30822	12480	14415	16535	10406	4289	18423
tRNA-Arg-3	SP_2262	74	18478	17289	24757	14534	16032	26069	15967	13721	16197	22000	7474	22960
tRNA-Leu-2	SP_2263	86	20819	19444	26206	16187	18079	33119	19227	16301	10127	16791	4062	17577
tRNA-Gly-2	SP_2264	72	6220	7610	8321	4669	4281	7926	4757	4512	3874	3039	1228	3736
tRNA-Thr-1	SP_2265	73	65499	198503	129836	47249	44011	203837	41150	57406	32274	18065	5508	28912
tRNA-Leu-3	SP_2266	82	2351	6224	5382	1955	2128	10894	1929	2241	883	560	213	657
tRNA-Lys-2	SP_2267	73	5134	3702	5154	4685	4582	5115	5443	4115	3640	4353	2950	6270
tRNA-Asp-1	SP_2268	73	8187	16603	12172	6349	5817	16156	5932	6919	5793	8447	2219	7635
tRNA-Val-1	SP_2269	73	4505	6383	6514	3623	3497	6140	3582	3294	3171	2560	934	2800
tRNA-Ala-1	SP_2270	73	1662	2681	2393	1351	1127	2515	1265	1327	875	1655	340	934
tRNA-Glu-1	SP_2271	72	10646	22588	19499	8731	8754	30512	8821	9230	6288	10708	2044	8208
tRNA-Cys-1	SP_2272	71	975	1433	1616	1108	776	1660	950	1101	948	805	445	1085
tRNA-Pro-2	SP_2273	74	22949	46618	31534	15058	12959	34035	12968	15271	17464	10804	4522	17653
tRNA-Arg-4	SP_2274	74	18529	17327	24505	14612	16047	26240	15944	13643	16170	21713	7470	22857
tRNA-Leu-4	SP_2275	86	20862	19520	26096	16180	18080	32740	19436	16222	10233	16901	4046	17576
tRNA-Gly-3	SP_2276	72	6367	7541	8286	4584	4252	7736	4702	4584	3907	3108	1243	3798
tRNA-Thr-2	SP_2277	73	65287	198940	129711	46860	44199	203738	41032	57152	32146	18296	5485	28847
tRNA-Leu-5	SP_2278	82	2348	6217	5304	1957	2108	10992	1990	2228	868	593	215	694
tRNA-Lys-3	SP_2279	73	5073	3721	5171	4739	4585	5150	5466	4070	3593	4253	3003	6148
tRNA-Asp-2	SP_2280	73	8268	16374	12097	6375	5902	16289	5999	6775	5817	8568	2240	7665
tRNA-Val-2	SP_2281	73	4468	6423	6545	3508	3469	6050	3567	3238	3082	2579	921	2821
tRNA-Ala-2	SP_2282	73	1600	2663	2380	1361	1137	2472	1302	1380	901	1626	354	946
tRNA-Glu-2	SP_2283	72	10693	22663	19476	8661	8666	30679	8691	9176	6408	10774	2152	8206
tRNA-Leu-6	SP_2284	84	8019	12298	11901	5884	6147	14210	6268	6283	2903	7059	1096	4179
tRNA-Gln-1	SP_2285	72	10200	30142	13505	3657	4651	20009	2944	5778	4770	1920	545	2542
tRNA-His-1	SP_2286	73	839	3552	1664	754	656	3401	669	849	1061	1466	416	1442
tRNA-Trp-1	SP_2287	71	58405	99252	85977	35839	37254	91576	33187	35700	37138	28732	9618	43588
tRNA-Tyr-1	SP_2288	81	297	776	516	248	198	616	248	250	146	182	55	139
tRNA-Phe-2	SP_2289	73	4933	9059	8070	5314	4774	13150	4553	5172	5823	14691	4542	13671
tRNA-Met-4	SP_2290	74	7757	15649	11589	5980	5576	16397	5572	6230	3992	4068	1226	4180
tRNA-Ser-3	SP_2291	90	2310	4689	3519	1673	1482	3041	1547	1695	1133	904	515	1182
tRNA-Ile-2	SP_2292	74	2002	3601	3167	1717	1735	4754	1809	1705	1781	3437	911	2797
tRNA-Gly-4	SP_2293	71	9107	13309	13334	7055	6595	14720	6800	6575	6914	13164	3108	12363
tRNA-Val-3	SP_2294	73	4131	5446	5667	3328	3264	5181	3363	3038	2935	2295	972	2660
tRNA-Ala-3	SP_2295	73	1634	2690	2331	1361	1139	2448	1269	1351	917	1675	356	959
tRNA-Glu-3	SP_2296	72	10671	22584	19401	8545	8815	30495	8812	9134	6233	10786	2134	8249
tRNA-Asn-1	SP_2297	74	20686	43730	32658	14657	16691	57895	15786	15051	16310	17228	4152	16223
tRNA-Glu-4	SP_2298	72	10756	22754	19481	8754	8753	30835	8841	9255	6299	11418	2195	8254
tRNA-Arg-5	SP_2299	74	1010	1328	1328	839	774	1566	907	804	725	886	232	757

## Sheet: 1B
Table 1B. Log2FC and FDR value for tRNAs. Log2FC and FDR values were obtained from analyzing differential transcription using the edgeR (v3.1) package for R.
			t0		t5		t180
Name	Synonym	size (nt)	log2FC	FDR	log2FC	FDR	log2FC	FDR
tRNA-Glu-5	SP_2242	72	0.00963821	0.999061	-0.0656361	0.950047	0.400753	0.669068
tRNA-Ala-4	SP_2243	73	-0.0500831	0.999061	-0.473901	0.816766	0.545395	0.648787
tRNA-Asn-2	SP_2244	74	0.228141	0.999061	0.147585	0.858391	0.609075	0.648787
tRNA-Tyr-2	SP_2245	81	0.547776	0.999061	-0.309912	0.816766	0.151197	0.863891
tRNA-Gln-2	SP_2246	72	0.454748	0.999061	-0.0251477	0.997451	0.70952	0.648787
tRNA-Ser-4	SP_2247	88	0.474385	0.999061	-0.458641	0.816766	-0.0673012	0.916669
tRNA-Thr-3	SP_2248	73	-0.0269265	0.999061	-0.386473	0.816766	0.0755265	0.916669
tRNA-Arg-1	SP_2249	72	0.232561	0.999061	0.0588555	0.950978	0.440969	0.669068
tRNA-Arg-2	SP_2250	72	0.000409383	0.999061	0.228184	0.830274	0.455075	0.669068
tRNA-Leu-1	SP_2251	86	0.182279	0.999061	-0.232489	0.819541	0.584375	0.648787
tRNA-Lys-1	SP_2252	73	-0.0775613	0.999061	-0.458292	0.816766	0.557111	0.648787
tRNA-Ser-1	SP_2253	88	0.593481	0.999061	0.431354	0.816766	0.831665	0.648787
tRNA-Ile-1	SP_2254	74	-0.0171812	0.999061	-0.126666	0.875167	0.185958	0.863891
tRNA-Gly-1	SP_2255	71	-0.0503003	0.999061	-0.27723	0.816766	0.134735	0.863891
tRNA-Phe-1	SP_2256	73	-0.2417	0.999061	-0.164366	0.858391	-0.246863	0.812466
tRNA-Met-1	SP_2257	74	0.177523	0.999061	-0.16788	0.858391	0.419409	0.669068
tRNA-Ser-2	SP_2258	90	0.22176	0.999061	-0.453642	0.816766	-0.114095	0.916669
tRNA-Met-2	SP_2259	74	-0.319855	0.999061	-0.821238	0.816766	-0.694952	0.648787
tRNA-Met-3	SP_2260	74	0.237553	0.999061	-0.188364	0.858391	0.674184	0.648787
tRNA-Pro-1	SP_2261	74	0.268426	0.999061	-0.294351	0.816766	0.280384	0.812466
tRNA-Arg-3	SP_2262	74	-0.220674	0.999061	-0.296922	0.816766	0.0631447	0.916669
tRNA-Leu-2	SP_2263	86	-0.173544	0.999061	-0.325848	0.816766	0.143641	0.863891
tRNA-Gly-2	SP_2264	72	-0.048717	0.999061	-0.459082	0.816766	0.328525	0.767806
tRNA-Thr-1	SP_2265	73	0.333668	0.999061	0.104017	0.902609	0.678454	0.648787
tRNA-Leu-3	SP_2266	82	0.013759	0.999061	0.378404	0.816766	0.628557	0.648787
tRNA-Lys-2	SP_2267	73	-0.303242	0.999061	-0.62288	0.816766	-0.601832	0.648787
tRNA-Asp-1	SP_2268	73	0.174617	0.999061	-0.253593	0.816766	0.297746	0.767806
tRNA-Val-1	SP_2269	73	-0.0707552	0.999061	-0.346834	0.816766	0.456629	0.669068
tRNA-Ala-1	SP_2270	73	0.00321555	0.999061	-0.446476	0.816766	0.606458	0.648787
tRNA-Glu-1	SP_2271	72	0.0208789	0.999061	-0.001119	0.997451	0.523179	0.648787
tRNA-Cys-1	SP_2272	71	-0.420498	0.999061	-0.670029	0.816766	-0.0641144	0.916669
tRNA-Pro-2	SP_2273	74	0.356645	0.999061	-0.268779	0.816766	0.350462	0.767806
tRNA-Arg-4	SP_2274	74	-0.214995	0.999061	-0.288146	0.816766	0.0572082	0.916669
tRNA-Leu-4	SP_2275	86	-0.166826	0.999061	-0.337013	0.816766	0.158643	0.863891
tRNA-Gly-3	SP_2276	72	-0.0149979	0.999061	-0.479808	0.816766	0.326367	0.767806
tRNA-Thr-2	SP_2277	73	0.339795	0.999061	0.111692	0.901913	0.682682	0.648787
tRNA-Leu-5	SP_2278	82	0.0229764	0.999061	0.363562	0.816766	0.587212	0.648787
tRNA-Lys-3	SP_2279	73	-0.326674	0.999061	-0.61668	0.816766	-0.632073	0.648787
tRNA-Asp-2	SP_2280	73	0.172776	0.999061	-0.228537	0.819541	0.300421	0.767806
tRNA-Val-2	SP_2281	73	-0.0515695	0.999061	-0.346917	0.816766	0.43732	0.669068
tRNA-Ala-2	SP_2282	73	-0.0339413	0.999061	-0.497458	0.816766	0.57403	0.648787
tRNA-Glu-2	SP_2283	72	0.0330833	0.999061	0.0105062	0.997451	0.506513	0.648787
tRNA-Leu-6	SP_2284	84	0.0312606	0.999061	-0.253915	0.816766	0.614501	0.648787
tRNA-Gln-1	SP_2285	72	1.07002	0.324413	0.305404	0.816766	1.25876	0.648787
tRNA-His-1	SP_2286	73	0.490689	0.999061	0.152028	0.858391	0.224954	0.813781
tRNA-Trp-1	SP_2287	71	0.232488	0.999061	-0.0735233	0.950047	0.321109	0.767806
tRNA-Tyr-1	SP_2288	81	0.209077	0.999061	-0.370231	0.816766	0.439407	0.669068
tRNA-Phe-2	SP_2289	73	-0.223468	0.999061	-0.142307	0.858391	-0.235659	0.812466
tRNA-Met-4	SP_2290	74	0.172202	0.999061	-0.15529	0.858391	0.418423	0.669068
tRNA-Ser-3	SP_2291	90	0.2107	0.999061	-0.419409	0.816766	-0.0102885	0.984178
tRNA-Ile-2	SP_2292	74	-0.0287169	0.999061	-0.140686	0.858391	0.150799	0.863891
tRNA-Gly-4	SP_2293	71	-0.0308272	0.999061	-0.264708	0.816766	0.141872	0.863891
tRNA-Val-3	SP_2294	73	-0.080556	0.999061	-0.390594	0.816766	0.332488	0.767806
tRNA-Ala-3	SP_2295	73	0.00246086	0.999061	-0.467508	0.816766	0.594873	0.648787
tRNA-Glu-3	SP_2296	72	0.0415305	0.999061	0.0117607	0.997451	0.488329	0.648787
tRNA-Asn-1	SP_2297	74	0.230822	0.999061	0.152381	0.858391	0.608339	0.648787
tRNA-Glu-4	SP_2298	72	0.0323006	0.999061	0.00283566	0.997451	0.51606	0.648787
tRNA-Arg-5	SP_2299	74	-0.0815837	0.999061	-0.446771	0.816766	0.487831	0.669068

## Sheet: 1C
Table 1C. Raw read counts obtained for small RNAs </=200 nt. Read counts were obtained using HTSeq (v0.6.0).
				t0				t5				t180
Name	Begin	End	size (nt)	Carolacton I	Carolacton II	Control I	Control II	Carolacton I	Carolacton II	Control I	Control II	Carolacton I	Carolacton II	Control I	Control II
F1	91593	91664	72	0	0	0	0	0	0	0	0	0	0	0	1
F10	284261	284317	57	63	42	72	47	64	76	65	67	27	68	40	108
F11	286614	286708	95	6	3	2	3	2	11	6	2	6	6	2	13
F12	444624	444663	40	20	18	27	20	19	25	25	19	9	10	9	12
F13	470344	470441	98	3695	3196	4772	3622	3247	4612	3593	3078	1540	5499	1923	4537
F14	499570	499689	120	28	33	29	19	25	37	31	35	25	33	24	49
F15	501732	501844	113	67	37	65	81	80	73	88	85	99	62	96	187
F16	528096	528162	67	13	26	21	13	6	31	4	11	7	6	11	36
F17	530769	530895	127	1118	789	1016	907	882	754	1067	867	701	738	542	1402
F18	538437	538492	56	11	9	3	4	6	17	5	5	4	2	4	0
F19	543052	543150	99	582	683	890	500	489	825	615	523	211	198	134	347
F2	106533	106577	45	6	1	4	5	6	4	9	11	5	3	3	7
F21	557415	557447	33	7	1	1	2	1	6	4	3	0	1	5	8
F22	592573	592712	140	84	80	120	62	61	58	63	57	41	65	42	97
F23	603204	603346	143	80	79	135	107	85	218	84	88	48	104	33	221
F24	610528	610660	133	12	3	11	5	5	6	4	5	4	5	6	8
F25	623244	623345	102	425	354	442	401	412	396	491	430	172	195	243	514
F26	668007	668112	106	64	64	62	56	53	49	64	51	35	53	45	132
F27	684656	684797	142	132	85	141	135	186	207	223	203	42	55	89	247
F28	709064	709122	59	7	1	8	7	8	6	7	4	6	7	10	13
F29	743792	743828	37	57	96	97	52	59	143	57	66	42	38	26	75
F3	117143	117248	106	105	54	88	94	83	67	81	58	73	62	102	179
F30	743886	743933	48	15	26	23	12	13	31	21	12	5	3	2	15
F31	810811	810862	52	995	1788	1251	645	684	1868	700	638	458	448	222	726
F33	863736	863818	83	29	14	21	27	30	25	31	22	21	14	20	50
F34	907218	907312	95	461	297	453	481	411	349	509	457	427	921	303	920
F35	909029	909169	141	98	87	118	69	73	107	100	67	85	103	68	243
F36	941435	941487	53	6	6	1	4	10	28	7	8	3	3	4	15
F38	956782	956928	147	1	0	0	0	0	1	0	0	0	0	0	0
F39	972498	972607	110	35	19	32	22	37	24	33	27	20	35	19	79
F4	118118	118166	49	10	7	6	7	4	2	5	3	9	18	2	21
F40	1063101	1063151	51	99	33	77	91	76	45	131	79	36	28	90	106
F41	1071112	1071214	103	247	392	372	253	185	333	239	232	159	126	66	226
F42	1093532	1093614	83	11	11	21	17	22	16	14	12	9	9	19	45
F43	1216148	1216246	99	492	513	461	340	387	451	487	348	242	137	280	681
F44	1220366	1220460	95	722	893	794	523	641	989	740	712	378	278	253	820
F45	1408204	1408275	72	22	18	23	27	41	46	56	51	12	16	12	30
F46	1454220	1454277	58	122	151	134	96	100	135	116	122	33	36	26	45
F47	1530016	1530100	85	34	30	30	36	43	31	30	38	22	11	19	61
F48	1778293	1778427	135	27	23	24	28	34	34	38	32	73	64	146	88
F49	2026337	2026403	67	12	5	6	19	15	13	13	14	15	11	10	22
F5	120678	120848	171	2068	1455	2269	1613	1602	1993	1988	1440	759	1065	1067	2529
F50	2085887	2085994	108	52	15	69	40	42	30	37	27	22	17	5	18
F51	2133001	2133045	45	0	0	0	0	0	0	0	0	0	0	0	0
F52	40336	40380	45	76	47	88	72	83	78	89	67	65	71	55	95
F53	588512	588590	79	11	10	10	10	11	20	12	7	9	2	10	36
F55	1696066	1696162	97	14	14	20	8	20	23	4	9	40	28	3	5
F56	158993	159090	98	14	6	10	11	8	11	16	8	13	10	13	30
F57	553923	553982	60	4	1	5	4	1	0	1	2	2	0	0	1
F58	716443	716473	31	26	6	15	20	19	4	26	20	19	28	80	89
F59	869510	869591	82	14	25	24	17	22	18	24	16	15	5	8	30
F6	130439	130495	57	27	13	29	41	17	17	33	29	37	23	33	78
F60	950115	950165	51	13	8	17	18	6	17	16	9	3	1	1	8
F61	972327	972384	58	2	2	2	2	2	9	5	3	3	0	1	3
F62	995726	995787	62	9	7	9	11	12	13	10	12	1	4	8	12
F63	1090060	1090100	41	60	14	34	48	38	12	59	33	10	7	8	5
F64	1118416	1118462	47	6	12	12	1	2	12	6	3	10	6	4	14
F65	1350946	1351012	67	55	12	38	31	47	18	48	45	32	35	41	92
F67	2086466	2086584	119	195	192	203	138	126	195	178	179	189	147	97	222
F68	2132994	2133050	57	6	7	11	11	20	15	17	9	1	10	5	9
F7	209812	209917	106	220	96	237	274	233	185	305	274	266	309	341	724
F9	231310	231359	50	171	141	202	151	174	208	233	181	123	128	118	192
R1	171483	171628	146	475	450	518	399	422	464	410	380	262	348	258	588
R10	1987487	1987533	47	76	58	77	66	55	66	76	42	59	86	62	109
R11	2002164	2002195	32	23	9	22	30	29	42	28	33	20	36	38	76
R13	623327	623372	46	404	214	350	381	405	240	554	376	193	156	268	440
R14	1034021	1034100	80	84	44	75	72	71	76	96	86	45	37	57	107
R15	1214248	1214371	124	44	101	78	57	56	111	47	50	39	55	17	84
R16	1227703	1227744	42	52	52	65	65	65	50	62	58	33	48	60	114
R17	1277341	1277388	48	22	20	23	28	28	46	23	18	45	48	150	257
R18	1364575	1364706	132	217	86	151	239	240	115	314	204	300	246	640	1238
R19	1390953	1391074	122	92	95	125	93	90	181	107	90	72	231	66	234
R2	1221797	1221902	106	32	20	33	27	25	39	40	24	24	76	22	65
R20	1455141	1455185	45	13	37	17	19	10	26	15	16	12	6	10	30
R21	1461116	1461178	63	0	0	0	0	0	0	0	0	0	0	0	0
R3	1275652	1275704	53	0	0	0	0	0	0	0	0	0	0	0	0
R4	1351009	1351076	68	5	1	0	5	9	0	6	3	2	0	1	4
R6	1731557	1731734	178	105	146	135	89	86	156	79	93	72	61	74	196
R7	1791010	1791080	71	16	20	14	11	23	17	23	15	9	5	14	26
R8	1892645	1892717	73	7	7	6	3	7	6	3	9	7	5	3	11
R9	1903548	1903638	91	22	9	15	18	33	29	35	22	94	116	139	122
SN1	24145	24254	110	5	4	5	6	1	3	9	3	1	2	2	7
SN10	467128	467294	172	262	267	333	262	268	453	346	303	201	236	139	335
SN13	681801	681922	122	0	0	0	0	0	0	1	0	0	0	0	0
SN14	783289	783434	146	1461	1088	1352	1641	1880	1542	2164	1834	435	454	989	2349
SN15	821508	821581	74	14	16	24	15	19	16	16	8	19	13	10	27
SN19	855530	855627	100	33	12	21	37	38	13	53	43	29	25	76	114
SN22	1033894	1034015	125	265	232	258	291	339	303	366	376	130	81	204	357
SN26	1989967	1990063	97	22	15	21	13	25	26	33	33	17	11	10	21
SN28	485360	485540	181	33	15	38	28	16	25	31	27	20	16	6	35
SN32	1022430	1022539	121	60	35	35	42	20	37	43	42	18	6	14	31
SN33	392134	392231	105	20	22	17	17	23	32	19	23	13	9	7	20
SN36	423848	423992	145	706	828	875	499	490	1094	612	546	355	305	272	762
SN37	557778	557971	194	22	22	21	20	14	37	21	18	12	11	15	31
SN38	485578	485759	182	23	17	17	16	25	17	49	23	17	16	9	8
SN39	721337	721446	110	28	13	21	41	41	27	51	45	19	16	41	71
SN41	1037030	1037185	166	1	2	4	4	4	0	4	5	0	1	6	7
SN43	1275596	1275742	147	0	0	0	0	0	0	0	1	0	0	2	0
SN45	2005540	2005697	181	1	1	1	2	1	1	4	1	1	2	1	2
SN46	2048539	2048648	112	0	0	0	0	0	0	0	0	1	0	0	5
SN47	56069	56190	122	1	1	1	1	1	2	1	1	6	2	1	4
SN48*	1102915	1103083	169	12	8	11	9	13	12	17	9	6	9	6	23
SN49	1455217	1455362	146	21	24	30	16	9	25	9	14	9	7	12	25
SN5	228604	228713	110	0	0	1	0	2	0	0	0	1	2	0	0
SN6	230748	230916	171	25	17	52	24	44	46	38	23	39	57	24	54
SN7	233177	233262	93	371	220	354	320	257	254	310	280	238	213	245	550
SN9	414094	414215	122	9	18	14	10	11	18	12	13	11	1	2	25
srn026	144217	144338	122	3	2	3	5	6	5	10	16	13	21	20	27
srn049	202519	202622	104	201	350	291	120	136	352	157	114	271	315	54	187
srn068	248144	248290	147	56	61	51	55	57	59	55	50	56	34	46	90
srn081	273681	273799	119	6	1	2	3	3	6	1	4	1	2	0	6
srn135	438151	438276	126	24	24	40	30	34	27	32	23	14	6	36	105
srn141	463613	463725	113	240	185	208	205	239	223	310	234	176	171	250	586
srn164	596533	596633	101	227	292	283	204	215	426	225	278	105	116	163	469
srn176	681822	681975	154	20	9	37	42	50	73	57	84	16	35	59	109
srn206	781187	781305	119	331	136	276	349	372	185	495	399	153	130	222	413
srn218	808047	808148	102	81	63	88	71	65	124	99	80	51	48	103	259
srn231	853483	853606	124	40	21	27	38	41	14	43	37	18	29	62	124
srn249	928077	928215	139	21	17	20	28	33	23	30	26	41	43	31	69
srn266	1035461	1035582	122	14	7	7	17	22	7	19	28	11	11	13	25
srn267	1037099	1037218	120	11	3	8	3	4	13	3	6	3	2	0	5
srn270	1038198	1038302	105	821	628	861	602	621	634	742	652	436	764	379	1093
srn279	1102805	1102928	124	8	9	11	7	9	16	11	6	9	2	5	6
srn308	1275562	1275711	137	73	83	79	52	60	75	80	51	31	20	12	49
srn317	1334472	1334582	111	23	28	26	13	11	25	6	10	13	6	2	9
srn319	1360540	1360646	107	1	0	0	1	1	0	1	1	0	1	2	0
srn395	1706693	1706886	194	61949	40902	27919	27979	66209	31579	16412	21061	23159	12176	14880	16092
srn435	1872034	1872146	113	16	8	12	15	24	15	22	13	24	18	12	19
srn448	1901982	1902084	103	1	3	3	0	0	5	0	1	0	0	0	0
srn477	1984831	1984969	139	121	188	151	118	112	280	102	151	145	789	269	631
srn478	1986359	1986458	100	11	10	6	3	8	5	11	15	4	7	1	6
srn491	2005533	2005674	142	2	2	1	1	3	2	6	5	1	1	1	1
sspn1229.1	1228243	1228280	37	68	59	66	51	66	98	89	69	42	23	35	73
sspn1275.1	1274492	1274628	136	240	162	233	270	237	289	306	233	132	233	262	619
sspn1462.1	1461080	1461196	116	17	4	16	17	18	8	23	19	13	16	23	30
sspn1755.1	1754791	1754886	95	21	20	20	16	22	22	28	27	18	37	62	126
sspn1871.1	1870152	1870209	57	0	0	0	0	0	0	0	0	0	0	0	0
sspn208.1	207851	207923	72	33	26	47	26	25	61	38	22	19	64	17	47
sspn2122.1	2121275	2121377	102	62	102	73	42	60	113	71	80	40	61	15	54
sspn25.1	24817	24916	99	3550	4973	4341	2642	2420	3776	3170	2807	1341	1443	651	1400
sspn272.1	271945	272028	83	21	31	49	40	23	40	29	31	48	29	13	45
sspn388.1	387494	387582	88	20	22	25	27	26	33	27	22	22	21	13	36
sspn468.1	467301	467386	85	108	130	136	84	88	101	110	72	38	29	27	49
sspn682.2	681820	681908	88	0	0	0	0	0	0	0	0	0	0	0	0
sspn685.1	684650	684738	88	0	0	0	0	0	0	0	0	0	0	0	0
sspn692.1	691343	691441	98	19	29	15	18	26	18	17	38	11	6	9	5
sspn956.1	955904	956000	96	8	7	6	7	3	8	5	7	8	4	1	9
sspn957.1	956780	956922	142	0	0	0	0	0	0	0	0	0	0	0	0
trn0027	79336	79386	51	48	40	48	34	52	54	51	36	46	56	35	103
trn0036	91593	91651	59	0	0	0	0	0	0	0	0	0	0	0	0
trn0057	124989	125051	63	118	117	151	76	139	173	138	126	265	427	31	43
trn0093	200024	200092	69	30	47	27	17	24	45	19	23	26	13	11	30
trn0156	284018	284090	73	8	15	12	12	16	13	6	16	6	14	3	7
trn0218	392084	392155	72	36	63	55	66	63	89	94	73	13	18	24	41
trn0256	436064	436160	97	579	862	888	478	476	1085	548	525	349	358	229	595
trn0273	466477	466569	93	1617	1931	2105	1323	1655	2168	1733	1414	855	1348	629	1399
trn0290	497393	497444	52	27	34	48	23	28	27	31	35	36	14	7	26
trn0355	673130	673199	70	4	1	5	2	2	2	8	3	2	1	1	1
trn0423	800595	800664	70	9	20	7	6	4	20	13	5	10	1	4	16
trn0489	959291	959352	62	10	4	10	8	5	5	8	1	4	1	1	2
trn0498	985718	985792	75	1	2	2	1	5	5	3	4	0	0	3	6
trn0500	1000888	1000974	87	1	0	1	0	0	0	2	1	0	0	1	0
trn0510	1016417	1016473	57	2	0	2	1	1	2	0	3	0	0	0	0
trn0573	1151276	1151348	73	9	17	17	8	18	40	17	11	6	22	6	36
trn0591	1189881	1189963	83	8	4	15	3	3	9	11	9	3	0	1	4
trn0634	1309557	1309634	78	22	29	20	20	33	25	37	19	13	5	3	17
trn0674	1401387	1401457	71	257	106	203	262	234	105	295	177	242	239	435	603
trn0696	1423633	1423714	82	174	45	132	148	205	128	245	202	23	25	37	67
trn0723	1462550	1462631	82	125	56	101	134	161	113	225	197	73	87	94	103
trn0757	1515505	1515588	84	0	0	1	2	1	0	1	0	0	0	0	0
trn0760	1527461	1527537	77	68	56	33	61	52	50	75	69	34	26	72	93
trn0761	1528108	1528175	68	26	11	34	38	41	29	51	32	21	35	41	70
trn0788	1597524	1597579	56	10	14	4	6	7	10	11	4	4	2	1	2
trn0866	1808564	1808655	92	8064	1390	3550	9951	7445	1377	9722	7504	9374	7313	23746	34540
trn0883	1831635	1831700	66	0	4	0	1	0	2	1	1	4	4	2	14
trn0884	1831707	1831795	89	9	9	15	9	8	10	15	7	15	26	7	39
trn0909	1870117	1870201	85	496	256	511	474	437	320	508	394	177	195	184	428
trn0978	1986229	1986311	83	3	4	11	6	3	9	11	4	7	5	3	13
trn1009	2014191	2014265	75	12	5	14	21	23	8	31	26	14	11	21	45
trn1031	2069774	2069864	91	640	369	562	800	604	470	903	792	501	532	2495	2437
trn1052	2132378	2132464	87	13	16	17	14	10	17	11	15	10	13	7	6

## Sheet: 1D
Table 1D. Log2FC and FDR values for sRNAs </=200 nt. Log2FC and FDR values were obtained from analyzing differential transcription using the edgeR (v3.1) package for R.
				t0		t5		t180
Name	Begin	End	size (nt)	log2FC	FDR	log2FC	FDR	log2FC	FDR
F1	91593	91664	72	0	1	0	1	-2.04818	0.606174
F10	284261	284317	57	-0.0294912	1	-0.0114405	1	0.159145	0.909697
F11	286614	286708	95	0.941753	1	0.546361	1	0.517162	0.707777
F12	444624	444663	40	-0.156602	1	-0.0941741	1	0.575429	0.59642
F13	470344	470441	98	-0.143325	1	0.131039	1	0.880196	0.320097
F14	499570	499689	120	0.510514	1	-0.211486	1	0.431099	0.595084
F15	501732	501844	113	-0.41764	1	-0.239746	1	-0.0352461	1
F16	528096	528162	67	0.379666	1	1.05142	0.960208	-1.00522	0.288542
F17	530769	530895	127	0.0999542	1	-0.277064	1	0.393827	0.514144
F18	538437	538492	56	1.61234	1	1.03771	0.960208	1.19385	0.483483
F19	543052	543150	99	0.0562871	1	0.0806139	1	0.595449	0.320097
F2	106533	106577	45	-0.23776	1	-1.06955	0.960208	0.452403	0.825889
F21	557415	557447	33	1.45666	1	-0.130188	1	-2.74033	0.0976262
F22	592573	592712	140	0.0386416	1	-0.0774638	1	0.389166	0.601036
F23	603204	603346	143	-0.462954	1	0.630677	0.960208	0.235179	0.879696
F24	610528	610660	133	0.0630825	1	0.179582	1	0.0961574	1
F25	623244	623345	102	0.00360681	1	-0.245612	1	-0.269391	0.695403
F26	668007	668112	106	0.247216	1	-0.229473	1	-0.175944	0.879696
F27	684656	684797	142	-0.243231	1	-0.195571	1	-0.960585	0.0960661
F28	709064	709122	59	-0.763464	1	0.27482	1	-0.10216	1
F29	743792	743828	37	0.243743	1	0.532818	1	0.499935	0.512759
F3	117143	117248	106	-0.110843	1	0.0787907	1	-0.314818	0.683628
F30	743886	743933	48	0.419021	1	0.283379	1	-0.211126	0.935897
F31	810811	810862	52	0.774018	1	0.741238	0.960208	0.81807	0.153895
F33	863736	863818	83	-0.0770694	1	0.00417932	1	-0.18344	0.892536
F34	907218	907312	95	-0.214357	1	-0.388687	1	0.974772	0.134541
F35	909029	909169	141	0.157276	1	0.0133097	1	0.158777	0.892536
F36	941435	941487	53	1.33646	1	1.16733	0.960208	-0.82023	0.534853
F38	956782	956928	147	2.38223	1	2.27264	1	0	1
F39	972498	972607	110	0.14054	1	-0.00430816	1	0.0478026	1
F4	118118	118166	49	0.504904	1	-0.47171	1	1.11732	0.25411
F40	1063101	1063151	51	-0.290753	1	-0.779628	0.960208	-0.962792	0.172113
F41	1071112	1071214	103	0.211834	1	-0.00521573	1	0.858557	0.173727
F42	1093532	1093614	83	-0.638323	1	0.491724	1	-1.02784	0.195962
F43	1216148	1216246	99	0.480244	1	-0.0628839	1	-0.503717	0.513289
F44	1220366	1220460	95	0.468688	1	0.0428979	1	0.185051	0.87886
F45	1408204	1408275	72	-0.214954	1	-0.383352	1	0.206954	0.879696
F46	1454220	1454277	58	0.410003	1	-0.130181	1	0.698226	0.321166
F47	1530016	1530100	85	0.0569731	1	0.0649689	1	-0.405736	0.695403
F48	1778293	1778427	135	0.0500498	1	-0.113602	1	-0.290575	0.855315
F49	2026337	2026403	67	-0.529678	1	-0.0272788	1	0.484828	0.62622
F5	120678	120848	171	0.00126446	1	-0.00788131	1	-0.185088	0.847542
F50	2085887	2085994	108	-0.560057	1	0.140179	1	1.58302	0.0494378
F51	2133001	2133045	45	0	1	0	1	0	1
F52	40336	40380	45	-0.25565	1	-0.00576433	1	0.591967	0.355337
F53	588512	588590	79	0.201505	1	0.58906	1	-1.17549	0.250828
F55	1696066	1696162	97	0.189957	1	1.59952	0.960208	3.81275	1.95e-08
F56	158993	159090	98	0.0406188	1	-0.4194	1	-0.107766	1
F57	553923	553982	60	-0.681728	1	-1.46379	1	1.5242	0.593465
F58	716443	716473	31	-0.0666694	1	-0.957599	0.960208	-1.22443	0.0818124
F59	869510	869591	82	0.0977958	1	-0.0508909	1	-0.0452314	1
F6	130439	130495	57	-0.739024	1	-0.943723	0.960208	-0.0724529	1
F60	950115	950165	51	-0.616736	1	-0.247642	1	-0.317298	0.909697
F61	972327	972384	58	0.139034	1	0.313723	1	0.355341	0.918153
F62	995726	995787	62	-0.200834	1	0.0848328	1	-1.23824	0.327784
F63	1090060	1090100	41	-0.114914	1	-0.813406	1	1.04007	0.352283
F64	1118416	1118462	47	0.705258	1	0.476411	1	0.647883	0.59173
F65	1350946	1351012	67	0.0527031	1	-0.494048	1	-0.201282	0.855315
F67	2086466	2086584	119	0.342937	1	-0.278921	1	0.882783	0.105743
F68	2132994	2133050	57	-0.614274	1	0.386705	1	0.38116	0.853491
F7	209812	209917	106	-0.630313	1	-0.505908	1	-0.114286	0.909697
F9	231310	231359	50	-0.0357759	1	-0.19407	1	0.412218	0.522366
R1	171483	171628	146	0.156054	1	0.0876484	1	0.314394	0.624375
R10	1987487	1987533	47	0.0319554	1	-0.0273902	1	0.487492	0.475536
R11	2002164	2002195	32	-0.627413	1	0.0967659	1	-0.273918	0.815357
R13	623327	623372	46	-0.165911	1	-0.507753	1	-0.2946	0.701123
R14	1034021	1034100	80	-0.100468	1	-0.384677	1	-0.239478	0.825889
R15	1214248	1214371	124	0.2847	1	0.629643	0.960208	0.808648	0.315068
R16	1227703	1227744	42	-0.203127	1	-0.104905	1	-0.358061	0.633056
R17	1277341	1277388	48	-0.174339	1	0.733804	0.960208	-1.40123	0.00651725
R18	1364575	1364706	132	-0.342362	1	-0.500339	1	-1.0158	0.0536513
R19	1390953	1391074	122	-0.0695586	1	0.31557	1	0.864494	0.327784
R2	1221797	1221902	106	-0.0765454	1	-0.0969452	1	1.00315	0.234197
R20	1455141	1455185	45	0.615677	1	0.0599226	1	-0.31265	0.844094
R21	1461116	1461178	63	0	1	0	1	0	1
R3	1275652	1275704	53	0	1	0	1	0	1
R4	1351009	1351076	68	0.318759	1	0.0295016	1	-0.482474	0.879696
R6	1731557	1731734	178	0.340977	1	0.339871	1	-0.186492	0.864833
R7	1791010	1791080	71	0.675056	1	0.032649	1	-0.740568	0.473526
R8	1892645	1892717	73	0.786408	1	0.00667212	1	0.585101	0.659441
R9	1903548	1903638	91	0.00159724	1	0.0744556	1	0.242379	0.855315
SN1	24145	24254	110	0.328007	1	-0.174284	1	1.41837	0.0494378
SN10	467128	467294	172	-0.0256059	1	0.0232402	1	0.686117	0.195962
SN13	681801	681922	122	0	1	-2.36031	1	0	1
SN14	783289	783434	146	-0.157185	1	-0.257116	1	-1.10085	0.023085
SN15	821508	821581	74	-0.20931	1	0.492345	1	0.604142	0.513289
SN19	855530	855627	100	-0.331049	1	-0.876425	0.960208	-1.10658	0.0818124
SN22	1033894	1034015	125	-0.0507501	1	-0.267337	1	-0.658515	0.344168
SN26	1989967	1990063	97	0.275856	1	-0.456814	1	0.633994	0.512759
SN28	485360	485540	181	-0.327596	1	-0.610598	1	0.718415	0.460989
SN32	1022430	1022539	121	0.386374	1	-0.708045	0.960208	-0.0974746	1
SN33	392134	392231	105	0.400045	1	0.0795952	1	0.154725	0.918153
SN36	423848	423992	145	0.34925	1	0.28709	1	0.206771	0.844094
SN37	557778	557971	194	0.232655	1	0.231137	1	-0.222957	0.879696
SN38	485578	485759	182	0.402077	1	-0.784505	0.960208	1.63225	0.0536513
SN39	721337	721446	110	-0.563527	1	-0.527633	1	-0.932162	0.173727
SN41	1037030	1037185	166	-1.20626	1	-1.18534	1	-2.76739	0.0976262
SN43	1275596	1275742	147	0	1	-2.37069	1	-2.92409	0.460989
SN45	2005540	2005697	181	-0.405803	1	-1.30465	1	0.712568	0.81576
SN46	2048539	2048648	112	0	1	0	1	-1.33472	0.595084
SN47	56069	56190	122	0.133626	1	0.430095	1	1.429	0.321166
SN48*	1102915	1103083	169	0.137781	1	-0.117535	1	-0.116002	1
SN49	1455217	1455362	146	0.149229	1	0.388146	1	-0.426753	0.707777
SN5	228604	228713	110	-2.25333	1	3.14681	0.960208	4.10709	0.098511
SN6	230748	230916	171	-0.667579	1	0.501069	1	1.07332	0.0818124
SN7	233177	233262	93	-0.0849705	1	-0.270641	1	-0.0184017	1
SN9	414094	414215	122	0.337004	1	0.0914641	1	-0.142414	1
srn026	144217	144338	122	-0.534899	1	-1.32692	0.960208	0.226085	0.87886
srn049	202519	202622	104	0.665334	1	0.681998	0.960208	2.1569	4.91e-06
srn068	248144	248290	147	0.256446	1	0.0683633	1	0.183875	0.879696
srn081	273681	273799	119	0.581315	1	0.689741	1	-0.153749	1
srn135	438151	438276	126	-0.392526	1	0.105842	1	-1.94932	0.00651725
srn141	463613	463725	113	0.146556	1	-0.280144	1	-0.46217	0.460989
srn164	596533	596633	101	0.25595	1	0.179159	1	-0.667764	0.26333
srn176	681822	681975	154	-1.35067	1	-0.336193	1	-0.990206	0.134541
srn206	781187	781305	119	-0.371943	1	-0.654397	1	-0.410495	0.522366
srn218	808047	808148	102	-0.0101161	1	-0.0558551	1	-1.04875	0.0613356
srn231	853483	853606	124	-0.0241861	1	-0.506236	1	-1.22753	0.0504173
srn249	928077	928215	139	-0.246317	1	-0.040192	1	0.53355	0.460989
srn266	1035461	1035582	122	-0.141642	1	-0.704182	1	-0.0239067	1
srn267	1037099	1037218	120	0.499367	1	0.742215	1	0.794238	0.682605
srn270	1038198	1038302	105	0.13307	1	-0.21579	1	0.536453	0.460989
srn279	1102805	1102928	124	0.0790739	1	0.443751	1	0.731969	0.595084
srn308	1275562	1275711	137	0.419795	1	-0.0319901	1	0.633625	0.475536
srn317	1334472	1334582	111	0.571275	1	1.00295	0.960208	1.59821	0.098511
srn319	1360540	1360646	107	0.107068	1	-0.926195	1	-0.244376	1
srn395	1706693	1706886	194	0.0772492	1	-0.0959997	1	1.10644	0.0504173
srn435	1872034	1872146	113	-0.0692577	1	0.133578	1	1.17871	0.105743
srn448	1901982	1902084	103	0.563086	1	1.93475	0.960208	0	1
srn477	1984831	1984969	139	0.361225	1	0.424248	1	0.79647	0.475189
srn478	1986359	1986458	100	1.36187	1	-1.07024	0.960208	1.41834	0.25411
srn491	2005533	2005674	142	1.05566	1	-1.18571	0.960208	0.677984	0.855315
sspn1229.1	1228243	1228280	37	0.25992	1	-0.0506937	1	0.0624295	1
sspn1275.1	1274492	1274628	136	-0.24404	1	-0.113903	1	-0.487151	0.475189
sspn1462.1	1461080	1461196	116	-0.55355	1	-0.708129	1	-0.17657	0.909697
sspn1755.1	1754791	1754886	95	0.330886	1	-0.402837	1	-1.02138	0.105743
sspn1871.1	1870152	1870209	57	0	1	0	1	0	1
sspn208.1	207851	207923	72	-0.135234	1	0.379803	1	1.15939	0.153895
sspn2122.1	2121275	2121377	102	0.707416	1	0.0439439	1	1.39371	0.0378171
sspn25.1	24817	24916	99	0.477587	1	-0.0680644	1	1.22224	0.00651725
sspn272.1	271945	272028	83	-0.621044	1	-0.0624329	1	1.27844	0.0814613
sspn388.1	387494	387582	88	-0.186445	1	0.173592	1	0.624847	0.460989
sspn468.1	467301	467386	85	0.292065	1	-0.0109156	1	0.575945	0.461454
sspn682.2	681820	681908	88	0	1	0	1	0	1
sspn685.1	684650	684738	88	0	1	0	1	0	1
sspn692.1	691343	691441	98	0.663143	1	-0.405183	1	0.912785	0.460989
sspn956.1	955904	956000	96	0.330838	1	-0.258183	1	1.09211	0.383845
sspn957.1	956780	956922	142	0	1	0	1	0	1
trn0027	79336	79386	51	0.251268	1	0.221399	1	0.398596	0.595084
trn0036	91593	91651	59	0	1	0	1	0	1
trn0057	124989	125051	63	0.244131	1	0.147407	1	3.90028	1.2e-15
trn0093	200024	200092	69	0.983365	1	0.569245	1	0.756986	0.41948
trn0156	284018	284090	73	0.082794	1	0.295806	1	1.73591	0.0814613
trn0218	392084	392155	72	-0.173309	1	-0.234644	1	-0.331963	0.755789
trn0256	436064	436160	97	0.284395	1	0.368667	1	0.607332	0.288542
trn0273	466477	466569	93	0.22888	1	0.189288	1	0.892359	0.0869831
trn0290	497393	497444	52	-0.020396	1	-0.346384	1	1.47769	0.0818124
trn0355	673130	673199	70	-0.310975	1	-1.48435	0.960208	1.22514	0.595084
trn0423	800595	800664	70	1.30555	1	0.258009	1	0.0122296	1
trn0489	959291	959352	62	-0.224541	1	0.0858519	1	1.42747	0.460989
trn0498	985718	985792	75	0.150523	1	0.403627	1	-4.8868	0.0613356
trn0500	1000888	1000974	87	0.128898	1	-3.74659	0.960208	-2.08469	0.603389
trn0510	1016417	1016473	57	-0.392654	1	-0.117873	1	0	1
trn0573	1151276	1151348	73	0.250169	1	0.911757	0.960208	0.306668	0.855315
trn0591	1189881	1189963	83	-0.372162	1	-0.853864	1	0.0650418	1
trn0634	1309557	1309634	78	0.483623	1	0.0287754	1	0.725515	0.522366
trn0674	1401387	1401457	71	-0.310177	1	-0.42067	1	-0.436684	0.516695
trn0696	1423633	1423714	82	-0.303124	1	-0.426622	1	-0.367794	0.659441
trn0723	1462550	1462631	82	-0.325726	1	-0.643989	0.960208	0.318245	0.730708
trn0757	1515505	1515588	84	-3.64696	1	-0.0678474	1	0	1
trn0760	1527461	1527537	77	0.445056	1	-0.565716	1	-0.782057	0.296465
trn0761	1528108	1528175	68	-0.869318	1	-0.264778	1	-0.265027	0.81576
trn0788	1597524	1597579	56	1.3737	1	0.0931455	1	1.67888	0.318576
trn0866	1808564	1808655	92	-0.582384	1	-0.846001	1	-1.11094	0.0536513
trn0883	1831635	1831700	66	1.90018	1	-0.110157	1	-0.140197	1
trn0884	1831707	1831795	89	-0.247077	1	-0.36593	1	0.721541	0.460989
trn0909	1870117	1870201	85	-0.294031	1	-0.267007	1	0.080436	0.981657
trn0978	1986229	1986311	83	-1.08437	1	-0.427485	1	0.411162	0.81576
trn1009	2014191	2014265	75	-0.955707	1	-0.865774	0.960208	-0.61273	0.476341
trn1031	2069774	2069864	91	-0.387744	1	-0.687658	0.960208	-1.67954	0.00651725
trn1052	2132378	2132464	87	0.0526575	1	-0.0770104	1	1.49822	0.0976262

## Sheet: 1E
Table 1E. Raw read counts obtained for small RNAs >200 nt. Read counts were obtained using HTSeq (v0.6.0).
				t0				t5				t15				t60				t120				t180
Name	Begin	End	size (nt)	Carolacton I	Carolacton II	Control I	Control II	Carolacton I	Carolacton II	Control I	Control II	Carolacton I	Carolacton II	Control I	Control II	Carolacton I	Carolacton II	Control I	Control II	Carolacton I	Carolacton II	Control I	Control II	Carolacton I	Carolacton II	Control I	Control II
F20	547541	547749	209	3377	3700	2746	3241	4724	2774	1885	2812	3301	3609	5357	4023	4577	4927	5298	6641	3687	2951	2438	2415	2142	2324	3566	3886
F32	821924	822271	348	465156	467242	358545	401512	564189	357343	198372	307503	404522	496654	641840	521179	653946	754268	629405	650048	638569	608643	272209	298453	328043	467166	404730	486468
F54	1424517	1424756	240	62	69	44	70	121	74	51	66	72	47	95	73	39	36	57	57	41	25	19	18	6	8	4	15
R12	1731041	1731440	400	1609	2076	1242	1897	2959	1872	1202	1853	1607	1838	2950	2131	1442	1843	2111	3088	1281	1167	1210	1621	712	912	1698	2378
SN17	853100	853586	487	4412	5578	4424	5188	6116	3472	2747	3997	4359	4095	8151	4535	5823	7156	7422	6832	6342	5863	3291	4301	3794	4410	5815	6418
SN18	854355	854559	205	2216	1303	1683	2309	3330	1790	1281	1906	2215	1903	3023	1913	2720	1548	2749	3547	2758	2076	1281	1294	1578	2045	2322	1975
SN2	40243	40508	266	1610	1225	728	962	2213	1100	661	734	1339	1163	1505	948	2027	1660	1188	1507	2129	1788	493	511	1573	1869	725	742
SN21	1005291	1005532	242	82	126	99	167	170	112	76	114	107	120	177	139	149	167	171	215	125	119	77	102	71	109	131	136
SN23	1324023	1324276	256	18770	18353	12609	16676	29177	15609	11339	15856	16426	15523	23927	16713	16648	16337	21905	24826	11707	9201	8846	8919	5935	7931	12654	13602
SN25	1592924	1593285	362	189	175	106	131	191	97	67	82	143	130	198	118	158	127	236	243	210	141	137	150	165	267	192	216
SN27	2086051	2086304	277	1	1	3	2	3	1	0	1	6	1	6	2	1	1	1	4	3	0	0	1	0	1	1	0
SN29	497140	497360	221	3711	3241	3015	5889	6802	3087	2730	3192	2787	2036	3448	2504	8181	2800	8359	4798	9116	5517	2183	1685	6050	7892	3150	3230
SN3	116167	116372	206	178	200	160	187	291	131	108	153	140	216	238	254	155	184	354	336	115	140	143	151	113	191	190	272
SN30	499750	499970	231	894	861	1196	1499	1759	762	885	943	752	550	1027	847	2874	1215	4132	2118	3072	2002	945	832	1699	2340	1437	1228
SN31	2000722	2001113	392	3115	1460	3091	4830	5974	4021	2524	3907	4097	4061	5008	4688	5958	1714	8006	7648	5555	4767	3264	3237	3039	4935	5368	4988
SN50*	1874532	1874844	313	9127	9438	6973	9014	16382	8823	6558	9878	8925	9447	13085	9696	10923	10537	14726	13221	10709	8792	4744	5337	8232	9217	6986	7284
srn098	350624	351014	391	372517	409917	336441	360986	492382	307460	183975	288906	359344	431480	585000	458582	513388	614349	526507	653547	503138	440890	527072	503344	309329	349513	358016	368935
sspn1006.1	1005306	1005523	217	0	0	0	0	0	0	0	0	0	0	0	0	0	0	0	0	0	0	0	0	0	0	0	0
sspn1563.1	1562083	1562288	205	1968	1546	1307	1705	3112	1756	1015	1498	1994	1893	2685	1882	2591	1673	2354	2723	1923	1330	946	963	933	1026	1460	1392
sspn1731.1	1730763	1730988	225	1249	1676	951	1481	2283	1421	893	1334	1298	1421	2044	1493	1105	1354	1456	2461	1049	964	940	1135	826	1089	2022	2566
sspn1732.1	1731526	1731755	229	28970	39332	20609	28324	50567	21438	17322	23559	16691	19648	38688	22237	16043	23395	32375	35879	15917	13327	14013	19355	12392	14477	24343	40955

## Sheet: 1F
Table 1F. Log2FC and FDR values for sRNAs >200 nt. Log2FC and FDR values were obtained from analyzing differential transcription using the edgeR (v3.1) package for R.
				t0		t5		t15		t60		t120		t180
Name	Begin	End	size (nt)	log2FC	FDR	log2FC	FDR	log2FC	FDR	log2FC	FDR	log2FC	FDR	log2FC	FDR
F20	547541	547749	209	0.18555	0.64986	0.0290369	1	0.0190842	0.993659	-0.162479	0.908253	-0.519258	0.0315446	-0.840971	1.38e-07
F32	821924	822271	348	0.238694	0.64986	0.240381	0.346175	0.0793077	0.993659	0.314101	0.634652	0.187848	0.521059	-0.290531	0.0577777
F54	1424517	1424756	240	0.16466	0.72766	0.0839035	1	-0.0304306	0.993659	-0.433786	0.626109	-0.148894	0.820342	-0.550762	0.338495
R12	1731041	1731440	400	0.19146	0.64986	0.0335289	1	-0.0939011	0.993659	-0.494638	0.626109	-1.14123	1.84e-06	-1.43902	8.29e-17
SN17	853100	853586	487	-0.00881194	1	-0.147842	0.739813	-0.0781691	0.993659	0.0468424	0.944188	-0.24557	0.380404	-0.684854	6.12e-06
SN18	854355	854559	205	-0.189099	0.714341	0.0212372	1	0.225109	0.86435	-0.418284	0.626109	-0.0687087	0.820342	-0.37287	0.0304364
SN2	40243	40508	266	0.721584	0.081178	0.534463	0.0141168	0.515767	0.0865646	0.608341	0.51798	1.00326	2.24e-05	1.11721	7.21e-13
SN21	1005291	1005532	242	-0.395407	0.536888	-0.0677521	1	-0.0150742	0.993659	-0.120517	0.908253	-0.490733	0.0984609	-0.697652	0.000995049
SN23	1324023	1324276	256	0.304022	0.536888	0.0470084	1	0.123764	0.993659	-0.335962	0.626109	-0.73718	0.00117701	-1.04412	3.85e-13
SN25	1592924	1593285	362	0.576153	0.181035	0.276353	0.647289	0.282292	0.86435	-0.58544	0.51798	-0.691622	0.00674255	-0.0524081	0.850649
SN27	2086051	2086304	277	-1.27174	0.565078	1.19611	0.96268	0.290559	0.993659	-1.07163	0.626109	0.533882	0.820342	-0.0988306	0.999595
SN29	497140	497360	221	-0.351551	0.536888	0.0116364	1	0.160301	0.993659	-0.107077	0.908253	0.892961	0.00105832	1.00579	4.11e-12
SN3	116167	116372	206	0.0668847	0.88125	0.00919244	1	-0.0539519	0.993659	-0.845908	0.51798	-1.1285	0.00016356	-0.735012	0.000397508
SN30	499750	499970	231	-0.661616	0.081178	-0.281655	0.612429	-0.0807551	0.993659	-0.448306	0.626109	0.507538	0.0466824	0.467501	0.00577248
SN31	2000722	2001113	392	-0.774907	0.181035	0.0222623	1	0.17447	0.993659	-0.89708	0.51798	-0.294952	0.28526	-0.52341	0.0020218
SN50*	1874532	1874844	313	0.17213	0.64986	-0.0442534	1	0.15149	0.993659	-0.207039	0.846171	-0.00586222	1	0.183921	0.265668
srn098	350624	351014	391	0.100366	0.789317	0.132296	0.829849	0.0528737	0.993659	0.105382	0.908253	-1.08852	1.04e-05	-0.249269	0.117911
sspn1006.1	1005306	1005523	217	-2.56e-15	1	0	1	0	1	0	1	0	1	0	1
sspn1563.1	1562083	1562288	205	0.194819	0.64986	0.2992	0.149394	0.238199	0.86435	-0.101053	0.908253	-0.218446	0.410671	-0.65003	0.000112713
sspn1731.1	1730763	1730988	225	0.226006	0.64986	0.0988939	1	0.0855468	0.993659	-0.51015	0.626109	-0.982407	3.04e-05	-1.3774	5.12e-18
sspn1732.1	1731526	1731755	229	0.428259	0.295907	0.0953458	1	-0.24215	0.86435	-0.609533	0.51798	-1.12927	1.13e-06	-1.37752	3.06e-11
