# Supplementary material for: The biofilm inhibitor Carolacton inhibits planktonic growth of virulent pneumococci via a conserved target
Source: Sci Rep. 2016 Jul 11;6:29677. doi: 10.1038/srep29677 (PMC4939601; doi:10.1038/srep29677)
Supplement: Supplementary Dataset 2 [file srep29677-s3.xls]

## Sheet: Index
Supplementary Dataset 2. Raw read counts, Log2FC and FDR values of mRNAs of S. pneumoniae TIGR4 after treatment with Carolacton.
This file contains multiple sheets and each sheet corresponds to one supplement table.
2A	Table 2A. Raw read counts of mRNAs >200 nt.
2B	Table 2B. Log2FC and FDR values of mRNAs >200 nt.
2C	Table 2C. Raw read counts of mRNAs </=200 nt.
2D	Table 2D. Log2FC and FDR values of mRNAs </=200 nt.

## Sheet: 2A
Table 2A. Raw read counts of S. pneumoniae TIGR4 mRNAs(>200 nt) after treatment with 0.25 µg/ml Carolacton. Read counts were obtained using Rockhopper (v2.0.3).
				t0				t5				t15				t60				t120				t180
Name	Synonym	Product	Length	Carolacton I	Carolacton II	Control I	Control II	Carolacton I	Carolacton II	Control I	Control II	Carolacton I	Carolacton II	Control I	Control II	Carolacton I	Carolacton II	Control I	Control II	Carolacton I	Carolacton II	Control I	Control II	Carolacton I	Carolacton II	Control I	Control II
dnaA	SP_0001	chromosome replication initiator DnaA	1361	11853	6058	10332	12653	18725	10434	6775	10064	12524	10370	17379	12980	10996	5085	13688	15833	12195	10795	13099	11618	11379	13939	7744	6569
-	SP_0002	DNA polymerase III subunit beta	1136	7645	4840	6067	6973	11573	6198	4015	5474	7791	6437	10540	6808	6670	3938	7377	8286	6879	6227	7017	6113	5908	7570	4259	3783
-	SP_0003	hypothetical protein	261	1285	877	988	1204	1934	1021	733	1093	1170	1198	1562	1240	1604	1268	1571	1654	2030	2005	1400	1198	1707	2730	875	720
-	SP_0004	GTP-dependent nucleic acid-binding protein EngD	1115	8142	8794	7215	9569	14143	8757	5234	8669	8508	10031	13044	10319	12097	12562	11559	12714	16344	14739	10681	9253	13229	17237	6984	6729
-	SP_0005	peptidyl-tRNA hydrolase	569	3156	1822	3030	3933	5652	3184	2067	3410	3575	3312	4893	3812	4338	2134	4812	4120	5934	5178	3726	3098	4497	6401	2487	2269
-	SP_0006	transcription-repair coupling factor	3509	9983	3895	9046	12165	17728	10372	6430	10334	11709	10324	13276	11513	14657	4720	13836	12681	18528	14052	10890	8165	13489	19453	7591	5185
-	SP_0007	S4 domain-containing protein	277	2585	1213	2298	3015	4292	2560	1618	2590	2702	2650	3260	2957	3471	1531	3637	3556	4390	3518	2998	2170	3659	5423	2218	1542
-	SP_0008	hypothetical protein	372	4281	2038	3956	5454	7518	4325	2816	4631	4728	4547	5714	5215	5997	2281	6254	5535	7382	5633	4819	3710	5944	8377	3344	2387
-	SP_0009	hypothetical protein	122	649	236	409	610	1119	557	311	534	668	551	630	553	828	265	616	734	942	613	518	430	818	872	340	260
-	SP_0010	hypothetical protein	1268	10006	4433	9314	12968	17528	10264	6395	11167	11487	10512	14237	12848	14196	5017	15927	13079	17487	13739	12144	9229	13676	19727	8372	5751
-	SP_0011	MesJ/Ycf62 family protein	1277	8222	3338	6517	9573	14964	8804	5056	8239	9572	8394	10046	8802	12019	3934	10540	9421	14759	10616	8261	5930	12083	16004	5548	3978
-	SP_0012	hypoxanthine-guanine phosphoribosyltransferase	542	11647	8640	10026	12814	21867	13284	7925	12466	11927	13278	16672	13681	15037	10404	14558	14981	17341	13954	12553	10827	14517	20169	10079	9799
-	SP_0013	cell division protein FtsH	1994	35354	29903	29772	38887	66204	40894	23257	39019	36877	40077	54781	43162	44822	34584	45763	42633	49386	39805	36770	31364	38456	49290	24668	23320
-	SP_0014	transcriptional regulator ComX1	479	425	384	445	504	768	475	321	527	463	571	1018	623	484	411	646	544	471	408	398	367	654	820	378	364
-	SP_0015	IS630-Spn1, transposase Orf1	479	2062	2466	1655	2402	3855	2430	1421	2397	2021	2452	3393	2539	2081	2468	2352	2942	3108	2892	2390	2497	13932	18164	8788	10199
-	SP_0016	IS630-Spn1, transposase Orf2	361	826	828	626	893	1674	1004	519	923	853	913	1244	956	897	867	817	1117	1354	1089	870	809	5103	6601	2412	2448
-	SP_0018	hypothetical protein	242	388	441	259	448	740	486	275	458	515	684	772	593	712	860	521	671	1136	1171	563	517	924	1380	320	293
-	SP_0019	adenylosuccinate synthetase	1322	14725	17766	12269	16542	22075	14421	8278	13822	13056	16382	21548	19041	21265	24750	24495	29530	25206	23483	27229	23687	19385	26316	18921	18421
-	SP_0020	cytidine/deoxycytidylate deaminase	467	957	1085	757	982	1871	1083	707	1026	1028	1261	1839	1364	1603	1634	1769	1585	1593	1264	1326	1224	1300	1945	684	772
dut	SP_0021	deoxyuridine 5'-triphosphate nucleotidohydrolase	443	1123	1420	1030	1310	2260	1391	1035	1519	1372	1398	2115	1548	1725	1670	2173	1863	1870	1592	1515	1403	1349	2263	949	916
-	SP_0022	hypothetical protein	515	956	1265	840	1200	2096	1234	912	1323	1308	1180	1761	1310	1564	1355	1860	1726	1609	1231	1323	1089	1264	1640	835	724
-	SP_0024	hypothetical protein	500	1507	2487	1464	2255	3676	3508	1472	4917	2128	8420	3578	10288	11177	17024	11985	16140	14404	14772	14860	13538	8219	12540	9284	10400
-	SP_0025	hypothetical protein	209	373	619	343	535	847	830	387	1102	493	1869	885	2046	2304	3699	2425	3528	2923	2497	2753	2807	1899	2028	1741	2071
-	SP_0026	hypothetical protein	623	361	554	277	495	930	784	339	913	522	1744	781	1729	2459	3559	2125	2951	3108	2951	2611	2225	1805	2580	1703	1848
-	SP_0027	ribose-phosphate pyrophosphokinase	983	9402	10477	8396	9826	12820	7522	4916	7119	8899	9817	13962	10558	14138	16097	13623	13673	15717	14846	11047	9315	9523	13587	7315	7183
-	SP_0029	hypothetical protein	244	81	76	67	82	130	67	49	70	81	70	128	73	94	80	85	116	113	66	102	89	106	135	72	76
-	SP_0030	competence-induced protein Ccs16	330	555	562	445	592	951	574	373	568	607	545	860	595	670	548	710	825	794	592	716	612	805	1021	540	553
-	SP_0031	hypothetical protein	326	381	398	336	379	652	381	257	336	403	392	579	397	386	385	524	500	506	437	484	418	509	729	394	391
-	SP_0032	DNA polymerase I	2673	12502	15522	10191	13592	23901	16639	9192	16891	12203	14999	19351	16109	12521	15341	16812	19262	12272	11377	15476	16235	9553	14288	11238	12756
-	SP_0033	hypothetical protein	480	457	715	408	624	816	660	310	627	514	786	863	827	583	824	1032	1278	582	668	1083	1062	482	721	699	771
-	SP_0034	hypothetical protein	1014	2285	3338	2557	3194	3931	2773	2012	2703	3099	3444	4093	3227	4643	5319	5252	5534	6458	6230	4485	4183	4982	7457	3522	3473
-	SP_0035	aromatic amino acid aminotransferase	1169	3800	3642	3323	3571	5361	2679	2183	3007	3489	3463	6196	4476	7301	7437	8627	8814	9037	7779	7530	6398	7078	9673	4099	4554
recO	SP_0036	DNA repair protein RecO	770	2862	2943	2695	3086	4231	2070	1969	2493	2668	2733	5189	3400	5547	5912	7125	6405	7095	6053	6079	5201	5360	7689	3329	3481
-	SP_0037	glycerol-3-phosphate acyltransferase PlsX	992	3365	3646	3219	3813	5130	2625	2359	3006	3229	3524	6647	4419	6705	6931	8077	8113	8341	7617	6858	6219	6302	9224	3802	4126
-	SP_0038	acyl carrier protein	238	1205	1301	1236	1442	1832	972	840	1146	1118	1327	2258	1589	2572	2389	3051	3039	3077	2792	2602	2094	2280	3283	1502	1436
-	SP_0041	bacteriocin BlpU	230	1515	1223	1403	1484	2316	999	868	1308	1337	1556	2077	2069	3258	2565	4042	3455	3911	3716	3160	2682	3195	5135	1895	1879
-	SP_0042	competence factor transporting ATP-binding protein/permease ComA	2153	322	435	256	504	727	594	326	716	642	975	1153	1305	953	1077	1217	1384	1077	1116	1066	1012	1230	1833	659	559
-	SP_0043	competence factor transport protein ComB	1349	169	254	154	268	431	325	174	429	420	651	742	787	612	654	747	805	731	663	593	670	711	973	382	348
-	SP_0044	phosphoribosylaminoimidazole-succinocarboxamide synthase	707	51	69	52	86	75	44	29	71	43	60	71	77	283	468	207	405	1282	1534	510	643	1106	1878	615	642
-	SP_0045	phosphoribosylformylglycinamidine synthase	3725	151	241	157	287	299	199	142	223	180	175	184	229	773	1053	631	1194	4584	5206	1670	2048	4145	6535	2436	1728
-	SP_0046	amidophosphoribosyltransferase	1442	88	134	72	132	141	96	70	108	87	89	110	104	393	561	286	587	2191	2466	810	922	2097	3057	1056	791
-	SP_0047	phosphoribosylaminoimidazole synthetase	1022	98	160	119	185	209	128	96	188	120	105	167	142	483	851	413	748	2759	3286	1158	1334	2545	4074	1486	1152
purN	SP_0048	phosphoribosylglycinamide formyltransferase	545	51	68	36	73	98	64	42	62	51	51	82	47	223	379	150	287	1291	1361	403	496	1217	1657	523	408
-	SP_0049	vanZ protein	509	189	263	145	232	296	154	130	172	155	145	243	175	340	546	298	430	1388	1621	575	638	1269	1866	671	556
purH	SP_0050	bifunctional phosphoribosylaminoimidazolecarboxamide formyltransferase/IMP cyclohydrolase	1547	556	685	453	617	838	490	332	439	460	478	741	535	971	1539	863	1240	3458	3830	1639	1805	3061	4421	1747	1598
-	SP_0051	phosphoribosylamine--glycine ligase	1262	188	239	211	307	330	195	163	228	186	192	255	253	512	707	619	936	1662	1883	1193	1435	1198	2077	1733	1285
-	SP_0052	hypothetical protein	116	5	8	4	9	12	8	6	8	4	5	6	3	10	13	15	26	48	48	21	36	36	58	42	21
-	SP_0053	phosphoribosylaminoimidazole carboxylase catalytic subunit	488	52	63	63	95	102	87	57	64	60	62	63	68	160	127	158	259	525	596	320	367	353	652	454	257
-	SP_0054	phosphoribosylaminoimidazole carboxylase ATPase subunit	1091	901	991	709	1020	1582	815	638	855	891	839	1074	933	1555	1653	1696	1870	2647	2502	2080	1880	1902	3189	2064	1418
-	SP_0055	hypothetical protein	227	2320	2663	1933	2539	4109	2201	1827	2261	2514	2204	3145	2483	3907	4035	4330	4490	5558	4683	4057	4003	3994	5716	3462	2873
-	SP_0056	adenylosuccinate lyase	1298	4865	5680	4012	5295	7968	4501	3384	4393	5275	4684	8086	5251	7474	8316	8442	8764	10019	8508	8113	7552	7484	9859	6052	5742
-	SP_0057	beta-N-acetylhexosaminidase	3938	1338	752	1497	1902	2605	1672	990	1838	1675	1445	2196	1859	1538	668	1836	1594	1485	1095	1128	920	934	847	604	524
-	SP_0058	GntR family transcriptional regulator	746	8514	10328	7895	10319	15560	9556	5927	9795	7986	9757	13814	10980	7707	8698	10090	12642	7029	6271	9956	9504	5082	6909	6653	7202
-	SP_0060	Beta-galactosidase 3	1787	461	367	331	324	540	196	201	250	304	255	542	335	340	253	500	431	365	245	454	388	283	282	232	263
-	SP_0061	PTS system transporter subunit IIB	476	54	50	47	47	77	31	30	21	44	27	68	51	48	29	68	62	50	34	69	55	33	38	31	32
-	SP_0062	PTS system transporter subunit IIC	905	362	230	248	207	385	128	135	134	218	129	317	191	224	176	333	273	208	142	291	230	124	174	142	142
-	SP_0063	PTS system transporter subunit IID	815	375	253	295	242	399	148	147	148	247	181	440	192	210	175	322	277	206	121	309	244	118	112	147	120
-	SP_0064	PTS system transporter subunit IIA	404	255	134	188	139	245	82	100	86	153	94	235	111	154	95	197	150	110	64	172	134	83	54	67	61
-	SP_0065	sugar isomerase	1166	631	426	468	373	717	246	260	240	413	245	677	314	372	237	549	441	334	204	498	343	219	213	247	217
-	SP_0066	aldose 1-epimerase	1037	441	303	367	295	523	177	191	194	298	194	490	250	231	154	351	275	213	119	267	215	147	130	126	114
-	SP_0067	hypothetical protein	260	162	118	137	112	167	84	58	82	96	80	186	118	84	58	148	116	78	55	114	100	46	49	52	54
-	SP_0068	hypothetical protein	197	122	85	91	81	169	46	61	70	101	53	124	71	70	52	110	79	59	49	78	57	40	39	47	47
-	SP_0069	choline binding protein I	635	609	409	513	374	631	232	248	310	364	263	659	384	348	231	547	414	307	212	477	359	212	240	242	234
-	SP_0071	immunoglobulin A1 protease	5570	21188	10097	23694	39911	37389	34028	12040	33850	24893	25420	23714	39556	40053	10626	57859	55646	38439	24347	47174	33359	26333	39042	35025	19295
-	SP_0073	hypothetical protein	854	206	264	162	268	462	446	168	474	189	346	290	448	200	357	262	404	310	356	231	320	325	718	202	334
-	SP_0074	acetyltransferase	557	1083	1333	875	1175	1877	1342	704	1283	983	1282	1626	1313	1140	1448	1333	1505	1233	1159	1117	1191	992	1510	811	1034
-	SP_0075	phosphorylase Pnp/Udp family protein	704	3258	4231	2994	3985	5470	3726	2511	3895	3909	3808	5732	4794	5716	6421	8044	9837	7328	7130	8452	8626	7819	12463	6222	5795
-	SP_0077	hypothetical protein	158	489	634	427	609	1011	569	373	615	709	587	797	565	877	973	1000	1463	1184	879	1256	1156	1363	1446	918	707
-	SP_0078	Trk family potassium uptake protein	1379	15571	20932	13980	18674	28366	18832	11967	19339	18154	19508	30329	21575	22482	28548	27134	30189	28293	28174	27709	26541	26250	39911	20383	21016
-	SP_0079	Trk family potassium uptake protein	691	7393	9543	6640	8597	14366	9357	5394	8892	8813	9393	13307	9752	11513	13567	12003	14652	13717	11852	12807	11540	12653	16192	9015	8899
-	SP_0082	cell wall surface anchor family protein	2573	564	303	620	917	1072	728	456	894	748	739	1069	952	791	251	969	970	1005	748	862	622	1084	1122	687	537
-	SP_0083	DNA-binding response regulator	698	1626	1697	1296	1662	3093	2450	1060	2485	1294	2022	1978	2267	1724	2078	1851	2531	1764	1537	2065	2166	1403	2125	1626	1938
-	SP_0084	sensor histidine kinase	1052	2866	3716	2615	3314	6162	4862	2240	5088	2620	4032	4939	4368	2861	3883	3675	4328	3174	2912	3627	3735	2589	3570	2534	2818
rpsD	SP_0085	30S ribosomal protein S4	705	41485	50859	38220	45307	60750	39166	24165	36222	42044	46842	68382	48501	43395	49926	51335	47685	39747	34090	43066	38039	23621	33300	26140	27130
-	SP_0088	hypothetical protein	269	6025	8352	5126	7415	11681	7332	4360	7694	7062	8256	12180	8810	4256	5645	5833	7342	7086	7107	6531	6695	10069	13425	5502	6200
-	SP_0090	ABC transporter permease	959	922	612	550	449	1021	418	299	329	615	462	810	380	540	383	424	353	425	265	236	191	249	250	92	91
-	SP_0091	ABC transporter permease	923	49	33	40	41	80	46	20	45	65	52	83	66	66	53	70	87	133	103	102	93	120	120	39	47
-	SP_0092	ABC transporter substrate-binding protein	1475	236	160	200	194	303	134	110	129	194	207	336	209	250	201	292	306	432	311	383	322	341	417	177	190
-	SP_0095	hypothetical protein	986	2185	5006	1798	4885	12842	26668	3322	24942	1632	17285	2298	17671	2029	6839	2104	9874	4209	4775	5073	8622	3562	8481	7031	11285
-	SP_0096	hypothetical protein	860	109	202	103	180	318	316	115	345	133	309	254	304	202	285	309	350	230	230	310	331	209	255	190	264
-	SP_0097	hypothetical protein	1064	1346	1480	1397	2079	2277	1585	997	1803	1718	1698	2936	2018	1579	1701	2796	3721	2618	3001	4215	4263	2396	3314	2870	3100
-	SP_0098	hypothetical protein	911	1126	866	1124	1756	2070	1447	875	1602	1480	1300	2436	1805	1406	862	2291	3010	2109	2530	3271	3353	1979	2417	2366	2736
-	SP_0099	hypothetical protein	593	328	364	355	501	595	429	231	408	458	440	820	476	386	377	761	829	684	795	1034	1036	687	863	748	782
-	SP_0100	hypothetical protein	326	266	245	195	292	413	284	156	270	267	259	440	291	260	246	369	509	429	493	491	513	472	566	353	444
-	SP_0101	transporter	1166	3975	5445	3843	4774	6995	4375	2862	4428	4692	4338	7630	4742	3806	4963	4762	4937	4718	4119	4064	3785	5252	5684	2747	2888
-	SP_0102	glycosyl transferase family protein	1078	5531	6212	4412	6173	9156	5125	3376	5228	6214	6648	9476	6635	7481	7950	7985	8260	8069	7327	7251	6203	6086	8575	4854	4544
-	SP_0103	capsular polysaccharide biosynthesis protein	1850	9383	12697	8515	11506	15438	9457	6248	9347	10633	11091	18030	11817	12036	14265	14533	14743	12629	10626	13075	10863	9127	12331	8483	8918
-	SP_0104	HAD superfamily hydrolase	632	1212	1503	1058	1499	2589	1827	1031	2002	1223	1612	1802	1662	1561	1614	1854	2069	1565	1274	1582	1601	1143	1476	1097	1226
-	SP_0105	L-serine dehydratase, iron-sulfur-dependent subunit alpha	872	510	611	442	620	1040	840	419	812	545	625	752	711	687	648	801	978	675	593	758	699	559	670	526	532
-	SP_0106	L-serine dehydratase, iron-sulfur-dependent subunit beta	671	641	801	543	765	1303	1019	501	977	666	788	900	882	819	885	1093	1151	865	775	951	1019	699	1029	768	872
-	SP_0107	LysM domain-containing protein	674	19267	24819	15203	20652	36007	19559	13202	16716	16927	19033	29040	19613	9839	9695	15804	14888	6031	4715	8280	8350	5431	7581	4946	9092
-	SP_0108	hypothetical protein	320	51	56	37	52	86	65	31	54	47	58	68	47	38	57	70	58	72	56	49	55	69	82	51	47
-	SP_0109	bacteriocin	326	1178	1067	900	894	1529	706	553	728	931	850	1426	888	856	908	1072	1359	812	760	1148	1118	686	1096	859	824
-	SP_0110	hypothetical protein	2084	4535	4504	3989	4617	6776	3828	2946	4137	4400	4060	7280	4467	4209	4092	5716	6368	4154	3785	5676	5304	4119	6154	4236	3990
-	SP_0111	amino acid ABC transporter ATP-binding protein	641	1346	1280	985	1255	2018	1073	745	1088	1231	1166	1922	1223	1281	1262	1389	1822	1219	1075	1443	1481	1209	1542	1103	1069
-	SP_0112	amino acid ABC transporter substrate-binding protein	806	205	206	171	199	366	204	136	202	227	205	383	230	198	182	249	314	212	164	229	214	184	273	180	143
-	SP_0114	hypothetical protein	320	28	28	33	30	48	27	19	35	27	28	45	33	33	28	50	53	33	28	44	37	46	47	30	47
-	SP_0115	hypothetical protein	394	1072	933	870	728	1341	642	483	601	700	768	1279	934	638	727	1254	1331	480	417	1165	1205	344	430	811	970
-	SP_0116	hypothetical protein	245	1	4	2	3	11	5	1	4	2	3	7	5	4	6	5	3	1	3	1	1	3	1	3	2
-	SP_0117	surface protein A	2258	156140	104727	144609	157697	208019	112331	88714	122929	134111	121526	219558	152253	120290	70736	220986	242058	90850	70532	224271	212709	67062	95823	164415	170910
mnmA	SP_0118	tRNA-specific 2-thiouridylase MnmA	1121	12896	16617	11764	15673	23554	16586	9032	16458	15960	18008	22939	18942	18826	27712	15484	25076	26218	22944	18764	15616	18683	28315	8812	7542
-	SP_0119	MutT/nudix family protein	455	1932	1781	1601	1979	5796	3435	1738	2433	6161	4844	2701	2162	13677	8112	2381	2612	20262	13253	1905	1416	15509	24427	1244	848
-	SP_0120	tRNA uridine 5-carboxymethylaminomethyl modification protein GidA	1913	6930	6576	6191	7250	18409	11430	6117	9044	19930	16276	10425	8187	44017	25648	8888	8835	65546	42008	6673	5098	53969	77472	4381	3111
-	SP_0121	metallo-beta-lactamase superfamily protein	1719	12523	17498	10884	14887	22581	15637	8746	14595	13547	15458	22585	17712	16284	19163	20829	25182	15894	13387	22018	20267	10937	12983	15767	18195
-	SP_0122	hypothetical protein	337	2061	2762	1705	2388	3899	2485	1419	2523	2346	2630	3583	2882	2812	3380	3315	4483	2646	2523	3679	3728	1854	1943	2476	2851
-	SP_0123	competence-induced protein Ccs1	245	0	1	0	1	3	0	2	0	1	3	2	1	3	4	4	0	2	0	2	1	0	1	0	0
-	SP_0124	hypothetical protein	152	38	50	34	45	78	51	37	60	54	55	73	65	65	70	57	68	61	56	62	44	64	72	39	24
-	SP_0127	hypothetical protein	683	1538	1855	1218	1591	2517	1537	981	1400	1463	1452	2384	1704	1942	2112	2191	2519	2064	1619	2124	2025	1555	1991	1550	1803
-	SP_0128	ribosomal-protein-alanine acetyltransferase	437	1428	1659	1169	1436	2410	1358	944	1342	1382	1246	2202	1484	1788	2059	2148	2186	1881	1645	1938	1875	1578	2294	1546	1725
-	SP_0129	DNA-binding/iron metalloprotein/AP endonuclease	1010	2861	3348	2187	2765	4440	2632	1619	2492	2663	2805	4284	3184	3633	4114	4076	4463	3954	3334	3948	3720	2987	4192	2786	3071
-	SP_0133	hypothetical protein	563	517	429	396	469	1031	622	366	516	551	514	784	499	490	400	467	475	483	421	342	332	354	548	228	230
-	SP_0134	hypothetical protein	210	113	112	103	103	226	129	84	122	106	102	177	103	107	77	121	110	105	81	85	77	68	99	53	50
-	SP_0135	glycosyl transferase family protein	443	263	187	176	211	517	265	170	253	250	221	360	260	229	135	241	238	256	223	194	173	169	260	120	108
-	SP_0136	glycosyl transferase family protein	875	372	240	279	385	708	390	265	409	371	327	543	341	342	207	331	344	368	310	280	239	261	416	167	172
-	SP_0137	ABC transporter ATP-binding protein	1616	787	667	580	791	1383	844	535	846	814	828	1166	846	688	637	824	827	711	724	679	674	488	764	456	475
-	SP_0138	hypothetical protein	467	7	11	11	8	16	12	4	10	8	9	17	11	10	7	9	14	9	5	12	4	3	9	5	3
-	SP_0139	hypothetical protein	755	15	11	12	10	25	8	14	18	17	20	26	12	7	12	16	14	7	4	11	11	11	15	11	9
-	SP_0141	transcriptional regulator	863	786	833	688	756	913	540	423	559	608	547	1207	670	499	491	1144	1054	451	422	1055	1035	419	639	736	874
-	SP_0142	hypothetical protein	233	404	381	264	366	671	325	239	363	368	334	586	377	320	277	514	565	323	260	440	483	273	376	297	324
-	SP_0143	hypothetical protein	677	553	676	558	644	1082	538	403	655	595	591	1169	681	542	526	955	908	520	417	874	785	472	564	587	602
-	SP_0144	hypothetical protein	665	786	906	761	857	1289	764	554	874	764	831	1576	986	641	746	1400	1189	682	600	1137	1070	605	879	814	772
-	SP_0145	hypothetical protein	1226	1008	1247	845	1066	1749	1036	694	1079	1034	1047	2030	1162	866	960	1408	1378	875	704	1274	1148	758	936	885	928
-	SP_0146	hypothetical protein	656	307	380	253	354	602	408	266	427	285	267	457	382	266	373	391	510	532	604	510	537	736	1026	454	456
-	SP_0147	hypothetical protein	209	148	163	109	153	304	184	93	179	143	116	203	164	139	132	160	206	258	264	196	174	390	504	192	188
-	SP_0148	ABC transporter substrate-binding protein	830	6304	8708	5008	8451	14475	11735	4925	10927	6114	11073	9581	10839	6645	15215	7201	13183	8599	11529	8876	10552	6506	10031	6697	6421
-	SP_0149	lipoprotein	854	7257	7900	6711	9136	13520	9158	5585	9596	7386	9307	12103	9329	6732	7942	7454	9415	7571	7923	6494	6384	5613	7960	4136	3760
-	SP_0150	hypothetical protein	1373	5300	5793	4589	6048	9453	5517	3965	5693	5731	5461	9065	6148	5580	5367	7058	6995	5866	5151	5905	5296	4805	6596	3688	3264
-	SP_0151	ABC transporter ATP-binding protein	1061	4421	5005	3743	4942	7043	3903	2904	4160	4479	4198	7290	4889	4909	4985	5926	6084	5153	4227	5300	4651	4444	5422	3268	3054
-	SP_0152	ABC transporter permease	692	2396	2850	1992	2514	3762	2126	1591	2201	2366	2322	3956	2583	2788	3045	3547	3679	2839	2354	2983	2752	2288	2942	1880	1753
-	SP_0153	hypothetical protein	569	271	618	242	535	685	417	253	427	287	806	513	904	266	735	458	842	533	489	859	713	352	455	552	565
-	SP_0154	hypothetical protein	614	304	415	260	378	596	385	234	472	332	326	535	397	432	410	616	629	450	404	537	501	389	497	353	425
-	SP_0155	sensor histidine kinase	1646	1557	1878	1176	1904	2852	1976	1080	2045	1697	1718	2708	2135	2107	2011	2744	2757	2427	2012	2364	2135	1978	2624	1654	1693
-	SP_0156	DNA-binding response regulator	1286	1912	2362	1595	2324	3453	2160	1310	2297	2107	2281	3122	2584	2696	2575	3197	3497	2895	2247	2774	2559	2168	2589	1752	1750
-	SP_0157	hypothetical protein	581	9883	12834	7907	10762	18495	11208	6905	10087	10986	12539	18276	12193	9315	10672	12522	14468	9008	8010	12872	11660	7869	10599	9217	10590
-	SP_0158	flavoprotein NrdI	557	11302	13181	9753	11925	16790	9791	6366	10041	10810	11821	17569	12426	14056	17719	16322	18455	15092	13988	16349	15712	10239	13659	8843	9623
-	SP_0159	hypothetical protein	1263	337	485	297	388	425	286	180	322	263	328	525	443	263	457	658	978	482	430	1018	1034	387	491	795	740
-	SP_0160	hypothetical protein	458	109	146	115	138	240	111	92	125	115	103	207	129	96	94	125	118	108	75	114	94	93	93	72	84
-	SP_0161	hypothetical protein	440	251	339	268	342	498	269	208	312	254	248	485	304	219	236	308	314	223	206	315	234	211	242	167	209
-	SP_0163	transcriptional regulator PlcR	909	1827	2247	1435	2012	2872	2147	1179	2186	1340	2492	3143	2462	2123	2951	2914	3385	2075	2206	2598	2748	1506	2796	1790	2219
-	SP_0164	hypothetical protein	136	230	221	169	195	332	186	112	158	173	179	255	184	234	273	272	378	327	341	330	280	352	549	210	178
-	SP_0165	flavoprotein	557	451	545	378	485	721	435	286	442	355	424	678	515	479	536	580	724	648	819	657	629	670	1474	426	468
-	SP_0166	pyridoxal-dependent decarboxylase	1106	314	252	239	308	528	296	235	307	326	275	466	322	317	247	357	481	398	376	421	381	441	853	301	253
-	SP_0167	hypothetical protein	1391	364	337	275	394	680	446	262	430	346	374	509	392	371	295	461	606	415	405	448	460	493	799	361	346
-	SP_0168	macrolide efflux protein	1178	523	513	415	538	1003	587	351	603	513	501	802	567	564	495	665	758	615	612	713	637	624	1184	531	476
-	SP_0170	hypothetical protein	134	68	79	48	75	123	71	55	90	68	65	103	67	67	75	88	90	75	75	88	78	64	124	71	65
-	SP_0171	ROK family protein	249	95	95	75	99	178	103	57	113	95	89	128	92	86	97	116	137	110	86	130	102	109	149	69	67
mutL	SP_0173	DNA mismatch repair protein	1949	5577	7478	4847	6849	9394	5884	3927	6113	5977	6353	9748	7495	7863	10077	9801	11662	8716	7652	10102	9549	6773	8712	7112	7779
ribH	SP_0175	6,7-dimethyl-8-ribityllumazine synthase	467	657	518	622	1317	2009	2373	674	2779	1050	2121	1402	2460	1955	853	2631	2527	2633	2178	2654	2686	2095	2848	1781	1744
-	SP_0176	3,4-dihydroxy-2-butanone 4-phosphate synthase	1205	1475	749	1439	3255	4357	5715	1593	6469	2161	4855	3654	5871	4178	1272	5650	5736	5957	5364	5821	5788	4806	7695	4032	3717
-	SP_0177	riboflavin synthase subunit alpha	635	469	221	529	1234	1611	2182	573	2339	845	1738	1200	1992	1500	343	1792	2049	2147	1886	1908	1906	1864	3035	1511	1414
-	SP_0178	riboflavin biosynthesis protein RibD	1100	1499	1186	1482	3334	4325	5669	1677	6615	2318	4837	3940	5990	3922	1879	5185	5918	5964	5793	5641	5762	5224	8989	4417	4420
ruvA	SP_0179	Holliday junction DNA helicase RuvA	593	1691	2090	1353	1878	2839	1976	1060	1879	1766	2071	2677	2206	2256	2697	2335	2913	2456	2188	2392	2445	1791	2306	1674	1835
-	SP_0180	DNA-3-methyladenine glycosylase I	536	1107	1543	1154	1456	1973	1365	818	1524	1221	1435	2150	1789	1386	1966	1937	2306	1669	1603	2062	1981	1260	1571	1371	1416
-	SP_0181	hypothetical protein	677	1531	2095	1329	1677	2614	1900	1029	1772	1692	1922	2669	1952	1888	2418	2160	2398	2166	2173	2151	1929	1602	2448	1609	1745
-	SP_0182	methylcrotonoyl-CoA carboxylase	1039	2093	2250	1593	1987	3099	1844	1096	1602	2112	2194	3162	2124	2875	3676	2732	4006	3243	3028	3455	3424	2307	2889	2265	2286
-	SP_0183	hypothetical protein	95	30	29	26	37	61	39	17	33	35	35	78	32	35	36	38	49	42	20	33	26	23	21	18	16
-	SP_0184	hypothetical protein	704	4361	5031	3772	5087	8491	4175	3082	4204	4908	4586	7888	4871	5089	5142	6063	6081	5006	3462	4900	4925	3541	2910	3150	3499
-	SP_0185	magnesium transporter CorA family protein	959	6448	7118	5629	7970	12652	6674	4785	6851	6965	6771	11888	8142	7383	7003	9085	8820	6890	5637	7484	7169	4845	5190	4794	5348
uvrA	SP_0186	excinuclease ABC subunit A	2831	5816	6868	5208	6782	10187	6687	4378	7530	6153	6036	9488	7739	7553	7538	10706	12186	7741	6244	10087	10094	5398	7091	7523	7704
-	SP_0187	peptidase M24 family protein	1061	3890	4360	3207	4415	6426	4365	2692	4521	3929	4329	6367	5173	4577	4804	5708	6730	4521	4090	5592	5321	2966	4468	4034	4097
-	SP_0188	hypothetical protein	92	320	340	221	305	512	348	213	327	311	332	449	336	357	363	373	501	364	271	377	368	220	296	228	262
spxA	SP_0189	transcriptional regulator Spx	408	20995	22718	17370	22826	33030	18055	12860	18691	20066	23355	33953	24787	25603	28175	28231	33215	26544	22675	28807	26482	18933	26697	20199	21006
-	SP_0190	hypothetical protein	119	440	399	403	519	844	424	314	439	514	521	832	588	568	383	647	601	553	442	484	447	460	637	338	308
-	SP_0191	hypothetical protein	569	6051	5100	5321	6744	10045	5449	4010	6137	6223	6469	10851	7743	6501	4642	8104	7871	6768	5519	6303	5900	5701	7614	4273	3560
-	SP_0192	hypothetical protein	317	3343	3501	3107	3519	5584	3527	2209	3568	3070	3910	5416	4525	4254	4937	4808	6166	4851	4238	4670	4493	3154	4792	3497	3922
-	SP_0194	hypothetical protein	305	20906	24993	18344	23134	34746	23661	14603	24657	19107	26118	36314	27743	25256	33270	30846	34586	28033	26556	28319	29455	18696	24871	19196	23956
-	SP_0195	hypothetical protein	98	974	1100	874	985	1646	1022	646	988	901	1046	1584	1185	1183	1417	1325	1538	1268	1047	1255	1217	831	974	936	1064
-	SP_0196	hypothetical protein	95	282	291	227	253	518	303	209	298	295	317	467	358	352	363	390	472	365	298	341	329	241	322	233	257
-	SP_0197	dihydrofolate synthetase	1250	4256	4532	3818	4272	8131	4834	3339	5365	4934	5065	8642	6210	5460	5760	6709	6581	5726	4721	5447	5156	4241	5777	3555	3643
-	SP_0198	hypothetical protein	458	4412	7465	3991	6515	18361	16598	6645	16726	5251	13746	9512	13070	3390	4865	4016	4620	4051	3927	3331	3416	3273	5070	2261	2765
-	SP_0199	cardiolipin synthetase	1424	4994	5327	4355	5332	10053	6956	3985	7323	4369	5396	7755	5821	3306	3198	4704	5319	2908	2465	4347	3917	2325	3451	2900	2851
-	SP_0200	competence-induced protein Ccs4	1295	6806	8377	6020	7602	12542	7950	4970	8197	6452	7326	10915	8361	6096	6805	8512	8753	5386	4743	7259	6974	4031	5800	5077	5285
-	SP_0201	hypothetical protein	266	1910	2919	1920	2709	4146	2550	1871	3069	2014	2370	3948	2887	1827	2199	2845	2724	1639	1298	2188	2260	1309	1255	1408	1619
-	SP_0202	anaerobic ribonucleoside triphosphate reductase	2207	14291	13265	13627	13734	14819	8694	6721	9926	14545	16520	25585	19161	33196	46475	29519	41093	43654	42975	40743	38102	35741	44364	26184	19234
-	SP_0203	hypothetical protein	140	2157	1600	1848	1820	1980	1045	899	1329	1997	2039	3104	2243	5018	6302	3776	6775	6458	5581	5340	5155	4665	4960	3503	2403
-	SP_0204	acetyltransferase	506	2458	1854	2422	2312	2472	1363	1148	1735	2402	2254	3958	2975	5679	6826	5274	7405	8066	8060	6892	6641	6394	7340	4661	3138
-	SP_0205	anaerobic ribonucleoside-triphosphate reductase activating protein	590	5471	4194	4959	4686	5540	3260	2471	3740	5185	5013	7918	5730	11936	14774	9621	13972	16867	15859	13040	12267	12802	16557	8856	5908
-	SP_0206	hypothetical protein	302	2563	1947	2294	2173	2618	1516	1182	1646	2414	2334	3622	2654	5680	6778	4476	6521	8018	7290	5712	5888	6288	7500	3906	2805
-	SP_0207	hypothetical protein	338	2945	2368	3008	2806	3203	1927	1488	2233	2802	2804	5084	3612	6411	8176	5605	7920	8852	8874	7407	7425	6849	8907	4877	3602
rpsJ	SP_0208	30S ribosomal protein S10	311	24075	14671	20309	24919	45207	22394	17853	23142	32171	20946	38465	25601	29254	13359	33530	29097	26975	19676	24267	19183	17476	20273	14673	10753
rplC	SP_0209	50S ribosomal protein L3	644	40683	20067	35007	45076	77209	37838	31199	43450	53487	32955	62014	44854	53495	19114	65065	57738	49523	33706	45960	37212	31501	33754	29179	20562
rplD	SP_0210	50S ribosomal protein L4	625	12170	5549	12534	15768	24778	12463	10885	14757	18060	10644	20114	15298	18352	5264	23658	20422	16974	11985	17337	13626	10804	10960	10975	6962
rplW	SP_0211	50S ribosomal protein L23	303	12643	4288	10758	14630	25444	12345	10245	13792	18158	9776	17059	13277	18236	3966	21022	19915	16443	11016	14824	12266	10959	10167	9907	6407
rplB	SP_0212	50S ribosomal protein L2	856	38217	11517	33925	44580	76255	37527	31242	42965	56406	29543	50670	40486	58309	11691	68179	59810	52512	34016	47828	39693	32452	33032	31196	19286
rpsS	SP_0213	30S ribosomal protein S19	307	16803	4389	15048	21270	33842	16210	13841	20654	24981	13067	22481	19028	25473	4548	30769	28999	23110	15003	22233	18148	14703	13925	14226	8333
rplV	SP_0214	50S ribosomal protein L22	344	12537	2785	11111	14522	24352	12551	9666	13901	18161	10043	15411	13834	19831	2995	22458	21296	18250	11674	16228	12869	11083	11143	10274	6135
rpsC	SP_0215	30S ribosomal protein S3	656	27155	6853	26773	33805	51409	27694	22250	31830	39964	22622	38200	33165	43724	7368	55343	48860	39952	28423	39662	31406	24695	26487	25709	15675
rplP	SP_0216	50S ribosomal protein L16	413	26917	5703	22728	29428	48923	24326	19398	28078	38327	21060	33280	28360	41944	6765	45341	43496	36426	24236	32962	27137	20962	23472	20984	12722
rpmC	SP_0217	50S ribosomal protein L29	236	12773	2613	10623	14597	24150	11941	9522	14458	19018	10090	14342	13636	20307	3003	21960	20329	18004	11964	16069	13295	10525	10991	10351	6176
rpsQ	SP_0218	30S ribosomal protein S17	285	15057	3496	14915	18808	29040	14746	11918	18045	22624	12416	21500	17916	24040	4047	30517	26589	21683	15189	21463	17466	13167	13771	13813	8382
rplN	SP_0219	50S ribosomal protein L14	368	20319	6164	20284	24618	37127	19827	15632	23587	28481	17392	30266	25131	31326	6863	40406	36763	28773	22243	29686	24740	17759	20232	18566	11636
rplX	SP_0220	50S ribosomal protein L24	375	17124	4251	14125	18813	29761	14690	11932	18390	23620	13301	22109	18351	25311	5140	28589	28047	22803	14467	20773	17842	12990	13768	12745	8026
rplE	SP_0221	50S ribosomal protein L5	552	19996	5968	16499	21045	35020	17287	13951	19929	27481	16059	26035	20696	30293	6889	31732	32692	26597	18026	23844	20026	15459	16068	14610	9479
rpsN	SP_0222	30S ribosomal protein S14	333	7647	2569	6770	8072	12053	6167	5059	7213	9790	6214	10061	9191	11435	3195	12991	13179	10342	8124	10112	8498	5860	7643	6494	4487
rpsH	SP_0224	30S ribosomal protein S8	431	30089	12783	31682	39329	52544	27167	24072	36992	41161	26991	50135	40167	44136	13665	61515	54338	41034	29806	43474	38604	25191	25546	25982	18089
rplF	SP_0225	50S ribosomal protein L6	714	22486	9735	20223	24311	36560	19070	15186	22019	28930	18871	32533	25698	32375	11109	38963	35971	29033	21866	29540	24631	16068	19183	18184	12834
rplR	SP_0226	50S ribosomal protein L18	367	17232	8652	16088	18364	28262	14161	11562	16845	21870	14682	25257	19288	24343	10185	29472	28524	21300	15540	22767	19596	11465	13349	13892	9657
rpsE	SP_0227	30S ribosomal protein S5	513	36230	18823	30848	34954	53446	27736	21491	31267	41613	29664	49946	37948	47517	22184	55332	55309	41161	31955	44223	36704	22306	27243	27421	19468
rpmD	SP_0228	50S ribosomal protein L30	314	19801	11648	18280	20982	28870	15959	13249	18736	23081	17112	31301	24252	25397	13410	35355	30050	23237	19436	26045	23754	12211	17896	16701	13400
rplO	SP_0229	50S ribosomal protein L15	457	13868	8625	12596	13651	21388	10926	8823	12195	16819	12392	21659	15076	18059	9961	20900	22731	15376	12896	17088	14811	9078	10009	11202	8417
secY	SP_0230	preprotein translocase subunit SecY	1325	62363	40457	47561	52722	91156	46700	34315	45375	70937	52827	86981	56524	74669	46557	76266	78629	63639	51403	61193	55366	35538	44047	41056	33080
adk	SP_0231	adenylate kinase	658	10260	6698	11120	11038	11742	8437	5119	8714	8329	9106	14439	11046	13183	9317	15474	18272	14456	15210	15571	13110	8226	11797	9978	7446
infA	SP_0232	translation initiation factor IF-1	234	53347	40776	43207	55523	71275	47683	26869	47661	54957	59147	84140	67029	63593	45384	68051	68992	56590	51780	62871	49121	26614	47338	36549	28389
rpmJ	SP_0233	50S ribosomal protein L36	138	13413	8938	9521	12317	19087	11988	6097	10444	13840	13069	18536	12845	16537	10164	15379	18331	14618	10055	13492	11112	7976	9290	7737	5996
rpsM	SP_0234	30S ribosomal protein S13	382	37081	26199	33691	38177	50208	32800	18577	32013	38705	38315	59873	47149	46107	29493	51870	55205	43175	36896	46900	35786	23940	31094	26870	20128
-	SP_0235	30S ribosomal protein S11	399	16900	12590	16048	17994	22328	15216	8745	14746	17601	17430	29934	22435	20844	13826	24907	25824	19820	16505	21426	16880	10509	13325	12405	9493
-	SP_0236	DNA-directed RNA polymerase subunit alpha	951	86555	57403	64882	78266	114124	68218	39603	65603	87320	80135	114893	90566	104233	63390	101143	110277	99395	75713	91561	70694	53558	60854	54244	41586
rplQ	SP_0237	50S ribosomal protein L17	390	9035	7201	8318	9417	12078	8286	4779	7870	9144	9499	14894	10691	10962	7916	12223	13340	10611	8656	10322	8297	5939	6782	6127	4948
-	SP_0238	hypothetical protein	266	2430	2881	1717	2691	3865	2357	1339	2402	2285	2730	3184	3225	3366	4668	3820	5209	3429	3460	4698	4659	2161	3641	3383	3692
-	SP_0239	hypothetical protein	1346	10055	14406	9118	12923	16248	11079	6584	12095	10056	13041	17934	14791	14429	22210	19441	28664	14462	14479	23916	23907	9150	14160	16670	17484
-	SP_0240	phosphoglycerate mutase	692	16869	20326	16043	17361	29408	17586	12394	18165	20141	22864	38146	24460	22524	26279	27981	26473	22406	18776	23393	20170	14088	19935	14865	15248
-	SP_0242	ABC transporter ATP-binding protein	1091	19	19	21	22	42	20	17	20	32	28	45	29	36	21	32	55	50	34	45	23	31	26	19	26
-	SP_0243	iron ABC transporter substrate-binding protein	1016	22	6	39	30	45	25	11	29	25	27	35	32	32	10	37	55	44	34	43	27	34	37	27	22
-	SP_0245	pyruvate formate-lyase-activating enzyme	776	238	297	217	264	340	184	140	219	156	157	336	232	135	216	392	614	192	236	531	465	128	207	351	377
-	SP_0246	DeoR family transcriptional regulator	746	861	842	692	896	1387	918	520	934	539	618	1056	908	487	557	1039	1428	553	571	1163	1097	378	599	893	907
-	SP_0247	transcriptional regulator	980	1015	930	685	989	1619	989	567	944	626	767	1125	956	590	582	1115	1352	631	593	1121	1129	379	609	895	941
-	SP_0248	PTS system transporter subunit IIA	336	3631	4518	3100	6180	3476	4749	1987	5435	1272	5814	3868	8367	937	4279	5398	22699	839	3815	11923	23666	523	3694	8992	13418
-	SP_0249	PTS system transporter subunit IIB	318	2510	2848	2338	4397	2466	3156	1349	3495	952	3980	2696	5549	682	3130	4180	17059	675	3270	10079	17741	358	2714	7411	10213
-	SP_0250	PTS system transporter subunit IIC	1364	6905	7706	6202	11723	8156	9499	3964	10368	3139	10981	8024	14461	2174	8114	10641	49918	1847	8181	25327	45296	1174	6970	19143	23583
-	SP_0251	formate acetyltransferase	2443	14142	17005	12666	24077	16960	19441	8405	20775	6882	20479	16951	27773	4840	19344	21646	96775	4418	17329	50464	91475	2697	14186	38308	51277
-	SP_0252	fructose-6-phosphate aldolase	668	4175	5329	3530	6576	5177	5575	2264	5565	2151	5709	4588	7533	1507	6604	5777	26990	1279	4773	14061	26312	732	3938	10536	15106
gldA	SP_0253	glycerol dehydrogenase	1153	7977	11873	7656	13228	10092	11123	4748	11770	4112	11962	10070	15848	2894	16006	12980	59162	2509	9892	31081	58525	1552	7579	23988	35055
leuS	SP_0254	leucyl-tRNA synthetase	2501	18905	23661	17584	22367	28175	16782	11941	17594	19375	18778	32924	23240	24182	29762	31417	39002	24434	20730	32893	33198	16927	20999	22192	24734
-	SP_0255	acetyltransferase	695	1046	1091	875	1050	1452	892	541	947	958	1036	1550	1175	1065	1265	1416	1600	1010	869	1340	1275	683	986	911	882
-	SP_0256	acetyltransferase	416	932	1133	761	1000	1498	889	545	934	865	1007	1631	1077	1014	1216	1278	1375	969	888	1241	1141	692	860	870	824
ruvB	SP_0259	Holliday junction DNA helicase RuvB	998	2864	3632	2542	3340	4833	3181	1993	3343	2862	3394	5017	4034	3670	4203	4762	5007	3246	2380	4120	3855	2124	2927	2881	3330
-	SP_0260	hypothetical protein	572	1390	1754	1034	1437	2409	1534	915	1432	1314	1546	2253	1658	1706	1741	1831	1848	1494	1143	1517	1415	948	1353	1135	1420
-	SP_0261	undecaprenyl pyrophosphate synthase	758	5962	6927	5006	6552	11692	6977	4567	7261	7316	7103	12112	8606	7263	7322	9064	9814	6671	5203	8216	7689	5075	6352	6080	6312
-	SP_0262	phosphatidate cytidylyltransferase	803	4888	5795	4165	5309	9579	5562	3847	6013	5975	5689	9761	6457	5983	6243	7687	7759	5859	4838	6755	5942	4217	5174	4782	4808
-	SP_0263	eep protein	1259	10224	11968	8932	11890	19004	11350	8092	12772	12220	12133	21552	14787	13150	14101	17474	17104	12964	10519	15570	13711	8886	10499	10269	10369
-	SP_0264	prolyl-tRNA synthetase	1853	19646	22899	16679	22615	35262	21620	14094	23232	22951	23575	37448	27005	26668	29085	30774	34235	26361	22064	29767	26497	16442	20427	20175	19038
-	SP_0265	glycosyl hydrolase	1379	1531	1766	1306	1510	2382	1401	901	1484	1704	1542	2560	1767	2106	2360	2270	2504	2218	1872	1971	1988	1578	2056	1353	1369
-	SP_0266	glucosamine--fructose-6-phosphate aminotransferase	1850	16497	21474	14054	19420	30378	19899	11959	20549	22478	17874	39224	21571	33971	30160	42722	33318	33808	23407	28878	23463	27779	29582	16286	16989
-	SP_0267	hypothetical protein	1049	6563	7382	4556	6669	18979	18020	6009	17823	5179	10831	7877	11903	5367	5748	5348	6724	5428	4573	4436	4981	4675	6481	3031	4294
-	SP_0268	alkaline amylopullulanase	3842	525	385	553	1008	903	733	389	794	615	690	820	1026	1075	446	2135	2161	1082	772	1909	1894	809	730	1244	1258
-	SP_0270	hypothetical protein	143	40117	37077	33540	40136	57031	33212	22380	34818	41290	39913	68102	41446	39978	34611	43121	50956	39657	29543	33950	30305	24772	23091	18864	18229
rpsL	SP_0271	30S ribosomal protein S12	413	42642	36099	35159	42240	60886	38505	22521	35459	44124	43019	70583	49352	46335	35816	49833	47867	42889	34678	39182	33110	24413	30735	22189	20742
-	SP_0272	30S ribosomal protein S7	486	29781	25993	24742	30944	43769	26907	16204	25971	31514	30698	49111	35296	33744	25801	33769	35228	31402	26021	28470	23503	18393	20401	16628	14649
-	SP_0273	elongation factor G	2127	77078	63943	64335	85045	120705	73458	43468	75354	85648	84180	133992	97901	101923	70889	109716	114362	96920	73405	93808	76832	56659	51537	55234	49154
polC	SP_0274	DNA polymerase III PolC	4391	10565	11395	9797	13189	19408	11710	8749	12259	13520	11521	16521	13254	17149	12629	20558	19446	16669	12343	15501	13902	10250	12816	11280	8994
-	SP_0275	hypothetical protein	263	2829	2694	2186	2719	4627	2328	1778	2631	2595	2787	3949	3111	3923	3752	4231	4262	3922	2940	3393	3015	2589	3437	2055	2023
-	SP_0276	hypothetical protein	278	2525	2500	1999	2626	3958	2208	1668	2357	2207	2468	4118	2794	3454	3492	3685	3812	3432	2763	3034	2828	2356	3252	1751	1811
-	SP_0277	hypothetical protein	152	886	1031	787	1002	1601	788	650	857	861	960	1497	1013	1321	1380	1471	1549	1492	1109	1197	1011	1041	1222	713	673
-	SP_0278	aminopeptidase	1241	6931	7223	5798	6997	10531	5900	4312	6264	6326	6717	11447	8179	9362	9904	10634	11084	9487	7812	9007	8460	6208	8243	5164	5251
-	SP_0279	hypothetical protein	239	2050	2016	1424	1886	3209	1720	1174	1697	1884	1933	2977	1955	2736	2781	2680	2951	2718	2020	2280	2114	1639	1983	1341	1335
-	SP_0280	ribosomal small subunit pseudouridine synthase A	722	3595	4456	3044	4078	6496	4363	2456	4441	3623	4344	5999	4852	3809	4170	4831	5298	3249	2488	4230	3982	2280	3252	3072	3570
-	SP_0281	aminopeptidase	1350	26141	34089	24296	30106	41108	27603	16893	27658	28477	35540	50840	37830	31084	43398	41057	48541	25081	23391	40188	39705	13947	19473	28192	32305
-	SP_0282	PTS system mannose-specific transporter subunit IID	979	6569	11365	6459	10313	9364	6816	3840	7893	5855	9387	11435	11308	11445	20258	18961	28444	11136	11199	23350	23711	5796	7370	13568	15086
-	SP_0283	PTS system mannose-specific transporter subunit IIC	814	7742	13529	8354	12913	10276	8699	4922	9892	6940	11962	14513	15727	14055	26444	26489	32076	14343	18640	31816	32592	6763	12620	17856	20837
-	SP_0284	PTS system mannose-specific transporter subunit IIAB	1000	6446	10914	6272	10041	8604	6979	3682	7438	5518	9355	10707	11264	12493	21950	19973	29406	12581	13407	25268	25681	6426	9382	13757	15791
-	SP_0285	alcohol dehydrogenase	1041	4155	5170	3808	4819	5927	3337	2420	3458	4632	4448	7929	4642	6461	8065	7303	7708	8085	6882	7522	6060	5542	6783	4800	4639
-	SP_0286	Cof family protein	990	5545	6021	4435	6091	8996	6399	3338	5872	6007	7010	9280	7694	8815	9406	9129	11216	8271	6342	8286	8197	5174	6007	5803	6715
-	SP_0287	xanthine/uracil permease	1485	1407	2102	1239	1825	2244	1704	902	1833	1047	1440	1895	1728	2519	5204	2630	4880	5977	6599	6247	7153	3905	5795	6385	7454
-	SP_0288	hypothetical protein	692	144	185	119	180	245	182	114	216	111	172	211	190	287	590	315	599	685	853	732	848	478	687	719	675
-	SP_0289	dihydropteroate synthase	944	1989	2795	1790	2561	3335	2279	1438	2519	2083	2240	3282	2595	3067	3953	4212	5032	3498	3375	5027	4749	2268	3226	3665	3760
-	SP_0290	dihydrofolate synthetase	1322	4331	5503	3614	5155	7468	4684	3052	5238	4121	4425	6627	5404	6577	7679	8805	9707	7356	6555	9157	9090	4905	6769	6934	6938
folE	SP_0291	GTP cyclohydrolase I	554	2696	3544	2335	3318	4704	3024	1885	3299	2528	2896	4094	3556	3945	4749	5219	6036	4536	3796	5568	5591	2874	3703	4208	4056
-	SP_0292	bifunctional folate synthesis protein	814	752	942	640	883	1291	826	536	880	696	872	1182	980	1114	1430	1435	1722	1187	1164	1536	1533	817	1142	1110	1119
-	SP_0293	hypothetical protein	371	2347	3183	2154	3037	5078	3542	1942	3659	2411	2913	3503	3109	2157	2834	2898	3847	2238	1881	3101	3284	1668	2481	2700	3145
rplM	SP_0294	50S ribosomal protein L13	472	56819	61223	48162	64886	84146	55345	34046	53800	60205	61695	95366	70811	70946	69475	74198	68581	75977	62280	60344	53015	43877	60012	36622	40971
rpsI	SP_0295	30S ribosomal protein S9	402	40085	45028	33531	44107	62173	39635	24184	36495	43377	42304	71139	50204	48342	46686	51920	44676	49113	36930	36604	35526	28037	30059	21810	25650
-	SP_0298	hypothetical protein	1208	1860	2427	1441	2377	3157	2413	1140	2589	1229	1697	2306	2051	1238	1514	2879	3501	1197	1063	3373	3070	952	1217	2672	3195
-	SP_0299	IS630-Spn1, transposase Orf1, authentic frameshift	347	1550	1804	1244	1720	2814	1863	1019	1898	1528	1785	2479	1881	1345	1658	1723	2276	1882	1687	1854	1998	1190	1303	1476	1764
-	SP_0300	IS630-Spn1, transposase Orf2	359	451	479	344	460	830	510	258	433	467	475	638	452	480	450	440	596	521	417	515	444	690	793	760	792
-	SP_0302	hypothetical protein	365	5	8	6	9	8	12	5	10	7	10	8	10	7	5	6	8	9	8	6	13	11	23	10	8
celA	SP_0303	6-phospho-beta-glucosidase	1436	81	65	67	100	160	91	57	92	79	93	133	82	76	83	105	136	117	126	126	127	128	219	97	74
-	SP_0304	hypothetical protein	239	4	1	3	4	7	4	2	4	5	4	2	7	5	1	5	3	6	3	3	2	4	15	3	5
celB	SP_0305	PTS system cellobiose transporter subunit IIB	314	4	6	1	7	12	10	6	6	7	5	7	9	8	6	14	10	8	10	10	9	8	12	7	10
-	SP_0306	transcriptional regulator	1481	83	89	91	117	142	116	62	102	88	96	128	102	98	86	149	237	100	109	198	178	79	136	144	111
-	SP_0307	PTS system transporter subunit IIA	497	33	30	32	54	54	46	25	43	40	45	57	39	46	33	56	104	40	44	86	97	36	76	65	53
celC	SP_0308	cellobiose phosphotransferase system IIA component	314	23	21	23	42	48	34	24	32	24	30	48	45	24	23	47	79	33	25	63	58	28	49	54	42
-	SP_0309	hypothetical protein	506	16	15	15	20	34	19	13	20	20	15	32	21	15	11	32	32	19	20	37	44	12	20	24	20
celD	SP_0310	cellobiose phosphotransferase system IIC component	1346	149	137	109	165	274	146	81	152	137	167	209	167	151	157	193	322	156	171	253	273	138	198	187	178
-	SP_0312	glycosyl hydrolase	2039	6340	6736	5253	6717	11286	7206	4173	7195	5922	7136	9521	7362	8491	9762	9023	10777	9479	8762	9684	8421	5832	8403	6813	6177
-	SP_0313	glutathione peroxidase	476	564	696	435	580	968	656	343	541	556	625	820	612	614	751	664	969	606	501	797	776	499	619	606	725
-	SP_0314	hyaluronidase	3200	728	393	553	712	1445	882	504	967	793	860	1186	987	851	436	881	1023	1025	785	714	575	819	1026	363	293
-	SP_0316	hypothetical protein	107	1	0	0	0	1	1	0	0	0	0	0	1	0	0	0	2	0	0	0	0	0	0	0	0
-	SP_0317	keto-hydroxyglutarate-aldolase/keto-deoxy-phosphogluconate aldolase	629	507	538	475	504	1297	646	446	674	467	908	831	992	382	290	450	318	361	263	164	118	661	845	51	72
-	SP_0318	carbohydrate kinase	1001	716	587	571	633	1755	868	573	894	677	1205	1011	1208	526	390	581	396	479	377	195	153	970	1010	59	73
-	SP_0319	hypothetical protein	641	757	793	745	776	2036	1036	734	1185	732	1416	1187	1592	615	469	802	545	578	459	243	227	1050	1348	98	89
-	SP_0320	gluconate 5-dehydrogenase	815	795	784	759	783	2040	1090	721	1255	696	1374	1192	1526	582	470	770	480	583	517	230	190	1123	1525	89	91
-	SP_0321	PTS system transporter subunit IIA	434	495	421	405	429	1297	620	420	676	434	596	533	675	416	298	459	296	647	597	180	144	1541	2469	81	66
-	SP_0322	glucuronyl hydrolase	1190	751	652	582	624	1740	801	547	844	651	970	860	943	652	526	620	488	844	722	255	214	1991	2865	98	111
-	SP_0323	PTS system transporter subunit IIB	491	462	447	357	400	1186	506	384	466	417	699	562	640	445	389	364	313	581	480	147	122	1193	1645	56	61
-	SP_0324	PTS system transporter subunit IIC	779	906	843	728	745	2015	865	677	787	773	1267	1146	1249	742	641	694	545	966	916	266	222	2042	3059	101	127
-	SP_0325	PTS system transporter subunit IID	818	2359	2133	2019	1928	4844	2022	1685	1979	2057	3416	3160	3174	1842	1700	1780	1296	2356	1977	687	557	4682	6807	275	283
-	SP_0326	preprotein translocase subunit YajC	293	327	311	288	249	643	257	212	234	291	488	447	420	247	228	203	191	326	290	80	65	645	982	39	40
-	SP_0327	hypothetical protein	1640	492	437	459	423	1080	419	360	401	501	682	737	689	351	304	335	282	491	434	143	115	1026	1572	79	60
-	SP_0328	IS1380-Spn1 transposase	1346	80	78	83	95	161	90	66	88	82	71	163	99	71	80	104	104	58	57	101	105	518	600	726	686
-	SP_0329	hypothetical protein	329	70	80	59	84	139	85	43	87	67	72	102	87	60	62	73	91	59	46	68	84	59	91	65	61
-	SP_0330	sugar binding transcriptional regulator RegR	1001	3302	4303	2878	4172	7287	5798	2636	5557	2715	4325	4503	4705	2934	3860	3843	5418	2758	2410	4474	4387	1799	2294	3229	3647
-	SP_0332	hypothetical protein	542	545	727	517	643	685	515	290	476	512	644	1037	701	759	1071	940	1104	847	802	986	794	673	901	598	615
-	SP_0333	transcriptional regulator	194	611	1054	898	1021	811	651	485	840	658	902	1773	1251	872	1589	1714	1682	1259	1320	1798	1626	871	1244	962	965
mraW	SP_0334	S-adenosyl-methyltransferase MraW	950	4349	5210	3808	5082	6809	4488	2942	4944	3971	5145	8281	5957	5070	5720	7023	6994	4206	3651	5815	5834	2608	3333	4059	4615
-	SP_0335	cell division protein FtsL	317	2743	2954	2265	2987	4511	2743	1814	2945	2692	3060	4720	3279	3265	3615	4026	4100	2909	2408	3581	3181	1797	2417	2511	2534
-	SP_0336	penicillin-binding protein 2X	2252	10812	13247	9714	12700	19579	12890	7912	13656	10874	13558	20498	15142	13950	16304	17409	18686	12207	10060	15589	14718	7267	9310	10627	11472
mraY	SP_0337	phospho-N-acetylmuramoyl-pentapeptide-transferase	980	7602	8943	6064	7283	13383	8717	4964	7917	7463	9429	12773	9005	9487	10883	10803	11093	8319	7092	8771	8483	5132	6319	6000	6524
-	SP_0338	ATP-dependent Clp protease ATP-binding subunit	2105	5066	4711	4433	4885	6392	3515	2508	3865	3897	3423	6579	3982	4204	3461	3767	3116	10860	7334	3723	2072	18722	20510	1899	1531
-	SP_0340	S-ribosylhomocysteinase	529	2771	3315	2035	2912	4722	3481	1558	3183	2738	3444	3945	3651	3438	4227	3570	4402	3071	2290	3282	3260	1638	1806	1977	2586
-	SP_0341	hypothetical protein	1484	4719	6347	4484	6409	9100	5530	3925	5589	5538	5255	7702	5986	6799	6934	8687	8724	6480	4751	7941	7325	3844	4682	5863	6539
-	SP_0342	glucan 1,6-alpha-glucosidase	1607	7638	11230	7469	10866	10786	8014	4343	8441	7523	9386	13738	12092	11896	12402	18200	16325	6424	5290	9435	8286	4148	4550	5576	5981
-	SP_0343	IS1380-Spn1 transposase	1346	71	86	74	92	145	82	50	76	59	75	121	78	59	62	94	118	56	40	82	82	0	0	0	0
-	SP_0344	IS630-Spn1, transposase Orf2	338	177	178	121	158	331	169	94	141	190	182	260	167	191	169	160	214	209	148	185	135	42	57	38	33
-	SP_0345	IS630-Spn1 transposase	347	1332	1770	1178	1677	2367	1649	964	1675	1277	1627	2418	1793	1222	1637	1808	2136	1659	1497	1914	1892	185	186	165	194
-	SP_0346	capsular polysaccharide biosynthesis protein Cps4A	1454	37076	38932	30232	40015	62765	37182	24394	37106	37524	41596	64745	46610	41879	40791	51921	55966	39606	33829	48762	45451	26613	39214	34489	36154
-	SP_0347	capsular polysaccharide biosynthesis protein Cps4B	731	15384	15132	13376	18476	27672	15122	11903	17894	14800	16855	30031	22454	17393	15450	26578	24817	16658	13074	21866	21586	11451	17411	14868	16697
-	SP_0348	capsular polysaccharide biosynthesis protein Cps4C	709	19272	15209	15301	20025	31338	17563	12223	19061	17613	20593	29438	25738	22701	17023	28797	29766	21688	17170	25379	23816	13800	20644	16550	17142
-	SP_0349	capsular polysaccharide biosynthesis protein Cps4D	683	14589	10963	12662	15916	23755	13294	9344	14301	13853	16224	21467	18868	17965	13137	22822	22978	17936	14151	20941	18028	10568	15603	13997	13367
-	SP_0350	capsular polysaccharide biosynthesis protein Cps4E	648	18552	9962	13469	18572	29718	16133	10614	16030	17643	19438	23645	20995	24642	12646	25993	28399	22719	16932	23401	20937	12953	17813	14152	12509
-	SP_0351	capsular polysaccharide biosynthesis protein Cps4F	1233	35232	20079	30358	41214	57475	33865	22639	35725	36342	40712	52711	45432	49561	24839	58701	60888	47531	37045	55103	45047	25394	39075	35239	29522
-	SP_0352	capsular polysaccharide biosynthesis protein Cps4G	1076	20144	12745	16111	24323	34614	21328	14007	21794	21392	24457	31705	25640	27191	15137	31035	32885	27480	21626	27765	23748	15560	22431	18646	16660
-	SP_0353	capsular polysaccharide biosynthesis protein Cps4H	1118	34855	21496	27758	39377	57911	34820	22980	36303	36169	40325	53403	44941	47137	26026	52833	53294	45859	36426	46114	38911	25121	36196	30929	27391
-	SP_0354	hypothetical protein	1400	21933	13841	17346	24214	37003	23067	14007	22267	23994	26201	32429	27967	32472	17617	33565	33659	32421	25808	29697	23702	17706	28188	19769	16700
-	SP_0355	hypothetical protein	1082	21520	13830	16184	24873	37135	23335	13767	22918	24693	26625	34094	26887	33543	18613	33734	33786	33189	25992	29163	24682	16736	23987	17436	14370
-	SP_0356	polysaccharide transporter	1241	28781	17469	22343	31596	49083	30726	18101	29434	32627	34254	45000	34223	43570	22119	43684	46480	42664	31137	37219	30687	22897	28227	22618	17750
-	SP_0357	UDP-N-acetylglucosamine-2-epimerase	1097	30986	13433	23183	33018	49833	30491	18161	31343	33666	34521	44852	37626	47227	17282	45573	47297	47445	33964	38532	30204	24384	32147	22385	16815
-	SP_0358	capsular polysaccharide biosynthesis protein Cps4J	1055	42410	16721	34159	47184	69308	42760	25378	45675	47721	48759	63522	54781	68682	21774	70250	67780	70952	48716	57274	44019	34583	46789	32332	23193
-	SP_0359	capsular polysaccharide biosynthesis protein Cps4K	1229	40532	21630	34372	46308	64647	40466	24519	44137	45184	47827	65004	56724	66907	31801	68753	66916	68047	49125	55728	45883	32671	43411	30259	23132
-	SP_0360	UDP-N-acetylglucosamine 2-epimerase	1194	56737	40678	49217	64417	85885	58961	33564	58017	61626	71622	92707	75120	91173	62619	88094	96425	94008	73291	78874	62372	44270	61997	45223	36155
-	SP_0366	oligopeptide ABC transporter oligopeptide-binding protein AliA	1985	22276	17249	21070	20692	28109	13889	11640	14227	19437	14569	35741	16983	15043	10269	25833	27655	12962	11662	26040	25031	9391	13399	18765	16393
-	SP_0367	hypothetical protein	119	22	10	9	20	26	11	10	11	18	8	25	18	13	7	34	35	19	8	55	35	8	13	24	27
-	SP_0368	cell wall surface anchor family protein	5303	2646	1655	2275	2943	3596	1809	1401	2009	2407	1803	3690	2485	2518	1007	5980	5657	2169	1351	6693	5237	1499	1431	4075	3269
-	SP_0369	penicillin-binding protein 1A	2159	18835	18964	18304	23238	44757	25685	17223	27413	20283	22563	36175	27865	17702	16739	28044	26729	14288	10508	20627	20390	10106	11179	13503	17241
recU	SP_0370	Holliday junction-specific endonuclease	596	1955	1942	1700	2033	4592	2584	1781	2475	1984	2332	3531	2772	1675	1626	2349	2502	1367	1030	1837	1750	906	1190	1269	1793
-	SP_0371	hypothetical protein	527	1424	1700	1072	1438	2514	1353	882	1358	1488	1356	2268	1502	1249	1410	1686	1864	1240	1009	1619	1560	987	1296	1300	1274
-	SP_0372	hypothetical protein	352	7695	8308	5964	7930	13587	8073	4801	7995	6772	8288	10133	9439	8373	9188	9988	12294	7802	6672	9949	10333	5169	7301	6916	8060
-	SP_0373	hypothetical protein	1157	8866	7356	7265	10221	20032	10315	7719	11986	9853	8899	15688	11231	10143	6652	11992	11802	10109	7942	10359	8748	7937	9355	6359	5331
-	SP_0374	hypothetical protein	1394	11976	9673	9275	13179	25519	13711	9544	15222	13332	12383	20983	14603	14059	9254	14824	16356	13746	10120	13335	11265	10322	11321	8417	6825
-	SP_0375	6-phosphogluconate dehydrogenase	1439	26622	33725	22989	32868	50415	36533	18351	35668	28174	37598	47878	41070	37665	47813	43317	52611	36835	33156	43061	40122	22428	26215	27947	28759
-	SP_0376	DNA-binding response regulator	692	29033	41185	28978	40382	57423	41420	22758	45717	31560	42252	59650	50369	40466	55672	55244	59779	40260	37667	52905	50371	24325	29974	33720	34240
-	SP_0377	choline binding protein C	1022	4922	4597	4350	5527	8399	5076	3209	5386	4357	4763	7285	5348	5081	4120	6186	5984	4413	3382	4953	4024	2468	3436	2843	2600
-	SP_0378	choline binding protein J	1014	5753	5011	4755	5648	9037	5286	3436	5649	4733	5210	7173	6000	5531	4768	6747	6565	4788	3836	5210	4691	2825	3821	3226	3016
-	SP_0379	hypothetical protein	1232	85	88	63	85	164	112	73	103	82	94	109	80	54	37	70	110	51	43	77	80	94	88	65	83
-	SP_0380	hypothetical protein	875	85	98	74	112	183	112	69	149	87	81	134	106	54	47	93	115	66	52	104	91	79	114	90	107
-	SP_0381	mevalonate kinase	878	1783	2318	1536	2123	2997	1962	1310	2153	1769	1884	3013	2197	1944	2303	2719	2900	1622	1220	2343	2215	939	1094	1701	2044
-	SP_0382	diphosphomevalonate decarboxylase	953	3471	4855	3259	4466	6004	3701	2663	4332	3464	3685	6595	4815	3790	4657	5872	5831	3104	2347	4874	4758	1838	2285	3274	3944
-	SP_0383	phosphomevalonate kinase	1007	3352	4502	3051	4036	6006	3602	2545	4243	3469	3758	6254	4800	3887	4576	5477	5746	3161	2526	4926	4474	1908	2372	3173	3441
-	SP_0384	isopentenyl pyrophosphate isomerase	1010	5521	6846	4669	6374	9950	6127	3939	6443	5829	6197	9781	7197	6041	6900	7827	7738	4962	4000	6532	6183	2992	3843	4669	5338
-	SP_0385	hypothetical protein	712	2288	2351	1905	2508	4556	2709	1908	2758	2748	2506	4002	2941	2654	1986	3198	2632	2196	1476	2029	1847	1571	1863	1526	1555
-	SP_0386	sensor histidine kinase	995	4158	3859	3378	4732	8269	5077	3621	5417	5269	4581	7333	5474	5214	3543	6475	5398	4467	3144	4046	3553	3133	3942	2952	2712
-	SP_0387	DNA-binding response regulator	632	783	672	618	920	1569	999	698	1081	1015	842	1440	1106	1082	610	1482	1077	929	568	909	810	625	700	639	511
-	SP_0389	hypothetical protein	260	702	517	579	783	1312	772	539	879	775	784	1038	1106	881	483	1213	979	845	553	817	722	445	767	579	472
-	SP_0390	choline binding protein G	857	4162	2881	3229	4603	8174	4587	3121	5239	4762	4826	6566	5668	5125	2705	6431	5884	4452	2887	4422	3922	3083	3642	2943	2293
-	SP_0391	choline binding protein F	1080	7011	6415	6126	7791	12476	7475	5139	8384	7753	8439	12878	10050	8591	7087	11224	10432	7419	5373	8080	7351	4474	5751	5255	4609
-	SP_0394	PTS system mannitol-specific transporter subunit IIBC	1769	70	68	72	70	114	71	55	62	85	83	130	85	89	60	111	85	81	50	65	71	53	46	31	26
-	SP_0395	transcriptional regulator	1955	46	30	31	63	105	44	27	49	66	58	78	58	57	32	74	55	55	31	44	43	45	35	20	21
-	SP_0396	PTS system mannitol-specific transporter subunit IIA	437	13	8	7	9	22	11	6	8	20	18	23	14	17	7	18	14	19	5	9	8	6	10	6	4
-	SP_0397	mannitol-1-phosphate 5-dehydrogenase	1136	17	18	25	18	44	24	14	28	19	23	45	21	23	20	37	26	24	12	18	20	16	10	9	8
tig	SP_0400	trigger factor	1307	26150	30870	26959	34263	44257	29999	17852	30581	27347	33923	49582	39062	29994	29573	41205	42950	26118	20923	36485	30521	13812	18092	23826	22023
-	SP_0401	helicase	2366	6301	7925	6300	7858	11383	7161	5141	7369	7784	7442	12059	8299	7934	8698	10246	11211	7954	6309	9211	9793	5769	6895	7238	7716
-	SP_0402	signal peptidase I	614	6473	8515	5995	8367	11710	7122	5017	7440	7281	7775	11971	8830	7425	8501	9301	10029	6842	5483	8751	8125	4351	6070	6316	6901
-	SP_0403	ribonuclease HIII	881	3829	5291	3770	4935	7568	4492	3280	4460	4631	4634	7526	5404	4577	5064	6019	6176	4081	3196	5175	4830	2838	3684	3905	4430
-	SP_0404	hypothetical protein	311	4333	5805	3826	5397	8376	6042	3308	5908	4536	6100	7618	6205	4894	6614	6206	6946	4460	4203	6370	5963	2812	4116	4541	5248
-	SP_0405	hypothetical protein	548	2953	3548	2290	3096	5654	3569	1948	3128	3057	3473	4787	3477	3173	3671	3550	4191	2893	2286	3241	3103	1835	2293	2375	2835
-	SP_0406	MutS2 family protein	2336	6654	8362	6177	8017	12792	8279	5164	8962	7831	7789	13434	8892	7687	8964	9302	9909	7391	6179	8196	8076	4529	5202	5466	5778
-	SP_0408	sodium:alanine symporter family protein	1322	435	612	400	532	666	469	338	474	458	481	738	573	550	687	669	679	598	443	556	420	357	379	313	347
-	SP_0409	hypothetical protein	548	939	1499	935	1374	1359	1170	556	1189	860	1910	1478	1908	911	4684	1418	5238	1327	2277	3288	5102	824	1178	3267	2456
-	SP_0410	exfoliative toxin	899	578	932	494	793	1200	1053	473	927	650	972	1013	1024	751	1151	1141	1530	713	736	1213	1351	491	641	937	1053
-	SP_0411	seryl-tRNA synthetase	1274	2826	3724	2855	3510	4552	2912	1898	2967	2993	3440	5606	4092	3724	4246	5013	5340	3423	2843	4659	4323	2061	2349	2972	3178
-	SP_0412	hypothetical protein	371	2712	3307	2598	3420	4024	2426	1756	2579	2687	2718	4550	3123	4125	4919	5090	5281	4280	3413	5315	4976	2147	2545	3164	3082
-	SP_0413	aspartate kinase	1364	8976	10758	8240	10836	12561	7809	5358	8120	8561	8679	14591	10221	13643	15989	15508	19144	13601	10939	17457	15755	7356	7822	10912	10429
-	SP_0415	enoyl-CoA hydratase	785	980	1632	750	1720	3354	3833	1163	6220	2384	13862	4357	18124	26302	14727	29587	20101	16786	7472	17272	10881	6464	5834	7527	7060
-	SP_0416	MarR family transcriptional regulator	438	8221	9755	5939	9101	19620	11642	6560	14116	9989	20465	18972	26624	18966	12479	25203	20575	11315	6309	16103	12384	6150	6117	8628	9461
-	SP_0417	3-oxoacyl-ACP synthase	974	11970	15316	11141	14400	30247	18368	11237	24251	14819	33129	31619	47117	31627	21836	54313	34608	21108	12492	31219	23502	10312	11859	15361	19092
acpP	SP_0418	acyl carrier protein	385	7606	12205	7337	10892	13077	11137	5481	13138	10747	27950	20868	32720	28934	33492	40739	40734	17978	12878	31919	27714	6132	6743	17514	18484
-	SP_0419	enoyl-ACP reductase	974	1641	2448	1517	2489	4638	3383	2026	6625	2794	13167	4595	22587	25628	14997	38689	27984	18607	9995	24722	19448	8120	8693	13671	13456
-	SP_0420	ACP S-malonyltransferase	923	1244	1836	1041	1863	3641	2642	1503	4439	2345	10247	3652	16938	21105	11652	27523	21606	14938	7460	18710	13984	6324	6220	10274	8862
fabG	SP_0421	3-ketoacyl-ACP reductase	747	2008	2905	1653	2784	5263	3533	2205	5957	3444	13502	5267	22044	27472	15933	35827	27225	19594	10677	24186	18192	8275	8942	13175	11297
-	SP_0422	3-oxoacyl-ACP synthase	1251	2318	3411	1918	3482	6101	4193	2650	6544	4132	15515	6727	26605	33871	20409	44036	33641	23663	12825	30030	22328	9981	10033	16304	14037
-	SP_0423	acetyl-CoA carboxylase biotin carboxyl carrier protein subunit	487	752	1098	656	1183	1952	1414	870	2084	1460	5121	2169	8758	11906	7132	15100	12091	8431	4487	10650	7837	3519	3267	5839	4605
fabZ	SP_0424	(3R)-hydroxymyristoyl-ACP dehydratase	422	460	667	425	743	1189	911	531	1377	876	3225	1466	6002	7348	4710	10219	7942	5334	2842	7387	5441	2172	2362	3988	3262
-	SP_0425	acetyl-CoA carboxylase biotin carboxylase subunit	1367	2638	4069	2361	4416	7300	5257	3234	7700	5322	19808	8626	34027	43971	28078	57860	43485	31707	17479	39845	29369	13326	12401	21464	17551
-	SP_0426	acetyl-CoA carboxylase subunit beta	866	1576	2517	1420	2553	4156	3060	1716	4334	3202	12073	5328	20666	26231	17924	33900	25791	19228	11089	23405	17196	7919	7921	12242	11093
-	SP_0427	acetyl-CoA carboxylase subunit alpha	767	2100	2933	1723	2863	5232	3823	2006	5087	3829	14817	6004	24120	32841	23162	38179	30478	24414	14189	26415	19496	9920	10185	14522	12937
-	SP_0428	hypothetical protein	117	42	33	30	40	75	56	28	73	60	162	98	242	313	244	357	258	287	172	200	155	150	154	91	75
-	SP_0429	hypothetical protein	185	178	183	119	172	376	279	126	282	345	683	454	857	1174	823	1113	791	1090	694	613	495	624	700	325	290
-	SP_0430	hypothetical protein	518	61	79	50	77	145	112	56	136	124	251	162	364	501	382	472	347	425	262	275	197	231	248	139	106
-	SP_0431	hypothetical protein	236	37	52	24	39	85	79	29	67	88	125	114	161	287	193	250	192	286	129	132	102	146	137	69	66
nusB	SP_0433	transcription antitermination protein NusB	463	7009	8527	6610	8413	11257	7130	4049	6899	7452	8765	12532	9611	10166	10870	11881	14076	9343	5830	11795	10061	4996	4758	7634	7219
-	SP_0434	hypothetical protein	390	9130	11042	9367	11618	13730	9382	5697	9705	9363	11920	16809	14279	12763	14648	16622	18961	12016	9825	17359	14853	6165	8167	11497	11020
-	SP_0435	elongation factor P	572	7477	8432	5853	7968	11223	7646	4233	6807	7474	9311	11754	9702	10341	10719	11281	12181	9237	7229	10611	9862	4660	5949	6746	7139
gatB	SP_0436	aspartyl/glutamyl-tRNA amidotransferase subunit B	1442	8728	10255	7615	10063	14016	8731	5906	9163	9599	9431	14678	10863	11745	12656	14296	15993	11020	8297	13281	12384	6318	5860	8998	9084
gatA	SP_0437	aspartyl/glutamyl-tRNA amidotransferase subunit A	1466	5879	7731	5576	7353	10235	6386	4252	6787	6858	6505	10576	8015	8780	9156	11354	11622	8187	6119	9789	9393	4588	4394	6693	7388
gatC	SP_0438	aspartyl/glutamyl-tRNA amidotransferase subunit C	302	2928	3307	2485	3340	4660	2899	1815	3037	3049	3097	4418	3656	4112	4255	5104	5654	3792	2826	4766	4492	1984	2179	3186	3337
prfC	SP_0439	peptide chain release factor 3	1544	9911	10614	8757	10057	16164	9760	6634	10133	10662	9889	16475	11635	13812	12056	15037	14338	14947	9737	12585	11153	8501	9911	8666	8966
-	SP_0442	hypothetical protein	388	8889	9899	8071	10153	15227	9261	5647	9650	9828	11636	16156	13123	14599	14049	16699	18591	12251	8706	16028	12668	6548	7494	9922	9314
-	SP_0443	hypothetical protein	1714	33966	38587	29880	38797	55570	35701	20724	35796	35500	43434	62444	48390	51249	48260	57948	59508	42769	31815	51758	41505	22786	25840	30506	27926
-	SP_0445	acetolactate synthase catalytic subunit	1700	5871	4060	4709	5181	6987	3436	2744	3743	4874	3670	8728	4932	5938	3921	8467	10188	4981	4186	9118	8508	3035	3848	5944	5350
ilvH	SP_0446	acetolactate synthase 3 regulatory subunit	476	1465	970	1292	1400	1775	898	767	982	1208	916	2270	1295	1437	832	2235	2623	1210	965	2430	2135	788	1089	1541	1293
-	SP_0447	ketol-acid reductoisomerase	1010	4526	3037	4010	4385	5590	2998	2376	3144	3746	3177	7143	4004	4404	2583	7016	7884	3659	2967	7353	6746	2232	3005	4772	3947
-	SP_0448	hypothetical protein	266	1936	1331	1622	1892	2566	1328	1007	1381	1736	1376	2805	1760	1946	1102	2926	3433	1694	1450	3152	2814	1010	1314	2217	1737
-	SP_0449	hypothetical protein	394	1633	1107	1138	1370	2074	1110	721	1014	1381	1080	2193	1055	1551	922	2146	2669	1263	968	2188	1928	852	887	1619	1296
-	SP_0450	threonine dehydratase	1250	2278	1472	1851	1789	2995	1538	1126	1578	2035	1430	3101	1698	1694	1053	2465	2560	1397	1151	2062	1975	945	1108	1371	1166
-	SP_0451	hypothetical protein	401	7201	9189	5536	8130	10594	7703	4039	6508	7429	9195	11140	9526	10506	13462	11549	14141	9866	10015	13036	13073	4629	7309	9411	10970
-	SP_0452	amino acid ABC transporter ATP-binding protein	757	1549	1818	1413	1805	2392	1406	861	1355	1375	1444	2387	1655	1468	1370	2122	2435	1073	765	1907	1812	641	609	1205	1315
-	SP_0453	amino acid ABC transporter amino acid-binding protein/permease	1577	2228	2592	1948	2664	3364	1974	1258	1884	1933	2104	3434	2422	1951	2062	3032	3338	1579	1201	2795	2661	915	930	1850	1998
-	SP_0454	hypothetical protein	1892	3397	3512	2601	3261	5613	2919	2250	3185	3585	3262	5950	3884	3082	3119	4782	5246	2823	2331	4594	4284	1706	2339	2980	3027
uppP	SP_0457	UDP pyrophosphate phosphatase	845	4298	5204	3140	4476	8979	4408	3210	4263	5436	4982	8277	4951	4711	4889	4713	5190	4534	3636	4284	4087	3109	3558	3036	3354
-	SP_0458	DNA polymerase IV	1034	580	625	490	621	807	581	300	586	508	522	808	581	559	615	750	807	518	411	713	593	274	362	476	565
-	SP_0459	formate acetyltransferase	2369	42560	30369	33094	47107	63166	99891	18718	92718	30930	44639	38892	50369	53219	42298	43896	81210	63719	44950	71887	73373	36002	46328	58357	52406
-	SP_0460	IS1167, transposase	1268	87	73	88	105	171	83	64	91	105	97	202	114	101	68	101	93	108	78	71	70	130	115	38	56
-	SP_0461	transcriptional regulator	1549	5206	6588	3794	5837	9903	5402	3461	4959	6211	7051	9410	6725	5907	7151	6982	9649	5809	5169	8581	8838	4872	5401	7792	8677
-	SP_0462	cell wall surface anchor family protein	2708	35617	15667	29364	35998	53624	28198	20191	28679	34593	33359	48605	37779	40064	16079	48689	49654	31622	24215	44974	37349	18473	24419	31790	25523
-	SP_0463	cell wall surface anchor family protein	2089	67259	46821	61525	72325	83356	49386	34605	51912	58283	66439	95065	74275	90011	62226	111908	123597	67446	58687	118401	100378	30965	42561	77249	67572
-	SP_0464	cell wall surface anchor family protein	1197	44010	35654	36335	41392	54834	32300	22157	31491	38082	41980	59963	44522	54043	44185	63080	69237	41681	36995	63699	56858	19790	26232	43489	41567
-	SP_0466	sortase	839	3461	2865	2787	2760	4868	2270	1769	2649	2885	2800	4839	3349	3354	2908	4276	3439	2993	2098	2877	2599	2134	2271	1805	1808
-	SP_0467	sortase	785	2731	2752	2662	2548	4020	2113	1563	2337	2702	2657	4755	3134	2950	3014	3440	3180	2575	2002	2589	2447	1721	1870	1675	1641
-	SP_0468	sortase	851	5510	5475	4559	4769	7979	4590	2989	4359	5321	5306	9059	5417	5487	5944	5725	5598	4918	3850	4513	4122	3208	3504	3047	3021
-	SP_0470	hypothetical protein	160	93	114	90	102	165	98	69	67	124	98	147	75	91	83	109	118	89	65	105	102	66	68	89	86
-	SP_0471	hypothetical protein	298	553	572	440	608	955	454	374	453	542	484	828	549	556	528	701	824	486	406	657	589	371	413	496	407
-	SP_0473	ROK family protein	1223	705	372	751	1015	1335	832	486	791	901	646	1070	985	779	385	1223	1331	771	598	1130	974	459	532	824	726
-	SP_0474	PTS system cellobiose-specific transporter subunit IIC	1322	63	45	47	62	71	47	41	56	36	52	76	77	64	55	99	107	127	108	85	65	86	135	53	36
-	SP_0475	hypothetical protein	1940	147	95	131	172	229	119	92	144	125	120	257	189	179	113	278	321	291	260	266	230	194	340	137	105
-	SP_0476	PTS system lactose-specific transporter subunit IIA	344	39	31	37	62	83	46	26	44	48	43	80	63	69	50	95	109	97	91	90	77	74	100	52	39
-	SP_0477	6-phospho-beta-galactosidase	1412	155	145	126	187	262	143	105	161	162	148	281	192	210	150	258	304	288	301	249	236	222	324	170	129
-	SP_0478	PTS system lactose-specific transporter subunit IIBC	1679	204	249	188	255	381	216	137	245	213	215	386	257	264	273	345	392	386	340	315	305	237	337	199	185
-	SP_0479	Trk family potassium uptake protein	1439	2155	2759	1668	2453	4031	2365	1611	2369	2528	2175	3279	2405	2742	3056	3596	4377	2292	1735	3597	3263	1468	1770	2689	2688
trkA	SP_0480	potassium transporter peripheral membrane protein	1349	2556	3385	2171	3169	5006	3035	1971	2826	3018	2716	4303	3183	3281	3610	4327	5390	2603	2011	4209	3958	1711	2078	3266	3472
-	SP_0481	hypothetical protein	875	1231	1449	1036	1365	1972	1112	814	1128	1191	1257	2052	1359	1328	1373	1955	1895	1108	815	1708	1567	643	723	1072	1245
-	SP_0482	hypothetical protein	548	1246	1341	1051	1254	1987	1039	727	952	1182	1191	1873	1171	1450	1439	1856	2058	1269	875	1748	1407	764	825	1089	1124
-	SP_0483	ABC transporter ATP-binding protein	1682	5814	6707	4836	6288	9881	5813	3943	6086	5661	5754	9394	6575	6301	6750	7759	7653	6187	5032	6826	6573	4369	5694	4688	4947
-	SP_0484	hypothetical protein	830	1598	2025	1513	1774	2605	1677	1146	1735	1611	1740	2808	2000	1863	2130	2324	2309	1731	1453	1998	1877	1094	1479	1295	1390
-	SP_0486	RNA methyltransferase	503	1183	1117	766	918	2146	1120	643	1057	998	1041	1476	995	1112	1108	893	926	1033	742	625	567	676	624	372	433
-	SP_0487	hypothetical protein	218	35	82	44	62	86	54	47	52	55	81	91	49	36	69	58	66	45	47	78	61	41	50	72	78
-	SP_0488	hypothetical protein	563	3853	6381	2945	5427	13263	7286	4187	7196	4455	4725	6912	5552	3880	4086	5113	6069	3937	3001	5413	5316	3454	4122	4875	6598
-	SP_0489	PAP2 family protein	650	2089	3250	1774	2943	6530	4034	2440	4340	2729	2983	4842	3537	2130	2360	2843	2934	2480	1860	2695	2441	2075	2867	2016	2294
-	SP_0490	hypothetical protein	389	1227	1902	1061	1856	3906	2414	1434	2685	1565	1839	2920	2357	1192	1406	1739	1768	1366	1272	1654	1643	1334	1773	1258	1439
-	SP_0491	hypothetical protein	155	898	1155	565	1004	2864	1651	807	1567	1084	1200	1667	1292	956	908	947	1033	964	736	939	890	930	1111	724	725
-	SP_0492	hypothetical protein	323	1358	1865	1025	1834	4317	2576	1508	2656	1705	1884	2732	2172	1332	1413	1655	1680	1535	1353	1683	1431	1414	1973	1184	1313
-	SP_0493	DNA-directed RNA polymerase subunit delta	654	23265	28914	20430	26528	42994	26149	16181	27164	21509	27078	39021	30910	25647	32227	32575	34133	25394	21251	30670	30831	14057	18329	21862	25918
pyrG	SP_0494	CTP synthetase	1607	4900	5676	4449	5629	9092	5475	3695	5827	6539	5998	10129	6696	8044	7857	8223	7894	8260	6141	5987	4813	4438	4550	3301	3259
-	SP_0495	IS1380-Spn1 transposase	1346	61	69	62	90	145	96	52	86	85	79	127	86	56	76	93	105	61	47	75	72	0	0	0	0
-	SP_0496	Na/Pi cotransporter II-like protein	1631	11266	14027	10124	12793	21503	10316	8525	10699	12541	9344	20691	9889	8774	8934	10921	9116	7988	5423	8413	6983	5490	6125	5599	5970
-	SP_0497	hypothetical protein	110	16	8	10	22	23	16	11	21	16	20	30	24	22	14	30	23	24	25	30	24	20	30	14	26
-	SP_0498	endo-beta-N-acetylglucosaminidase	4979	3135	1688	2700	4428	4491	2978	1785	3347	3564	3473	4663	4345	5156	1747	5974	6430	4569	3732	5540	5639	3363	4309	3839	3399
pgk	SP_0499	phosphoglycerate kinase	1200	43924	46438	36594	41607	48106	19738	19490	18424	40347	42846	70918	44637	55942	57738	70420	64532	39225	33586	53449	45384	17581	23754	31901	34837
-	SP_0500	hypothetical protein	527	2477	2550	1838	2174	3976	2005	1358	1875	2292	2241	3505	2401	2281	2379	2784	3114	1811	1458	2732	2554	971	1319	2040	2083
-	SP_0501	MerR family transcriptional regulator	373	13924	13834	14245	12996	18872	10704	8510	10338	11380	8993	20693	11131	14268	17501	16839	14062	14806	15045	10196	11040	9774	15647	7074	8853
-	SP_0502	glutamine synthetase, type I	1356	34071	32554	28565	29595	48277	26856	19078	24684	29236	21026	45971	23880	37381	40416	34574	33077	36973	32457	22322	21075	24860	32580	14878	16988
-	SP_0505	type I restriction-modification system subunit S	1280	1788	1082	1524	1858	2829	1555	1087	1593	1862	1521	2608	1687	2098	972	2525	2479	1835	1327	2026	1831	1601	2170	2006	1599
-	SP_0506	phage integrase family integrase/recombinase	797	852	730	722	881	1383	775	533	765	907	796	1256	861	920	618	1092	1191	781	642	942	906	489	584	691	642
-	SP_0507	type I restriction-modification system subunit S	539	233	208	187	215	367	225	131	172	264	210	439	221	265	149	262	256	214	145	182	164	144	165	126	127
-	SP_0508	type I restriction-modification system subunit S	1568	3011	1485	2676	3300	4512	2462	1784	2543	3095	2509	3932	3060	3467	1298	4507	4717	3094	2129	3884	3406	1257	1638	2046	1553
-	SP_0509	type I restriction-modification system, M subunit	1463	2609	736	2276	2819	3770	2101	1399	2042	2564	2049	2865	2798	3221	659	4042	4429	2721	1684	3734	3051	1438	2001	2471	1732
-	SP_0510	type I restriction-modification system, R subunit	2333	3020	1321	2642	3423	4375	2367	1696	2576	2810	2531	3872	3341	3539	1217	4748	5248	2937	1977	4414	3399	1651	2246	2870	1765
-	SP_0513	hypothetical protein	191	27	29	14	34	66	60	29	48	40	41	61	51	29	23	31	32	32	27	24	23	31	37	19	19
-	SP_0514	hypothetical protein	347	23	20	17	26	43	40	21	48	26	35	45	33	27	24	33	29	24	19	24	13	30	33	22	9
hrcA	SP_0515	heat-inducible transcription repressor	1034	14436	14129	13611	19078	17957	7332	7677	8409	9575	8079	14872	10535	32746	21752	41263	27336	34192	24553	25022	20936	22231	25524	16856	15895
-	SP_0516	heat shock protein GrpE	524	5257	4063	4981	7426	6768	2610	2744	3214	3127	2746	4852	3800	12893	6469	16219	11196	14056	8922	10128	8505	9113	9511	6710	6174
dnaK	SP_0517	molecular chaperone DnaK	1827	31050	24822	29826	47182	50020	22103	20040	25757	21586	17361	30732	22869	76282	30941	86416	57780	77407	48204	51113	39511	50819	50987	32857	27772
-	SP_0518	hypothetical protein	162	945	817	863	1476	1656	758	636	767	755	606	873	729	2654	1042	2440	1733	2472	1553	1395	1129	1706	1606	980	807
-	SP_0519	molecular chaperone DnaJ	1153	2854	2744	2580	3771	4593	2183	2014	2358	2269	1662	2742	2153	8457	4426	9627	6496	8354	5140	5183	4596	4794	5674	3341	3074
-	SP_0520	hypothetical protein	287	740	889	627	895	1162	826	412	873	740	994	1159	997	903	1179	1105	1627	748	590	1341	1236	375	489	906	1021
-	SP_0521	HIT family protein	432	1537	2016	1379	1960	2500	1942	927	1775	1510	2082	2533	2222	1928	2561	2679	3497	1671	1418	2877	2870	848	1085	1886	2370
-	SP_0522	ABC transporter ATP-binding protein	731	2920	3660	2569	3253	4523	2832	1734	2758	2850	2985	4767	3540	3417	3843	4680	5168	3021	2384	4899	4322	1723	2029	3441	3540
-	SP_0523	ABC transporter permease	1049	3743	4692	3081	3932	5855	3586	2200	3272	3676	3799	6024	4166	4266	4689	5193	5851	3651	2839	5207	4894	2077	2647	3997	4005
-	SP_0524	BlpT protein, fusion	329	49	65	47	66	80	44	31	46	58	59	79	68	73	103	99	148	95	78	120	135	86	120	100	112
-	SP_0525	BlpS protein	338	1620	1970	1109	1733	3465	2203	1338	2222	1680	1814	2466	1925	1304	1434	1649	1977	1208	1087	1653	1686	877	1303	1307	1567
-	SP_0526	response regulator BlpR	737	2640	3274	1941	2964	5864	3684	2264	3653	2941	3065	4594	3356	2487	2716	3195	3778	2168	1799	3235	3128	1594	1872	2367	2590
-	SP_0527	sensor histidine kinase BlpH	1340	6157	7601	4399	6613	12977	8123	4760	7890	6737	7132	9974	7514	5880	6712	6776	8138	5208	4418	7094	6711	3551	4716	5244	5534
-	SP_0529	BlpC ABC transporter	1361	152	75	167	205	298	207	100	223	244	275	275	299	234	89	243	284	309	220	245	205	357	427	201	181
-	SP_0532	bacteriocin BlpJ	269	87	85	55	50	152	73	38	69	70	123	112	137	104	102	129	124	124	101	98	137	166	292	77	96
-	SP_0533	bacteriocin BlpK	230	132	111	92	96	226	73	74	97	134	136	165	166	210	180	261	249	273	227	190	198	74	97	37	43
-	SP_0535	hypothetical protein	164	45	43	49	47	63	41	33	42	50	64	96	61	56	62	71	68	62	65	64	53	76	80	71	63
-	SP_0536	immunity protein BlpL	404	87	91	68	84	131	82	63	71	105	105	161	110	87	128	108	108	112	119	103	103	170	202	89	76
-	SP_0537	IS1381 transposase protein A	402	89	85	64	89	157	79	44	88	83	84	118	92	111	98	125	135	100	80	98	93	264	342	352	331
-	SP_0538	IS1381 transposase protein B	390	156	153	153	198	262	171	100	167	156	186	276	208	211	208	288	277	248	187	234	199	243	348	365	347
-	SP_0539	bacteriocin BlpM	269	3	4	3	3	7	4	5	2	5	15	10	8	8	5	10	5	5	11	7	13	16	11	3	2
-	SP_0540	BlpN protein	203	7	4	2	5	12	6	2	5	9	8	11	11	6	8	7	10	9	4	7	7	11	10	5	6
-	SP_0541	bacteriocin BlpO	149	16	24	18	19	31	20	11	28	14	23	41	30	22	23	30	20	16	23	19	28	18	19	15	13
-	SP_0542	hypothetical protein	119	13	21	13	18	27	13	11	22	17	18	30	24	22	18	28	24	25	22	20	19	11	21	12	11
-	SP_0544	immunity protein BlpX	398	263	279	212	248	480	227	154	288	320	318	465	359	286	284	387	394	278	194	297	321	334	335	268	231
-	SP_0545	immunity protein BlpY	689	498	564	391	519	860	464	333	500	597	591	889	650	553	604	700	678	593	475	630	580	692	1012	498	497
-	SP_0546	hypothetical protein	233	273	350	276	314	447	266	198	308	329	341	643	401	325	388	483	432	345	310	496	389	369	681	381	359
-	SP_0547	hypothetical protein	611	155	184	98	135	284	144	98	136	178	160	247	155	181	176	171	217	175	118	160	132	220	250	136	148
-	SP_0549	hypothetical protein	731	12109	15204	11291	14006	18614	12893	7744	12622	11298	13751	20845	15485	13951	16475	17811	17423	13736	12532	16452	15486	8190	12153	11459	12512
trmB	SP_0550	tRNA (guanine-N(7)-)-methyltransferase	635	6110	7154	5023	6316	9842	6003	3612	5730	5843	6238	9300	6707	6945	7460	7352	8313	6484	5176	6798	6499	4147	4592	4699	5065
-	SP_0552	hypothetical protein	479	4016	2575	4094	4768	7187	4179	3057	5336	4481	3360	5685	4850	5340	2437	7316	7377	5446	4036	5818	5374	2841	3432	4551	3342
nusA	SP_0553	transcription elongation factor NusA	1136	4588	2537	4986	6013	8985	5318	4179	7099	5663	3700	6738	5885	6976	2442	10471	9396	6919	5284	7801	6967	3659	4105	5947	4063
-	SP_0554	hypothetical protein	293	2189	882	1879	2460	4293	2392	1759	2944	2627	1607	2556	2348	3248	821	4025	3919	3082	2198	2904	2669	1752	1696	2340	1540
-	SP_0555	hypothetical protein	299	3383	1263	3675	4668	6790	3705	3261	5705	4354	2413	4262	3957	5141	1021	8358	6565	5287	3893	5684	5295	2776	3130	4322	2840
infB	SP_0556	translation initiation factor IF-2	2876	27539	18591	26205	31909	54057	31000	23432	37746	32866	22839	38347	30949	36534	15586	47625	45177	35377	26314	36258	34385	18702	21055	28570	20942
rbfA	SP_0557	ribosome-binding factor A	386	573	493	463	546	1034	574	455	651	614	510	931	643	605	421	761	682	597	469	574	539	304	365	450	407
-	SP_0558	hypothetical protein	815	58	47	52	63	92	39	55	61	47	37	82	48	53	23	69	38	45	24	39	23	28	24	21	14
-	SP_0559	hypothetical protein	182	17	13	11	14	33	16	16	26	20	19	18	14	14	12	18	18	17	7	16	16	10	10	7	4
-	SP_0560	hypothetical protein	233	5	3	1	5	9	4	5	5	4	4	7	2	3	4	3	4	3	0	3	3	4	2	0	2
-	SP_0561	hypothetical protein	245	896	1035	655	919	1320	760	497	703	906	865	1402	890	1320	1439	1435	1780	1232	994	1464	1296	765	770	989	1000
-	SP_0562	hypothetical protein	1334	3557	4181	3227	4096	5130	2951	2311	3274	3714	3707	5908	4429	5369	6068	7137	7122	5113	4048	6873	6087	2915	4102	4655	4705
-	SP_0563	hypothetical protein	254	693	781	576	692	1079	539	442	541	704	648	1000	701	1100	1097	1103	1422	965	604	1106	1032	592	560	725	712
-	SP_0564	hypothetical protein	395	3182	3998	2481	3498	5723	3295	2137	2969	2620	2913	4095	2776	2736	3022	2910	3063	2555	2086	2428	2199	1471	2005	1764	2045
-	SP_0565	hypothetical protein	449	2111	2431	1717	2194	3202	2184	1341	2365	1940	1953	3064	2342	2352	2284	3288	3306	1826	1509	2760	2685	910	1320	1876	2240
-	SP_0566	acetyltransferase	560	946	928	721	933	1422	927	556	891	839	838	1261	1020	956	858	1410	1357	760	613	1068	1152	382	540	822	975
-	SP_0567	hypothetical protein	593	2050	2576	1879	2585	3477	2430	1737	2808	2066	1812	3446	2506	2473	2363	4036	3871	2164	1620	3096	3061	1199	1645	2480	2759
valS	SP_0568	valyl-tRNA synthetase	2689	7550	9441	6741	9541	12868	9200	5831	9850	8438	9050	12110	10302	10017	8743	13834	13555	8560	6933	12226	12004	4729	5949	9054	9077
-	SP_0570	hypothetical protein	1604	6488	4260	5722	8024	13289	8343	5291	9420	7603	7417	10486	8164	6504	3758	8416	8131	5754	4324	7036	6601	3539	4709	5262	4918
-	SP_0571	cell filamentation protein Fic-like protein	803	2148	1435	1645	2406	4406	2735	1565	2721	2447	2396	3250	2570	2281	1494	2375	2481	2086	1494	2013	1929	1273	1566	1461	1505
-	SP_0574	hypothetical protein	830	407	394	287	367	647	329	243	375	390	364	702	419	422	374	425	475	367	337	452	413	310	443	306	287
-	SP_0575	helicase	1646	960	903	709	1046	1802	983	690	989	1066	1036	1679	1108	892	762	1065	1103	1080	898	1066	925	1096	1517	798	676
-	SP_0576	transcription antiterminator Lict	839	54	58	39	80	128	82	45	75	82	79	123	88	81	78	130	165	84	42	115	136	51	73	76	79
-	SP_0577	PTS system beta-glucosides-specific transporter subunit IIABC	1838	227	157	166	280	389	238	140	247	253	330	402	338	301	193	481	534	294	232	422	433	204	298	259	237
-	SP_0578	6-phospho-beta-glucosidase	1415	286	241	232	365	495	327	202	307	303	379	505	469	331	277	527	677	293	324	508	473	196	336	343	277
pheS	SP_0579	phenylalanyl-tRNA synthetase subunit alpha	1046	3840	4502	3911	4260	4804	3167	2436	3597	3959	3854	7659	5465	5383	5755	9111	8317	4082	3204	7445	7371	1739	2470	4638	5417
-	SP_0580	acetyltransferase	509	2760	2888	2376	2730	3689	2049	1638	2410	2952	2514	4769	3405	3969	3926	5809	5392	2847	2225	4675	4298	1374	1607	2945	3454
pheT	SP_0581	phenylalanyl-tRNA synthetase subunit beta	2452	6176	7172	5365	6498	8627	5193	3642	5279	6596	6372	10707	7430	8572	8262	10578	11438	6115	4767	9210	8939	3088	3189	5932	6699
-	SP_0582	hypothetical protein	1001	2902	4596	3024	4508	6274	3912	2399	4092	3721	3716	5928	3987	2536	2988	3569	3570	2554	2195	3206	2902	2035	2769	2448	2632
-	SP_0584	transcriptional regulator	212	52	35	40	55	65	33	26	44	50	64	91	50	61	36	70	82	41	32	56	53	28	16	37	34
-	SP_0585	5-methyltetrahydropteroyltriglutamate--homocysteine S-methyltransferase	2249	271	328	270	382	483	309	209	348	343	310	571	356	473	453	620	664	508	343	636	474	332	295	405	335
-	SP_0586	5,10-methylenetetrahydrofolate reductase	866	55	88	56	85	128	87	48	67	99	66	136	79	132	132	115	137	119	82	150	108	83	66	90	89
-	SP_0587	hypothetical protein	269	1	2	2	2	5	3	3	1	2	3	5	3	5	0	5	9	4	1	5	0	1	1	5	0
-	SP_0588	polynucleotide phosphorylase	2213	14821	16885	12741	16960	26002	13525	11181	16850	17635	12954	24687	17670	19175	17677	25693	27373	15557	11891	23000	21174	8741	10067	16181	14965
-	SP_0589	serine acetyltransferase	617	3754	3927	2947	4027	6533	3300	2812	4097	4476	3126	6005	4330	4951	4242	6144	7061	3961	2988	5586	5140	2270	2737	3813	3560
-	SP_0590	acetyltransferase	929	5850	6552	5053	6723	10949	5378	4730	6919	7385	5063	9627	6829	8120	6831	9969	10897	6778	5022	8801	7970	4025	4825	6738	5862
cysS	SP_0591	cysteinyl-tRNA synthetase	1343	9259	10615	7624	10713	15821	8937	6889	10526	11019	9365	15508	11579	12657	12594	14741	16450	10982	8483	13902	13256	6257	8363	9960	10070
-	SP_0592	hypothetical protein	386	1907	2190	1518	2115	3177	1874	1423	2134	2241	1875	3336	2426	2561	2471	3106	3382	2090	1638	2508	2616	1358	1521	1960	2082
-	SP_0593	hypothetical protein	941	6525	7886	5650	7054	11895	6472	4774	7235	8179	6807	10903	7478	8789	8962	10610	11048	7830	5936	9227	9075	4661	5495	7015	7187
-	SP_0595	hypothetical protein	455	365	274	265	332	619	278	295	379	406	238	555	342	339	235	412	341	307	233	232	197	144	223	139	140
-	SP_0596	hypothetical protein	146	71	41	47	68	130	52	56	69	75	55	89	63	72	49	76	76	66	46	49	29	32	48	22	27
-	SP_0598	hypothetical protein	164	165	120	107	157	308	155	136	181	218	128	231	148	179	127	229	206	202	142	180	153	123	182	138	135
-	SP_0599	transmembrane protein Vexp1	1163	604	450	475	589	1144	562	487	685	742	554	881	630	703	443	722	718	665	491	533	501	419	517	441	418
-	SP_0600	ABC transporter ATP-binding protein	647	447	347	331	417	778	441	360	468	546	424	650	421	505	329	535	509	511	332	410	363	309	371	344	315
-	SP_0601	transmembrane protein Vexp3	1379	1314	991	1053	1376	2430	1309	950	1399	1753	1199	1799	1336	1685	1051	1620	1493	1568	1098	1143	1069	1015	1011	1051	913
-	SP_0603	DNA-binding response regulator VncR	656	1404	1366	1066	1436	2352	1394	924	1411	1473	1296	1940	1468	1320	1152	1660	1959	1084	766	1571	1490	697	745	1230	1420
-	SP_0604	sensor histidine kinase VncS	1328	4027	4136	3204	4227	6741	4138	2753	4240	4299	3828	6163	4364	3666	3514	4471	5145	3171	2382	4128	3899	1984	2372	3233	3624
-	SP_0605	fructose-bisphosphate aldolase	970	74767	80878	64050	79337	93792	47921	35623	42323	74813	81127	115575	80618	100992	102127	112509	115402	76306	56063	88963	73890	34989	41647	52822	52138
-	SP_0606	oxidoreductase	1202	546	888	506	750	930	659	369	573	598	848	1164	931	634	957	931	1333	602	705	957	1076	541	916	661	908
-	SP_0607	amino acid ABC transporter permease	659	20	27	21	24	38	28	16	23	26	21	27	23	34	11	33	20	23	15	16	16	18	20	11	10
-	SP_0608	amino acid ABC transporter permease	677	22	28	25	25	54	23	12	21	34	18	45	25	22	18	40	25	27	12	24	18	35	11	13	12
-	SP_0609	amino acid ABC transporter amino acid-binding protein	764	44	51	45	56	74	51	34	53	63	42	67	43	59	37	58	61	52	43	37	50	44	46	30	39
-	SP_0610	amino acid ABC transporter ATP-binding protein	758	37	44	61	42	70	29	36	40	65	29	81	48	44	34	58	66	43	39	59	51	37	44	44	30
-	SP_0611	single-stranded-DNA-specific exonuclease RecJ	2222	7310	8463	6242	7851	12910	8941	5180	10126	6739	8172	11735	9969	8139	8736	11968	12599	6421	5346	10723	10953	3561	4733	7496	8052
-	SP_0612	hypothetical protein	128	182	179	94	169	320	200	123	203	185	189	193	197	262	252	255	332	217	172	263	275	134	168	208	219
-	SP_0613	metallo-beta-lactamase superfamily protein	1719	12497	15854	10937	15210	23172	14386	9894	15466	13712	14289	22295	17441	17638	19727	23303	26794	16685	14009	23088	22964	9787	12234	17459	18967
-	SP_0614	tributyrin esterase	779	3480	2817	3071	4076	6268	3688	2584	4121	4096	3714	5801	4771	5366	3608	6119	6928	5459	4555	5788	5802	3017	4099	4163	3648
-	SP_0615	beta-lactam resistance factor	1232	9934	7068	8779	11572	16000	9912	6354	10885	10584	10153	15329	12376	12434	7549	15670	18178	11795	9969	15660	14217	6968	9998	11745	9940
-	SP_0616	beta-lactam resistance factor	1232	6942	5275	6105	8346	11797	7548	4578	7533	7726	7432	11344	8749	8758	5599	10485	13040	8239	6692	10557	9749	4980	6367	7849	6643
-	SP_0617	hypothetical protein	759	4574	4950	3685	4842	7853	4955	3118	4983	5479	6186	9273	6881	6576	5427	7920	6640	5772	4164	5432	5067	3795	4289	3795	4191
uvrC	SP_0618	excinuclease ABC subunit C	1844	4583	4999	4415	5370	7645	4165	3452	4980	4898	4043	7553	5261	5336	4924	8219	8065	4511	3248	7381	6724	2592	3225	5353	5083
-	SP_0619	hypothetical protein	845	1985	2121	1765	2333	3512	1917	1527	2176	2271	1846	3152	2237	2509	1907	3411	3551	2110	1374	2850	2602	1316	1414	2329	1876
-	SP_0620	amino acid ABC transporter amino acid-binding protein	812	95	195	86	213	166	200	74	228	113	300	152	295	117	1415	181	851	312	618	426	799	191	267	416	310
-	SP_0621	hypothetical protein	110	192	206	161	265	411	227	203	254	273	205	325	203	272	225	330	337	238	160	257	219	166	207	208	168
-	SP_0622	nitroreductase	605	4797	7387	4548	7437	8719	6580	3890	7130	5964	7208	10000	8452	9428	11083	13508	14141	9113	8548	12601	12527	5387	6998	8602	9929
-	SP_0623	dipeptidase PepV	1400	6574	9288	5557	9138	12187	8669	4726	8310	8323	9299	12429	10641	11630	12499	14887	17118	10791	8968	14246	13868	6271	6710	9705	11162
-	SP_0624	hypothetical protein	578	1518	1889	1320	1957	2415	1718	1187	1809	1762	1747	2689	2112	2196	2172	2895	2683	2203	1844	2313	2072	1144	1658	1646	1668
-	SP_0626	branched-chain amino acid transport system II carrier protein	1340	1546	3123	1199	2579	4367	5892	1372	5064	2482	10467	3389	9587	2077	9848	2231	10275	5227	5302	8498	7266	3142	3037	4830	2942
-	SP_0627	hypothetical protein	1037	6165	5789	4953	6472	9294	5300	3683	5483	6036	5967	9530	7175	7346	5738	9142	10687	5920	4602	8588	7525	3527	3604	5257	5144
-	SP_0628	HIT family protein	503	4469	3998	3564	4789	6668	3930	2780	4246	4559	4327	7117	5105	5281	3989	7199	7486	4384	3590	6544	5527	2329	3032	4001	3872
-	SP_0629	hypothetical protein	716	7150	6938	6386	8388	10774	6453	4804	7270	7430	7178	12040	8405	8581	6892	12233	13396	7357	5698	11205	9510	4114	4500	6890	6560
rplK	SP_0630	50S ribosomal protein L11	469	53404	65769	57608	68899	104873	60313	43685	60478	58513	58715	103078	74296	52495	48728	71192	64020	44055	36695	56628	47465	25914	35893	33904	33009
rplA	SP_0631	50S ribosomal protein L1	709	22298	26652	20806	27263	44848	24275	17227	24568	24067	23596	41901	25827	20648	19495	25953	25125	17478	13212	20936	17273	10962	12178	12530	11767
-	SP_0633	hypothetical protein	362	168	102	148	178	320	147	137	155	197	120	293	151	146	64	153	90	152	74	65	39	115	89	34	31
-	SP_0634	hypothetical protein	341	755	551	439	568	1203	572	445	587	734	475	789	549	619	474	636	684	551	403	501	485	422	445	363	369
-	SP_0636	ABC transporter ATP-binding protein	992	2902	2974	2196	2948	4970	2807	1891	2869	2952	2561	4266	2891	2858	2574	3490	3822	2310	1734	2755	2561	1675	1946	1832	1890
-	SP_0637	hypothetical protein	818	1299	1684	1183	1691	2437	1474	1001	1599	1518	1412	2609	1497	1422	1544	1888	2040	1210	1055	1438	1397	905	1124	1013	1005
-	SP_0638	hypothetical protein	785	1535	1783	1265	1760	2665	1611	1057	1646	1653	1649	2605	1798	1618	1701	1985	2218	1358	1151	1573	1507	950	1289	1157	1165
-	SP_0639	hypothetical protein	281	1346	1634	1237	1740	2470	1425	1016	1652	1528	1555	2500	1805	1437	1583	1884	2298	1215	956	1571	1500	876	877	1106	1041
-	SP_0640	hypothetical protein	245	516	600	456	635	864	535	341	598	544	536	896	702	564	594	688	809	477	439	601	553	297	423	443	414
-	SP_0641	serine protease	6422	18249	7113	23548	37845	17381	11351	6636	12247	7979	6727	7863	9997	18848	5091	28693	32471	22829	15563	28370	28645	19799	37957	28868	27815
-	SP_0645	PTS system transporter subunit IIA	497	81	55	60	74	88	46	33	43	75	71	119	88	91	65	208	165	119	83	202	187	120	113	135	123
-	SP_0646	PTS system transporter subunit IIB	305	258	192	195	218	307	102	103	122	165	155	299	173	239	125	396	307	245	137	389	294	253	268	264	284
-	SP_0647	PTS system transporter subunit IIC	1475	992	572	710	656	1095	360	380	404	688	478	1024	685	841	370	1415	1133	902	451	1288	944	722	562	683	613
-	SP_0648	beta-galactosidase	6701	10658	4659	8440	7098	12216	4422	4013	4527	7392	5089	10010	6721	8011	2525	12695	10227	7592	3414	11119	7196	5946	4010	6477	3950
-	SP_0650	hypothetical protein	362	1288	1547	1123	1291	2132	1029	724	940	1182	1151	1869	1150	1141	1290	1351	1662	947	719	1359	1344	570	624	1051	1186
-	SP_0652	hypothetical protein	557	1996	2255	1731	2167	3345	1987	1450	2282	2003	1740	3297	2229	2256	2566	2854	2897	2374	1949	2669	2423	1511	2317	1990	2144
-	SP_0653	hypothetical protein	254	672	867	566	813	1232	684	522	817	713	634	1135	731	784	932	938	1095	811	576	874	854	586	556	646	683
-	SP_0654	hypothetical protein	101	39	42	19	37	61	40	24	42	42	31	43	33	55	41	40	54	47	29	39	41	34	37	37	28
-	SP_0655	sodium/hydrogen exchanger family protein	2054	4786	6143	4015	5827	8817	5308	3954	6021	5583	5279	8659	6088	6863	7738	7483	7868	7335	5646	6787	6372	4592	5964	4935	4994
-	SP_0657	ribonuclease BN	860	1480	1776	1116	1612	2871	1603	1133	1642	1728	1543	2264	1632	2258	2444	2093	2238	2398	1768	1875	1848	1458	1706	1447	1473
-	SP_0658	cytochrome c-type biogenesis protein CcdA	710	392	373	331	360	574	269	245	303	371	290	531	312	390	330	481	388	304	236	368	325	197	225	254	239
-	SP_0659	thioredoxin	566	287	239	197	244	409	237	182	231	264	222	327	262	244	245	332	341	231	181	235	249	156	164	188	177
-	SP_0660	bifunctional methionine sulfoxide reductase A/B	935	417	419	340	442	602	322	281	348	409	360	616	385	414	414	517	503	355	255	410	395	244	264	276	224
-	SP_0661	DNA-binding response regulator	737	4240	4738	3398	4211	7074	4856	2648	4599	3860	4211	5858	4510	3384	3897	4807	5497	2665	2175	4622	4656	1548	2256	3599	4346
-	SP_0662	sensor histidine kinase	1691	2417	2879	2204	2596	4452	2904	1773	2864	2271	2475	3785	2806	2046	2408	2973	3588	1545	1264	2836	2835	1055	1129	2117	2573
-	SP_0663	hypothetical protein	578	6998	4800	6371	9215	15021	10801	4527	11707	7747	7799	8747	12099	9441	5297	12311	12505	8216	5304	9329	9105	5529	7546	7803	7428
-	SP_0664	zinc metalloprotease ZmpB	5645	55637	23292	67300	120636	131179	119708	41649	122567	82553	76435	65942	120046	112165	24734	139944	127445	99898	57292	109248	84268	60026	84556	93770	48762
-	SP_0665	chorismate binding protein	1721	7680	7132	6646	8452	12210	6810	4884	7643	7815	6671	12470	8852	7979	6337	11334	12679	5930	4367	9901	9173	3525	4109	6958	6684
-	SP_0666	hypothetical protein	617	2437	2061	1871	2435	3960	2107	1459	2344	2469	2156	3758	2675	2604	1753	3301	3432	1976	1464	2752	2512	1108	1506	1925	1726
-	SP_0667	surface protein	1012	7152	6344	5844	7479	10870	6069	4129	6875	6602	6674	10255	8213	7771	5824	11488	11783	5856	4651	9644	8636	3403	4233	5814	5322
-	SP_0668	glucokinase	973	3984	4955	3775	5133	6112	3900	2608	4176	3763	4344	7330	5221	4359	4428	6746	7209	3342	2667	5579	5028	1775	2351	3517	3482
thyA	SP_0669	thymidylate synthase	839	2385	3051	1943	2607	4794	3084	1904	2735	3003	2812	3694	2805	3005	3380	3279	3639	2854	2201	2799	2723	1654	2226	2164	2620
-	SP_0670	hypothetical protein	244	12312	15602	10064	13181	17819	12643	6477	11958	11125	16314	19019	15419	16307	25169	19915	28776	15498	13972	22774	24118	7560	9878	15033	18591
miaA	SP_0671	tRNA delta(2)-isopentenylpyrophosphate transferase	884	2197	2778	2074	2706	4289	2781	1981	3057	2726	2560	3269	3043	3352	3106	4279	4691	3550	2800	3635	3618	2104	2991	3141	3022
-	SP_0672	GTP-binding protein HflX	1238	4221	4734	3535	5159	8292	5547	3761	5577	5417	4714	5696	5322	6959	5440	7951	8410	7207	5667	6504	6466	4489	5806	5558	4932
-	SP_0673	hypothetical protein	637	2166	2591	1916	2706	4336	2677	1907	2880	2616	2487	3096	2788	3680	3210	4217	4017	3751	2847	3520	3253	2123	2845	2735	2381
-	SP_0674	ribonuclease Z	929	4022	5495	3964	5583	8605	5686	3829	6206	5283	5324	7082	6153	6670	6415	8215	8015	6744	4917	6469	6424	4220	4525	5013	4668
-	SP_0675	short chain dehydrogenase/reductase family oxidoreductase	755	3056	3912	2515	3612	6253	4198	2558	3929	3732	4006	5126	4009	4653	4639	4837	4815	4544	3325	3981	3794	2890	3098	2936	2908
-	SP_0676	transcriptional regulator	1016	1964	2388	1653	2171	3002	1722	1208	1647	1946	1882	3212	2061	1886	2071	2563	2589	1468	1160	2150	2219	757	820	1622	1884
-	SP_0677	hypothetical protein	221	10945	13501	8526	11259	16895	10147	6381	10265	9558	11722	15130	11013	12112	15914	14391	16357	12071	11444	14107	14373	7243	10437	10600	12462
-	SP_0678	hypothetical protein	380	2546	3333	2294	2893	4132	2571	1676	2355	2496	3039	4060	3258	3255	4043	3867	4250	3220	3100	3891	3743	1966	2939	2938	3384
-	SP_0679	hypothetical protein	245	328	459	334	407	618	337	207	349	332	364	595	377	412	574	493	626	495	336	513	447	297	304	436	434
-	SP_0680	ribosomal small subunit pseudouridine synthase A	725	335	386	304	409	592	341	231	324	378	357	538	389	307	341	402	392	241	208	306	293	174	207	195	271
-	SP_0681	elongation factor Tu family protein	1841	23940	23527	20500	26352	40374	27133	14804	26428	23634	26114	37842	29187	23141	20636	25705	28046	19728	14943	21643	19290	10038	11490	14401	13779
-	SP_0682	hypothetical protein	254	5987	5361	4271	5370	10067	6518	3240	5251	5869	5983	8106	5408	5702	4585	4918	5470	4880	3359	4152	3546	2492	2778	3024	2828
-	SP_0686	hypothetical protein	2021	691	566	602	731	1237	772	435	801	706	621	1242	743	591	499	609	575	571	395	399	355	344	367	232	250
-	SP_0687	ABC transporter ATP-binding protein	641	199	194	178	216	369	253	123	227	210	212	410	232	177	167	198	197	180	144	109	109	99	106	82	71
murD	SP_0688	UDP-N-acetylmuramoyl-L-alanyl-D-glutamate synthetase	1352	6090	5523	4985	6118	8911	4867	3626	5272	5747	5240	9515	6751	7266	6405	9220	9803	6100	4980	8751	7520	3295	4444	5657	5674
murG	SP_0689	undecaprenyldiphospho-muramoylpentapeptide beta-N- acetylglucosaminyltransferase	1068	4421	3309	4210	5087	6900	3833	2998	4489	4526	4021	7558	5557	5645	3375	7878	7478	4723	3668	6474	5424	2455	3450	4046	3702
-	SP_0690	cell division protein DivIB	1199	9656	6401	8517	10408	14529	8064	6229	9765	9536	8806	15455	10960	11775	6766	15686	15705	10034	7825	13007	11138	5116	7250	8228	7108
-	SP_0691	hypothetical protein	150	1184	719	875	1125	1930	1032	670	992	1229	1042	1594	1093	1589	818	1467	1677	1248	892	1286	1129	639	691	799	701
-	SP_0692	hypothetical protein	139	235	142	206	259	409	192	151	230	255	226	369	283	305	170	364	398	259	199	292	269	153	165	209	162
-	SP_0693	hypothetical protein	215	507	291	304	518	904	450	292	459	559	472	743	457	643	340	570	681	541	338	494	458	293	315	309	279
-	SP_0694	hypothetical protein	580	513	291	379	512	848	483	354	426	570	466	740	584	645	357	632	749	588	463	562	451	298	430	404	357
-	SP_0695	HesA/MoeB/ThiF family protein	675	1691	1034	1200	1741	3007	1517	1121	1534	1833	1664	2498	1773	2172	1172	2171	2241	1874	1363	1735	1543	983	1299	1194	1193
-	SP_0696	hypothetical protein	380	597	346	345	474	1068	498	311	422	633	488	708	514	745	398	629	628	662	506	508	477	358	520	386	359
-	SP_0698	hypothetical protein	713	2159	2050	1810	2321	4006	2251	1566	2219	2485	2305	3679	2489	2700	2296	2640	2654	2811	2202	2197	1954	1462	1896	1519	1502
-	SP_0699	hypothetical protein	98	129	125	95	157	252	142	92	141	164	147	186	152	169	125	151	155	173	141	122	107	81	116	83	77
-	SP_0701	orotidine 5'-phosphate decarboxylase	701	631	909	608	884	961	691	379	656	706	758	952	758	1840	2017	1457	1786	2218	1880	1726	1593	1585	2101	1422	1453
pyrE	SP_0702	orotate phosphoribosyltransferase	632	619	882	595	835	852	640	360	643	659	711	1006	736	1590	1860	1387	1573	2151	1734	1638	1508	1496	1916	1397	1418
-	SP_0703	hypothetical protein	350	348	422	304	420	492	313	191	314	295	288	496	363	593	561	577	659	696	525	697	657	548	701	612	613
-	SP_0704	hypothetical protein	764	38	52	30	38	60	54	23	39	44	48	59	50	87	74	104	95	74	55	72	89	78	80	68	64
-	SP_0705	hypothetical protein	803	136	179	113	173	293	229	102	228	136	175	222	176	246	222	242	259	223	201	260	261	169	261	193	188
-	SP_0706	hypothetical protein	704	219	231	149	206	456	304	143	296	197	221	252	254	317	296	283	334	348	268	260	248	222	361	241	238
-	SP_0707	ABC transporter ATP-binding protein	647	197	244	149	217	345	248	141	261	167	236	256	218	250	229	304	308	277	214	275	253	180	266	216	219
-	SP_0709	amino acid ABC transporter ATP-binding protein	758	24	27	21	17	55	29	14	24	26	27	37	30	32	42	52	53	47	38	52	55	43	39	39	30
-	SP_0710	amino acid ABC transporter permease	677	14	21	19	19	36	18	13	21	18	23	23	26	29	27	36	41	35	32	37	40	28	29	33	26
-	SP_0711	amino acid ABC transporter permease	620	8	19	18	20	32	12	9	11	19	15	25	9	26	33	25	44	38	24	25	34	28	22	23	22
lysS	SP_0713	lysyl-tRNA synthetase	1481	19363	20972	16575	22854	36500	21858	13051	21606	22928	22813	36515	24886	22850	21968	24951	26855	21628	16208	22867	20285	13144	12386	15855	15792
-	SP_0714	IS1380-Spn1 transposase	1346	74	87	65	81	136	72	55	95	72	77	105	84	56	62	85	98	56	48	92	87	0	0	0	0
-	SP_0715	lactate oxidase	1204	3296	3697	2346	3258	5093	4235	1837	4307	2485	3628	4323	4568	3369	3963	5303	7225	2791	2429	5817	6353	1741	2196	4159	5838
-	SP_0716	transcriptional regulator	668	528	399	349	548	1279	1221	435	1208	385	776	616	822	487	418	469	691	490	406	448	520	297	486	293	488
-	SP_0717	hydroxyethylthiazole kinase	782	913	712	705	1030	2436	2292	747	2456	640	1385	956	1565	872	560	977	1167	901	692	915	910	589	903	559	656
-	SP_0718	thiamine-phosphate pyrophosphorylase	629	409	393	381	582	1280	1144	411	1384	341	750	534	781	401	279	498	564	399	333	393	455	253	328	271	281
-	SP_0719	hypothetical protein	560	458	429	253	375	1259	778	379	692	528	497	646	516	372	326	332	389	420	338	303	345	429	448	220	254
-	SP_0720	ABC transporter ATP-binding protein	1385	974	1188	791	1154	3054	1743	1074	2048	1222	1304	1886	1606	950	949	1003	1211	1110	897	919	1008	1267	1322	715	809
-	SP_0721	hypothetical protein	650	301	387	213	376	1060	618	362	708	460	414	594	558	292	299	304	383	370	289	282	328	455	423	208	224
-	SP_0722	transcriptional activator TenA	692	666	829	479	876	2270	1239	796	1424	854	984	1271	1125	597	625	693	782	776	606	657	679	890	911	426	463
-	SP_0723	hypothetical protein	524	253	298	166	303	770	430	280	494	293	355	426	425	206	226	254	274	269	237	258	269	329	294	163	187
-	SP_0724	hydroxyethylthiazole kinase	803	510	699	372	709	1638	1008	575	1078	721	923	930	976	517	573	582	670	643	584	573	572	649	792	395	409
thiE	SP_0725	thiamine-phosphate pyrophosphorylase	632	372	531	269	526	1292	808	450	753	561	635	769	739	384	396	420	508	499	383	384	380	516	500	259	263
-	SP_0726	phosphomethylpyrimidine kinase	791	1478	1841	1133	1706	4804	4032	1496	3982	1122	2422	1752	2798	746	998	1043	1937	612	423	1187	1723	532	674	1389	2843
-	SP_0727	transcriptional repressor	401	295	216	242	204	233	88	103	96	148	62	229	99	350	388	377	463	295	268	328	345	144	209	196	233
-	SP_0728	hypothetical protein	371	580	535	571	547	536	219	244	274	296	202	717	283	627	843	920	1107	588	663	821	912	338	421	501	555
-	SP_0729	cation transporter E1-E2 family ATPase	1982	796	735	648	782	811	342	388	376	488	322	881	367	938	1049	1214	1556	966	905	1121	1080	527	646	691	699
-	SP_0730	pyruvate oxidase	1824	20070	37343	18964	38530	63541	59483	23378	62317	21067	61435	37911	68089	27397	35104	44544	55766	23069	22744	41550	44231	13559	16907	27013	36002
-	SP_0731	hypothetical protein	347	572	977	490	893	1767	1494	584	1372	630	1404	1034	1336	660	890	840	872	596	584	601	639	352	377	370	436
-	SP_0733	hypothetical protein	266	87	84	65	83	159	89	49	77	89	68	125	72	63	68	65	86	41	29	67	69	1	2	1	1
-	SP_0736	mannose-6-phosphate isomerase	986	4311	5848	4096	5247	5796	3963	2457	3798	3741	4940	6936	5294	5239	8146	6096	8634	5351	4875	7405	7868	3024	3829	4891	6053
-	SP_0737	sodium-dependent transporter	1271	5097	6244	4806	5535	10767	7391	3857	6945	6742	5898	10391	6308	4382	4564	5013	4665	4533	3478	3402	2979	3683	3831	2119	2078
-	SP_0738	hypothetical protein	227	900	1072	761	951	1705	1148	666	1207	1051	1004	1813	1258	691	753	891	788	721	625	576	537	492	667	354	337
-	SP_0739	MerR family transcriptional regulator	740	1574	1680	1383	1798	2511	1497	1000	1616	1564	1362	2562	1519	1144	1174	1293	1411	1062	789	1236	1118	725	830	805	867
-	SP_0740	MutT/nudix family protein	455	906	1030	723	891	1432	803	530	841	913	971	1525	975	1027	1113	1152	1292	968	721	1100	901	534	603	761	765
-	SP_0741	hypothetical protein	1175	3593	4444	3455	4167	6004	3340	2473	3774	3835	3955	7123	4681	4496	4973	6250	5937	3949	2922	5201	4730	2305	2894	3656	3465
-	SP_0742	hypothetical protein	845	4697	8034	4516	7001	8847	8080	3716	8564	7180	10342	13781	11909	18939	13869	20486	13172	12964	7903	13249	9086	4993	5035	6781	6920
-	SP_0743	TetR family transcriptional regulator	557	1120	1429	828	1341	1413	927	559	815	977	1185	1659	1143	1247	1577	1639	2192	1201	1042	1878	1834	739	893	1431	1509
-	SP_0744	cytidine and deoxycytidylate deaminase	467	673	923	609	909	878	590	367	572	599	726	1141	838	876	1131	1193	1555	842	783	1475	1390	511	729	1099	1214
upp	SP_0745	uracil phosphoribosyltransferase	653	11904	17027	11094	14556	19489	13565	7111	13308	11097	15213	22034	18262	13292	17972	20521	22414	11156	9639	19210	19673	5833	7387	14855	17630
clpP	SP_0746	ATP-dependent Clp protease proteolytic subunit	652	8904	10907	7851	10398	15261	10904	5646	10760	8599	11730	14485	12610	10424	13839	12440	14476	10446	10050	12768	11978	6694	9311	9249	10324
-	SP_0748	hypothetical protein	248	4297	4669	3407	4401	7057	3852	2495	3665	4393	4532	6321	4284	4979	5358	5243	6297	4357	3212	5492	4815	2504	2817	3731	3812
-	SP_0749	branched-chain amino acid ABC transporter substrate-binding protein	1160	6609	7180	5519	6772	9732	5278	3971	4879	6503	5818	10470	6002	8546	8380	9574	9661	8566	6548	9100	7954	5368	6130	6229	6158
-	SP_0750	branched-chain amino acid ABC transporter permease	869	2615	2792	2409	3007	4151	2258	1938	2356	3036	2449	4913	2737	3909	3450	4989	4518	4143	3048	4251	4019	2530	2686	2989	2602
-	SP_0751	branched-chain amino acid ABC transporter permease	956	2388	2241	1918	2351	3580	1969	1469	1879	2599	2119	3932	2183	3379	2960	3718	3869	3552	2908	3420	3024	2227	2532	2423	2198
-	SP_0752	branched-chain amino acid ABC transporter ATP-binding protein	764	2408	2507	2277	2627	3705	2014	1553	2048	2666	2247	4271	2486	3425	3120	4099	4186	3567	2827	3664	3424	2324	2444	2564	2343
-	SP_0753	branched-chain amino acid ABC transporter ATP-binding protein	710	4621	4941	4213	4856	6374	3818	2800	3895	4686	4277	8118	4689	6046	6083	7366	7246	6383	5079	7030	6363	3799	4439	4683	4439
-	SP_0754	acetoin utilization protein AcuB	656	1206	1347	1182	1491	1766	1099	699	1213	1341	1317	2132	1464	2017	2320	2609	3380	2210	1861	2861	2736	1221	1378	1855	1884
prfB	SP_0755	peptide chain release factor 2	1095	8584	9553	7595	9651	15276	10128	6060	10652	7994	9260	14304	11410	8992	8873	12920	13419	7228	5602	11487	10844	3901	5106	7953	9005
-	SP_0756	cell division ABC transporter ATP-binding protein FtsE	709	7959	8264	6485	8369	14395	8872	5287	9014	7352	8150	11904	9879	8225	7509	10819	10789	6546	4967	9222	8771	3513	4569	6357	6827
-	SP_0757	cell division ABC transporter permease FtsX	926	7990	8492	6158	7828	14806	8900	5101	8234	7695	8634	11430	8724	8402	7790	9317	10317	6594	4904	8206	7596	3643	4075	5892	6103
-	SP_0758	PTS system transporter subunit IIABC	2180	3480	5464	3138	5180	5197	3590	2047	3486	3362	4278	5385	4731	4224	3945	6286	5351	1727	1320	2433	1984	874	1013	1422	1314
-	SP_0759	hypothetical protein	119	51	61	31	47	89	43	27	40	53	55	60	44	41	30	37	26	17	9	19	16	10	9	5	5
-	SP_0760	hypothetical protein	686	263	304	221	312	370	219	143	196	227	249	344	264	230	197	266	210	109	74	103	70	55	68	46	51
-	SP_0761	DEAD/DEAH box helicase	1402	6400	8167	5696	7476	12385	7548	4676	7351	7103	8071	12193	8477	7906	8624	9240	9586	7046	5428	8169	7388	4516	5230	6092	6475
-	SP_0762	S-adenosylmethionine synthetase	1190	10126	13630	8497	11798	18794	11564	7041	11269	11403	12282	19780	13546	11524	13535	13827	15496	9973	8169	12517	11770	5505	6376	8073	8979
-	SP_0764	dihydroorotate dehydrogenase 1A	963	12232	13262	10563	12768	16498	9687	6303	9875	11528	13074	19554	14935	20433	24146	21629	27251	19259	15518	23995	20326	9483	13456	13929	12444
holA	SP_0765	DNA polymerase III subunit delta	1037	18452	20039	15399	19268	24909	14770	9825	15101	17444	19671	29930	21255	29681	35170	31518	38806	27907	23227	33699	28545	14485	18493	19962	17746
-	SP_0766	superoxide dismutase, manganese-dependent	682	2528	3381	1871	3360	7401	8800	2307	8082	2225	7464	3574	7455	2265	2811	3510	5934	1565	1304	3661	4692	903	1283	2766	3755
-	SP_0767	hypothetical protein	560	3645	3960	3083	4032	5318	2840	2367	3050	3979	3131	6041	3478	5407	4295	5792	4720	4449	3616	4016	3712	2549	3742	2787	3281
-	SP_0768	ribosomal RNA large subunit methyltransferase N	1085	8272	9256	6883	8988	12294	6372	5226	6539	8829	6905	13866	7875	12247	10492	12931	11149	10028	7427	8831	8273	5734	6710	6060	7357
-	SP_0769	VanZF-related protein	479	1831	1954	1491	1828	2906	1341	1154	1475	2032	1389	3156	1552	2678	2169	2849	2382	2100	1481	1856	1730	1245	1239	1251	1531
-	SP_0770	ABC transporter ATP-binding protein	1591	10019	11225	8432	10493	15339	8025	6396	8073	11101	8105	17252	9294	15077	13053	15784	12214	12594	9159	10024	9806	6753	7951	6457	8934
-	SP_0771	cyclophilin type peptidyl-prolyl cis-trans isomerase	803	9341	13281	10254	12458	14432	10610	6126	11431	9712	12657	17278	14398	14657	19077	19820	21849	13200	10366	19546	16619	6542	7786	12752	13607
-	SP_0772	hypothetical protein	203	9	16	9	25	28	26	15	29	11	26	29	28	19	18	26	29	21	11	46	35	14	21	33	29
-	SP_0774	hypothetical protein	209	2	4	2	9	17	10	6	14	7	16	10	14	5	16	9	16	7	8	14	17	7	6	9	12
rpsP	SP_0775	30S ribosomal protein S16	273	30341	34089	27510	28573	43628	25761	15947	22691	25919	29504	42977	26980	29163	37562	31898	35913	27092	22654	28541	26883	15522	18875	19012	22564
-	SP_0776	KH domain-containing protein	298	3390	2860	1999	2209	4363	2348	1368	1724	2455	2578	3445	2061	2994	3059	2256	3029	2448	2019	2157	1964	1513	1626	1477	1677
-	SP_0777	hypothetical protein	830	9603	9917	7423	11014	19800	11013	7544	10767	10396	10602	16659	11635	9723	7842	12396	13596	8139	6434	11172	10470	5072	6955	8556	9076
rimM	SP_0778	16S rRNA-processing protein RimM	518	4624	4554	4043	5657	9753	5062	3694	5586	5081	5071	8125	6099	5142	4065	7012	7489	4579	3310	6817	5934	2814	3566	4604	4320
trmD	SP_0779	tRNA (guanine-N(1)-)-methyltransferase	719	6761	6709	5532	7721	13272	7268	5071	7400	6973	7117	11593	8114	7602	6414	9520	10029	6748	4767	9052	8058	3819	5198	6161	5781
-	SP_0780	ATP cone domain-containing protein	691	2549	2154	1577	2215	4625	2396	1472	2015	2483	2373	3354	2322	3008	2274	2726	3205	2477	1762	2679	2373	1471	1644	1814	1797
-	SP_0781	hypothetical protein	346	3750	4507	3033	4185	6489	3649	2043	3299	3614	3780	5062	3452	3643	4143	4280	6118	3092	2101	4727	4664	2049	2056	3307	3890
-	SP_0782	hypothetical protein	239	525	490	325	438	941	549	313	445	606	526	731	487	585	574	541	661	545	354	531	518	324	349	357	393
-	SP_0783	hypothetical protein	536	167	275	132	237	328	337	115	254	286	360	481	367	444	328	492	455	306	206	346	307	260	303	246	263
-	SP_0784	glutathione reductase	1346	4093	7320	3365	6570	12024	11055	3853	10592	4248	10115	6955	9783	5115	9473	5880	10832	6148	6831	7366	9348	4338	5640	5695	7323
-	SP_0785	hypothetical protein	1199	5000	5613	4497	6496	7611	3903	3485	4909	4572	5128	8267	6434	6699	6407	9206	10406	6356	4944	9607	8815	4194	4754	6052	5323
-	SP_0786	ABC transporter ATP-binding protein	701	1288	1600	1118	1739	2001	1094	837	1254	1239	1450	2303	1714	1863	1661	2225	2661	1740	1301	2394	2146	1157	1297	1564	1286
-	SP_0787	hypothetical protein	1259	5555	7130	4930	7289	8391	4693	3541	5379	5395	6344	9569	7350	7599	7516	9207	10893	7058	5758	10089	9294	4700	5141	6453	5750
metG	SP_0788	methionyl-tRNA synthetase	2051	30902	38172	28033	35653	48284	28769	18988	28584	32122	32898	53986	35764	34300	40173	38966	41667	33831	27476	36044	33490	19750	21483	24616	25957
-	SP_0789	hypothetical protein	320	1379	1405	1025	1535	2013	1188	750	1241	1178	1194	1818	1344	2513	2908	1988	1941	5719	5005	2019	1664	5132	8678	1339	1177
-	SP_0790	hypothetical protein	815	1558	1685	1232	1727	2345	1231	922	1407	1386	1444	2405	1631	3074	3483	2400	2591	6683	6147	2506	2053	6438	8739	1596	1321
-	SP_0791	aldo/keto reductase	926	2105	2280	1623	2273	3361	2097	1192	1983	1902	2174	2926	2378	3259	3355	3267	4099	5171	4775	3421	3106	4092	5868	2338	2152
-	SP_0792	hypothetical protein	266	2800	2759	2585	3065	4086	2433	1833	2946	2681	2422	4443	3265	3800	3505	6019	6475	5285	4793	5687	5525	3963	5435	3862	3352
fabG	SP_0793	3-ketoacyl-ACP reductase	698	2141	1866	1738	2191	3271	1801	1371	2080	2117	1762	3006	2518	3066	2395	3908	4532	4109	3614	4029	3736	3154	4343	2717	2214
-	SP_0794	MutT/nudix family protein	500	1458	1451	1408	1774	2619	1423	1118	1681	1634	1334	2399	1717	2192	1731	2943	3643	3165	2561	2945	2715	2569	2894	2065	1655
-	SP_0795	hypothetical protein	794	1938	1789	1537	2171	3473	1895	1368	2073	2256	1663	2806	2124	3203	2267	3407	4450	4226	3416	3428	2999	3519	4069	2476	1930
-	SP_0796	hypothetical protein	440	816	750	679	974	1380	755	590	885	923	720	1208	912	1256	984	1419	1870	1751	1501	1456	1260	1427	1720	1057	821
-	SP_0797	aminopeptidase	2549	21307	24196	16497	22933	36630	20608	14381	20461	27299	23266	36035	26140	34828	30339	40778	46362	29021	20876	36792	32061	16419	17445	25653	24113
-	SP_0798	DNA-binding response regulator CiaR	674	6556	8121	6233	7750	10580	6302	4334	6690	8166	9105	14433	10897	10473	9549	14213	12237	8530	5993	10580	9460	5305	6286	7825	7956
-	SP_0799	sensor histidine kinase CiaH	1471	11751	14044	9865	13308	19532	11851	7471	11244	14563	16169	23751	16528	19203	16187	21515	19462	15216	10273	16481	14610	9449	10643	11695	11897
-	SP_0800	hypothetical protein	332	28460	40801	26547	33986	64287	29212	26072	30092	28956	29835	57044	28569	21199	25002	34209	27118	17987	15861	27899	28184	13697	18754	22883	32746
-	SP_0801	hypothetical protein	1070	5479	7190	4462	6380	10856	6866	3987	6362	6233	7005	9358	6907	6506	6891	6627	6995	6214	4980	6073	5983	3915	4896	4575	5387
-	SP_0802	bifunctional ATP-dependent DNA helicase/DNA polymerase III subunit epsilon	2450	10054	12063	8978	12488	17237	10394	7278	11282	11099	11260	18527	13078	13519	14627	16181	17916	13174	10638	15490	14014	8278	9650	11200	10830
-	SP_0803	rod shape-determining protein RodA	1223	5753	6379	4599	6283	9923	5578	4058	5767	6263	6223	9495	6556	8043	8255	8810	8540	7755	5834	7409	6792	4518	5821	5088	5301
-	SP_0804	4-methyl-5(b-hydroxyethyl)-thiazole monophosphate biosynthesis protein	554	3383	3233	2567	3300	5589	3061	1988	3094	3418	3428	4861	3717	5000	5013	5139	5095	4771	3191	4185	3756	2723	2879	2537	2910
-	SP_0805	HAD superfamily hydrolase	572	3167	3333	2749	3605	5385	3010	2192	3140	3444	3309	5835	3726	3897	3922	5151	5053	3661	2974	4468	4596	2070	2506	3356	3658
gyrB	SP_0806	DNA gyrase subunit B	1946	16931	12895	13936	17229	26871	13968	10297	14948	16772	15405	27099	19300	19799	13852	23692	24005	17106	12378	20598	19125	9061	10823	14130	13737
-	SP_0807	septation ring formation regulator EzrA	1756	27776	25200	24842	30746	43243	23868	16872	24521	26369	27565	42817	29522	30715	25495	35660	39530	26489	20791	33402	31184	14081	16903	22813	19820
-	SP_0810	hypothetical protein	266	475	511	378	467	776	412	280	386	468	382	713	437	309	300	503	650	260	168	502	555	198	244	372	440
-	SP_0811	transposase	509	176	179	149	196	301	166	106	149	168	150	282	161	149	105	162	226	132	116	180	192	157	218	251	223
-	SP_0816	hypothetical protein	319	4055	5125	3719	4580	7568	4901	2758	5031	3653	4905	5088	5177	4418	5818	5768	6742	3957	3332	6013	6033	2228	2932	5240	6626
-	SP_0817	MutT/nudix family protein	422	107	90	86	133	216	116	60	99	117	91	150	94	98	52	83	83	80	80	53	61	95	98	51	47
-	SP_0818	IS630-Spn1 transposase	350	1691	2021	1403	2023	3110	1967	1152	1944	1659	1885	2763	2027	1469	1750	1965	2533	1935	1757	2160	2231	1191	1826	1161	1189
-	SP_0819	IS630-Spn1, transposase Orf2	368	318	321	243	327	579	361	196	280	308	326	459	323	320	295	318	435	374	318	359	335	98	98	124	112
-	SP_0820	ATP-dependent Clp protease ATP-binding subunit ClpE	2277	13352	13834	11824	14388	23129	16827	8899	17209	12457	13935	20610	15213	15013	16242	16172	17041	17430	13291	14379	12368	13371	13576	8818	9884
-	SP_0822	hypothetical protein	231	15568	20667	13762	18549	23815	14293	9430	14728	13969	17352	25843	18000	16327	22716	20689	24082	14354	12107	19645	19421	7653	7982	13046	14716
-	SP_0823	amino acid ABC transporter permease	689	904	1247	821	1171	1660	1097	702	1227	829	988	1729	1221	517	619	1137	1287	399	369	988	1029	304	354	726	841
-	SP_0824	amino acid ABC transporter ATP-binding protein	734	907	1037	715	930	1520	954	564	934	796	857	1370	983	519	537	969	1108	339	294	944	855	246	260	662	769
-	SP_0825	bifunctional 5,10-methylene-tetrahydrofolate dehydrogenase/ 5,10-methylene-tetrahydrofolate cyclohydrolase	861	372	447	338	440	625	403	221	357	336	333	568	380	383	435	505	634	277	231	522	502	153	195	335	401
-	SP_0826	hypothetical protein	851	672	764	535	708	1147	695	439	661	660	684	975	692	674	781	739	1006	541	476	708	665	311	354	516	578
-	SP_0828	ribose-5-phosphate isomerase A	695	3104	3430	2562	3459	4914	3285	1844	3363	3070	3528	5190	3985	4621	4729	6446	6635	3832	3136	5164	4816	1726	2278	2916	3418
-	SP_0829	phosphopentomutase	1211	2553	3005	2525	3208	3870	2510	1555	2754	2624	2933	4913	3827	4111	4060	6665	6535	3210	2606	5326	4453	1477	1634	2880	2799
-	SP_0830	hypothetical protein	544	2056	1825	1689	2172	2964	1696	1166	1772	2047	2086	3057	2533	3413	2621	4616	4932	2491	1979	3831	3078	1163	1287	2054	1965
-	SP_0831	purine nucleoside phosphorylase	832	1209	1173	1115	1309	1825	973	736	1051	1287	1242	1973	1509	2207	1607	3182	3313	1652	1187	2626	2126	766	816	1416	1285
-	SP_0833	hypothetical protein	794	1137	1011	1026	1352	1595	973	726	978	1153	1244	1979	1502	2111	1496	3349	3313	1611	1149	2774	2176	743	874	1486	1267
-	SP_0834	hemolysin-like protein	595	463	423	406	569	695	350	296	406	455	523	802	679	914	623	1365	1551	643	466	1203	906	281	315	650	623
deoD	SP_0835	purine nucleoside phosphorylase	714	954	1010	839	1065	1791	937	693	941	1093	930	1510	1084	1486	1151	1969	1933	1162	796	1573	1319	642	708	913	885
-	SP_0836	IS1167, transposase	1268	127	124	121	164	229	126	83	129	152	111	236	121	127	97	160	125	121	77	105	81	12	4	5	3
-	SP_0837	topology modulation protein	524	4025	4372	3619	3862	6401	3757	2689	3549	4319	4279	8077	4584	3325	3822	3659	3420	3350	3037	2481	2459	2103	2868	1874	2083
rpsT	SP_0838	30S ribosomal protein S20	290	8668	9724	5986	7633	13156	7772	4385	5998	8083	9339	12012	7394	8221	8843	7450	8740	6718	4909	6096	6159	3559	3459	4284	5326
-	SP_0839	pantothenate kinase	920	554	894	472	949	1012	740	402	768	679	921	1143	1008	1054	1079	1429	1657	1033	891	1561	1505	663	853	1061	1196
-	SP_0840	hypothetical protein	236	23	23	17	22	44	13	14	27	25	19	42	23	24	13	22	17	19	7	12	12	18	12	7	7
-	SP_0841	hypothetical protein	590	976	1124	926	1200	1523	984	609	1136	979	1025	1867	1337	1375	1334	2440	2131	1135	933	2004	1968	647	912	1485	1764
-	SP_0842	pyrimidine-nucleoside phosphorylase	1277	2346	2636	1968	2734	3344	2166	1453	2477	2242	2380	3869	3382	3225	2949	5518	5259	2583	2001	4713	4519	1489	1824	3217	3686
-	SP_0843	deoxyribose-phosphate aldolase	679	7108	8289	6086	8310	11320	6553	4752	7376	7012	7355	12267	8849	8676	8954	12627	12639	7780	6482	12323	11372	4785	6975	8890	9638
-	SP_0844	cytidine deaminase	389	3993	4494	3127	4384	6714	3669	2340	3728	4088	3916	5957	4488	5659	5290	6593	7025	4839	3538	6264	5737	2977	3098	4421	4587
-	SP_0845	lipoprotein	1160	28451	35541	26936	33631	32896	22108	13970	23653	22353	30213	40502	35400	46707	60025	59667	58406	40667	36833	54410	48197	18821	27356	35415	40032
-	SP_0846	sugar ABC transporter ATP-binding protein	1535	4763	6413	3986	6186	8569	5166	3853	5372	5447	5768	8195	6357	7217	7287	9453	8786	6352	5029	7404	6994	3710	4650	5487	5751
-	SP_0847	sugar ABC transporter permease	1058	2262	3255	2234	2905	4118	2552	1919	2700	2676	2927	4242	3188	3519	3926	5197	4730	3203	2650	3799	3775	1944	2228	2939	2946
-	SP_0848	sugar ABC transporter permease	956	3678	4439	2882	3804	6320	3833	2396	3241	3947	4266	5469	4195	5419	5618	6621	6000	4745	3600	4719	4429	2733	3149	3481	3882
-	SP_0851	glycerol-3-phosphate acyltransferase PlsY	641	2729	3232	2277	2659	5059	2932	1870	2682	3242	3341	5172	3612	4378	3664	4232	3213	3293	2109	2777	2493	1646	1936	1811	2238
-	SP_0852	DNA topoisomerase IV subunit B	1943	8470	9026	7787	9510	13459	7702	6126	8710	9103	7763	14119	9825	10972	9952	15509	15236	9044	6738	12555	11877	4395	5027	8765	7946
-	SP_0853	hypothetical protein	107	685	668	518	673	1177	658	495	620	772	632	1021	677	938	755	996	1265	698	526	829	813	419	367	670	551
-	SP_0854	hypothetical protein	125	389	448	341	481	649	340	306	453	391	331	630	470	478	422	703	683	388	319	525	534	218	206	411	389
-	SP_0855	DNA topoisomerase IV subunit A	2471	7223	6333	6530	7954	11910	6371	5247	7603	7929	6173	12425	8373	8932	6472	11874	11873	7069	5631	9463	8836	3522	4246	6705	5863
-	SP_0856	branched-chain amino acid aminotransferase	1022	10040	8912	8578	10331	13704	7578	6016	8283	9928	8381	17593	10040	12193	9336	16301	16864	10420	8582	14903	14199	5630	7859	9977	9574
-	SP_0858	hypothetical protein	689	8856	7382	6620	8051	12576	6295	4700	6610	8263	6745	12968	8114	10674	8274	12689	13339	9415	7768	11493	10833	5131	6926	7959	7825
-	SP_0859	hypothetical protein	923	6639	7330	7815	8685	10191	5609	4810	7331	6753	6166	13520	8931	8935	8782	14498	14702	8316	6833	13574	12537	4502	5937	9077	8806
-	SP_0860	pyrrolidone-carboxylate peptidase	644	3353	2904	2594	3005	4836	2434	1643	2458	3116	2698	4791	2927	3953	3413	4443	4999	3335	2621	4230	3952	1939	2112	2810	2957
-	SP_0861	hypothetical protein	245	3475	3738	2587	3226	5181	3538	1853	2888	2951	4303	4556	3886	4000	4824	3784	4891	3253	3106	3725	3598	1700	2859	3004	3431
rpsA	SP_0862	30S ribosomal protein S1	1326	67855	78580	67027	81148	99844	69298	39354	67476	70584	89855	123783	98376	90031	92253	114380	119386	76837	67975	106844	95872	39556	53189	79636	71224
-	SP_0864	hypothetical protein	497	4031	5036	3562	4766	7101	4635	2645	4716	4235	4738	6559	5561	5460	6162	6855	7207	4691	3762	5959	5699	2372	3427	4234	5351
-	SP_0865	DNA polymerase III subunits gamma and tau	1657	11868	15261	10393	14178	21077	13668	8453	13867	12325	14472	20326	16590	15498	17729	18494	19029	13330	10091	15500	14712	6690	9445	11182	13788
-	SP_0866	hypothetical protein	236	1120	1223	696	966	1946	1130	599	984	1118	1227	1532	906	1314	1326	1041	1400	992	662	944	966	604	516	710	777
-	SP_0867	ABC transporter ATP-binding protein	791	2603	2883	1887	3172	9499	8813	3127	9662	1800	4679	2507	5498	1550	1778	1890	3414	1297	1070	2075	2682	772	1190	1955	3157
-	SP_0868	hypothetical protein	1275	2181	2824	1728	2922	9168	7945	3210	8673	1781	4449	2732	4732	1274	1325	1617	2497	1092	932	1777	1895	757	919	1342	1784
-	SP_0869	class-V aminotransferase	1226	2108	3024	1692	3312	9721	8076	3656	9217	1971	4909	3396	5493	1293	1340	2069	2539	1202	988	1990	2045	773	886	1373	1585
-	SP_0870	NifU family protein	440	1520	2373	1196	2585	7804	6300	3000	7342	1548	3773	2314	3927	1022	1012	1394	1745	888	709	1313	1435	604	794	1001	1024
-	SP_0871	intein-containing protein	1426	3349	6067	2385	5902	19559	14794	6580	15375	3880	9300	5736	9795	2288	2483	2962	3920	1999	1642	2885	3138	1227	1518	2127	2366
-	SP_0872	D-alanyl-D-alanine carboxypeptidase	1271	6883	8729	5568	7744	11733	7496	4411	6926	7163	8008	11179	8075	7255	8196	8458	9772	5663	4477	7817	7641	3292	4074	6154	6963
-	SP_0873	hypothetical protein	1109	5803	6787	4632	5865	10543	5237	3688	4650	5652	5603	8677	5707	6345	7385	6331	7061	5992	5061	6130	5444	3271	3787	4281	4469
-	SP_0875	lactose phosphotransferase system repressor	765	5373	6202	4433	6601	8238	4655	3245	4834	5094	5831	8649	6784	11971	8934	14722	10526	11079	8641	11884	10737	6393	7559	6951	8087
-	SP_0876	1-phosphofructokinase	911	14403	19850	13535	21053	22988	12019	9576	14659	15046	17773	26246	20811	34424	30080	49299	33638	33633	27828	40130	36066	18167	21969	22388	23141
-	SP_0877	PTS system fructose specific transporter subunit IIABC	2005	10276	14855	9192	14344	15951	7519	6010	7947	11007	13045	18109	14417	23027	20807	29636	22046	21199	17125	24477	22873	12209	12958	14362	15568
-	SP_0878	SpoE family protein	2345	9403	11612	7982	10514	16942	9428	6653	9371	10698	10680	16832	11135	12684	12967	14592	13322	11771	8784	11651	11302	7095	8010	8209	9275
-	SP_0879	hypothetical protein	575	4569	5201	4405	6557	8316	5563	3018	5588	5406	6766	8431	7114	5474	4357	6787	7375	5110	3210	5793	6417	4836	5886	5702	8938
-	SP_0880	class-V aminotransferase	1142	7789	9163	6183	8322	15402	9921	5648	9567	9096	9394	13701	9633	9024	9827	8943	10312	8818	6984	8000	7494	5692	6683	5467	6080
-	SP_0881	thiamine biosynthesis protein ThiI	1214	5134	6094	3891	5681	10579	6828	3837	6609	5825	6164	8700	6640	6390	6542	6049	6997	5996	4302	5277	5015	4027	4112	3526	3829
-	SP_0882	hypothetical protein	824	167	172	144	164	326	179	141	206	203	192	345	192	162	121	252	234	173	151	165	171	117	118	122	147
-	SP_0883	hypothetical protein	335	101	104	67	79	164	93	57	94	98	85	179	114	81	91	107	133	100	78	95	107	64	70	76	77
-	SP_0884	hypothetical protein	407	111	104	92	103	177	120	88	113	110	107	191	139	104	113	138	178	109	93	138	102	82	77	87	84
-	SP_0885	hypothetical protein	1166	435	462	371	484	760	447	359	478	497	446	866	517	405	372	544	534	503	368	471	431	293	315	298	326
-	SP_0886	type I restriction-modification system, M subunit	1493	3794	2104	3609	4746	5768	4074	2331	4455	3241	3489	4963	4546	4695	2076	6725	7090	3905	2831	6445	5658	2046	2870	4422	3756
-	SP_0887	type I restriction-modification system subunit S	1121	3265	1648	2821	3674	4887	3198	1873	3401	2823	2729	3754	3199	3995	1664	5113	5803	3260	2441	4987	4243	2126	2884	4301	3541
-	SP_0888	hypothetical protein	236	879	850	705	902	1507	793	541	738	748	788	1149	807	934	899	1125	1522	850	766	1166	1139	567	695	899	943
-	SP_0889	hypothetical protein	413	3918	4269	3325	4664	6308	3793	2732	3934	3189	3591	5569	4013	3827	4034	5225	5948	3619	3363	5361	5100	2094	3392	3899	4347
-	SP_0890	phage integrase family integrase/recombinase	965	254	90	193	251	402	214	163	243	264	162	293	185	294	94	227	254	260	180	174	124	155	186	108	75
-	SP_0891	type I restriction-modification system subunit S	659	861	466	699	970	1380	833	521	920	718	657	1109	828	1002	452	1349	1405	830	605	1195	1225	18	15	12	3
-	SP_0892	type I restriction-modification system, R subunit	3355	9925	9897	8031	10563	14499	7996	5542	8112	8579	8221	14002	9602	10399	9303	15120	18247	7679	5569	15516	14248	4167	5149	10828	10152
-	SP_0893	transcriptional repressor	470	8741	8777	7802	9906	12646	7251	4924	7584	8769	7707	12911	9706	10624	10657	13515	17041	8180	5966	13430	14154	4603	4933	8697	9987
-	SP_0894	x-prolyl-dipeptidyl aminopeptidase	2289	22487	25008	20847	26502	33316	19815	13519	19946	23328	21668	35604	24626	28291	28758	37098	45856	22959	17571	38172	36207	12723	14247	25783	27190
dnaE	SP_0895	DNA polymerase III DnaE	3128	6902	5485	5834	7616	12229	6440	4871	7392	7449	6359	10915	8003	8870	5920	10427	10984	8001	5847	9415	8171	5103	5491	6555	5724
pfkA	SP_0896	6-phosphofructokinase	1044	43289	47471	37692	46971	62977	35586	24281	38392	42391	43042	72967	54921	60488	57907	79164	76428	46493	36657	60769	56874	21601	23314	38845	41894
-	SP_0897	pyruvate kinase	1527	37404	45065	37009	45843	55527	34488	23532	36661	38501	44509	70424	52177	57865	60384	73134	74130	46545	37690	60814	55759	20859	24451	38455	38839
-	SP_0899	hypothetical protein	892	6799	4297	5317	6343	9273	4845	3422	4960	6221	5321	8882	5833	7739	4845	7983	10586	7433	5963	8985	8554	4588	5391	6892	5554
-	SP_0901	hypothetical protein	311	1538	997	1198	1544	2311	1243	808	1147	1485	1299	1966	1346	1923	1183	1677	2497	1863	1471	2048	1805	1157	1582	1600	1313
-	SP_0902	hypothetical protein	716	5402	3723	4172	5333	7778	4336	2871	4049	5216	4735	7388	4632	6217	4535	6013	8081	6530	5613	6894	6457	4124	5273	5499	4908
-	SP_0904	hypothetical protein	815	3725	4931	3178	4534	9023	6198	3401	6250	4604	5543	7612	5563	3951	4687	4732	5062	3476	2750	4222	4027	2400	2512	3011	3671
-	SP_0905	hypothetical protein	905	2221	3071	1936	2666	5308	3740	1898	3439	2834	3371	4513	3308	2473	2947	2883	3271	2268	1790	2641	2604	1458	1698	2049	2510
-	SP_0906	hypothetical protein	131	652	746	438	593	1327	800	420	769	643	786	946	780	647	723	652	881	522	390	636	683	351	311	497	605
-	SP_0907	hypothetical protein	1367	1932	1761	1504	2052	3281	2087	1091	2001	1823	1950	2725	2006	1957	1550	2535	2899	1469	1112	2465	2437	778	1002	1930	1887
-	SP_0908	transcriptional regulator	2129	11256	11805	9484	12048	18205	10649	7002	10803	11548	12144	18694	13647	14639	14088	15545	16773	13242	10405	14459	13478	7338	9171	10191	9623
-	SP_0909	hypothetical protein	449	2381	2534	1826	2382	3749	2225	1462	2135	2522	2673	3723	2609	3057	2933	2857	3187	2894	2210	2757	2593	1673	2044	1855	1947
-	SP_0910	hypothetical protein	286	9134	11259	7450	10248	17120	9956	6537	10067	9632	11328	17518	13269	11377	11274	13558	10246	9270	6912	7871	7689	6460	7035	5434	6365
-	SP_0912	ABC transporter ATP-binding protein	758	312	257	243	258	574	280	167	272	340	274	482	313	327	266	320	380	321	254	275	265	243	246	191	175
-	SP_0913	ABC transporter permease	1988	855	867	674	803	1631	849	592	845	966	883	1513	842	949	851	905	1064	1024	729	786	766	713	624	592	560
-	SP_0915	IS1239 transposase	995	535	531	401	571	1546	974	529	937	693	701	913	755	366	315	428	533	325	247	393	393	120	138	118	139
-	SP_0916	lysine decarboxylase	1475	4365	4197	3539	4357	5541	2497	2295	2898	3460	2228	5302	2953	4609	3640	5227	4502	4033	2368	3809	2917	1935	2156	2019	1770
-	SP_0917	pilin gene inverting-like protein	716	124	176	165	186	268	124	114	146	148	110	240	113	158	145	230	230	181	95	192	130	150	102	206	172
-	SP_0918	spermidine synthase	860	4708	4019	3474	4414	6042	2731	2436	3247	3781	2167	5488	3209	5119	3684	5487	5006	4752	2940	3949	3127	2380	2306	2006	1849
-	SP_0919	hypothetical protein	1259	5795	5230	4517	5708	7451	3554	3009	4155	4665	2843	7069	4007	6419	4666	6999	6368	6071	3597	5184	3948	2878	2754	2562	2211
-	SP_0920	carboxynorspermidine decarboxylase	1127	6849	6602	5894	7000	8561	4385	3679	5269	5532	3706	9197	5314	7424	6118	8587	7437	6967	4361	6188	4776	3317	3328	3033	2812
-	SP_0921	agmatine deiminase	1085	10172	9255	7656	9518	12964	6819	4986	7201	8140	5659	12259	6936	10613	8685	10746	9466	9737	6177	7467	6018	4679	4774	3754	3550
-	SP_0922	carbon-nitrogen hydrolase	875	4610	4603	3822	4449	6024	3242	2350	3484	3779	2809	5892	3338	4836	4297	4983	4376	4430	2728	3550	2824	2195	2231	1775	1699
-	SP_0923	Cof family protein	809	1226	1538	1149	1454	2034	1295	807	1352	1227	1306	2110	1614	1246	1412	2245	2491	925	642	2222	2117	542	594	1622	1911
-	SP_0924	hypothetical protein	221	886	869	644	816	1334	729	486	650	887	846	1181	808	627	617	684	877	409	326	682	651	254	308	502	569
-	SP_0925	hypothetical protein	671	507	608	411	477	949	480	333	393	530	506	802	478	359	361	432	541	244	182	378	404	174	161	295	323
-	SP_0927	LysR family transcriptional regulator	908	3782	3871	3319	4001	5340	3228	2224	3468	3714	4013	6258	4595	5734	5870	6793	8260	5270	4091	7222	6503	2860	3403	4829	4594
-	SP_0928	lipoprotein signal peptidase	461	2229	2161	1891	2303	3251	1804	1238	2090	2086	2067	3455	2602	3121	2958	4068	4274	2929	2437	3903	3509	1583	1845	2572	2505
-	SP_0929	ribosomal large subunit pseudouridine synthase D	887	3422	3195	3010	3583	5039	2927	2067	3203	3237	3500	5814	4303	4972	4376	6066	6925	4665	3482	5858	5207	2451	2763	3857	3624
-	SP_0930	choline binding protein E	1883	12516	11447	11085	13253	19054	10932	7512	12046	12372	13566	19567	15202	18258	15102	21673	22670	16803	13321	19558	17035	8909	11381	13146	12324
-	SP_0931	gamma-glutamyl kinase	1109	2394	2485	2184	2638	3934	2180	1641	2752	2477	2304	4243	2905	2681	2546	4039	4236	2500	1923	3637	3370	1613	1852	2480	2415
proA	SP_0932	gamma-glutamyl phosphate reductase	1262	4943	5499	4646	5490	8268	4747	3331	5420	5254	4740	8562	5883	5583	5680	7624	8860	5204	4009	7882	7365	3154	3557	5422	4926
-	SP_0933	pyrroline-5-carboxylate reductase	800	1958	2110	1632	2012	3144	1873	1206	1929	2093	1900	3133	2208	2125	2172	2709	3256	1999	1612	2766	2474	1210	1484	1952	1908
-	SP_0934	hypothetical protein	107	72	53	45	67	122	65	52	65	81	50	88	73	73	40	62	48	49	33	40	28	34	43	31	21
tmk	SP_0935	thymidylate kinase	645	2293	2246	1901	2147	3096	1622	1200	1705	1988	1995	3446	2470	3040	2951	3661	3672	2752	2174	3292	2984	1563	1772	2029	2027
-	SP_0936	DNA polymerase III subunit delta'	890	3272	3360	3075	3750	4808	2626	2042	2911	3173	3240	5808	3789	4789	4589	5909	5590	4401	3710	5193	4525	2466	3346	3407	3265
-	SP_0937	DNA replication intiation control protein YabA	330	2306	2522	2360	2703	3347	1884	1414	2172	2231	2435	4260	2885	3540	3539	4378	4271	3530	2935	3944	3542	1870	2525	2382	2286
-	SP_0938	tetrapyrrole methylase	913	3428	3360	3038	3535	5163	2727	1983	2718	3357	3308	5791	3711	4907	4550	4995	5334	4895	3530	4642	4093	2696	3064	2934	2729
-	SP_0939	hypothetical protein	518	2827	2660	2330	2912	4145	2071	1614	2236	2637	2637	4417	2756	3536	3430	3458	3679	3891	3225	3100	2867	2306	2841	2107	2079
-	SP_0941	IS1381 transposase protein B	392	88	97	81	81	127	87	50	100	86	81	191	108	83	95	108	140	79	46	109	99	31	31	47	47
-	SP_0942	IS1381 transposase protein A	398	139	147	123	160	263	157	103	149	147	152	226	169	174	175	202	229	163	112	188	168	4	7	8	7
-	SP_0943	tRNA (uracil-5-)-methyltransferase Gid	1370	3080	3263	2493	3269	6864	5166	2209	4596	3408	4170	4310	3812	5704	5702	4778	5348	5721	4243	4580	4135	3148	3498	2917	3325
pyrH	SP_0944	uridylate kinase	743	14357	16491	12969	17171	25111	15781	9766	17114	14847	16721	25213	18008	20131	21702	22046	22921	19780	15547	20341	18008	10445	12657	12280	13035
frr	SP_0945	ribosome recycling factor	603	7544	8518	6922	8658	13251	8106	5398	8459	7538	8599	12955	9281	10436	11260	10969	11988	10082	8912	10482	9035	5359	7071	6754	7029
-	SP_0946	hypothetical protein	854	2050	1898	1732	2116	3709	2075	1496	2167	2380	1901	3520	2306	2927	2085	2991	3090	2673	1959	2530	2266	1491	1468	1664	1558
-	SP_0947	hypothetical protein	215	977	828	690	927	1708	916	664	953	1096	863	1576	905	1275	852	1128	1267	1135	773	900	879	656	574	587	588
-	SP_0948	PhoH family protein	968	5521	5235	4707	5800	8666	4769	3407	5165	5812	4901	8829	6233	7004	6039	8026	9332	6103	4619	7747	7203	3432	3764	5476	5275
-	SP_0950	acetyltransferase	500	5284	6043	5058	6310	8693	5147	3860	5704	5741	5702	10299	6423	6352	6496	8010	8708	6050	5241	7137	6746	3733	4493	5446	5394
-	SP_0951	hypothetical protein	227	2538	2524	1959	2499	4051	2379	1567	2232	2621	2429	3971	2597	3008	2800	2807	3592	2740	2169	2686	2580	1781	1904	1988	2150
-	SP_0953	acetyltransferase	569	2367	2359	1951	2384	4259	2308	1602	2251	2772	2250	3802	2457	2328	2244	2554	3161	2315	1682	2659	2456	1672	1768	1851	1683
-	SP_0954	competence protein CelA	650	558	519	438	516	860	444	364	555	698	388	1071	535	519	432	641	637	666	404	461	449	508	525	306	275
-	SP_0955	competence protein CelB	2240	1418	1192	1256	1395	2369	1151	986	1516	1807	1126	2645	1675	1616	1158	1721	1800	1788	1240	1310	1177	1460	1665	835	612
-	SP_0956	hypothetical protein	188	218	226	171	239	442	218	159	228	265	215	392	279	227	173	306	293	260	165	233	218	190	229	167	174
-	SP_0957	ABC transporter ATP-binding protein	587	485	498	395	536	882	462	362	538	561	513	891	631	528	429	663	605	582	400	569	516	446	570	329	345
-	SP_0958	hypothetical protein	1184	898	886	619	865	1535	783	562	887	1054	855	1572	1043	953	714	1027	1049	927	627	810	779	838	899	545	539
infC	SP_0959	translation initiation factor IF-3	621	21410	18050	16864	19864	28421	17064	10320	14809	17110	17475	26515	18769	18710	15434	19329	21071	14261	11280	15929	13996	7062	10024	9796	9376
rpmI	SP_0960	50S ribosomal protein L35	251	17048	16434	16980	18869	23255	14140	9145	14102	14832	15567	24241	18390	16404	15270	20459	20574	13375	11801	17789	14381	6245	9311	11026	10362
rplT	SP_0961	50S ribosomal protein L20	403	38577	31394	26619	32070	48252	29022	17651	24738	29745	29941	43565	32492	33542	28769	31219	35380	24696	20862	24665	23729	11771	16526	15597	17574
-	SP_0962	lactoylglutathione lyase	380	2211	2188	1891	2030	3478	2151	1250	1811	2231	2194	3656	2425	2210	2265	2511	2779	1796	1572	1991	1986	867	987	1224	1197
-	SP_0963	dihydroorotate dehydrogenase electron transfer subunit	752	812	856	722	867	1365	802	489	826	1026	840	1678	944	1558	1547	1232	1413	2551	2096	1180	1105	1887	2093	973	822
-	SP_0964	dihydroorotate dehydrogenase 1B	938	583	530	472	615	941	571	354	560	737	590	1069	639	1268	991	784	894	1994	1349	848	729	1467	1671	593	540
-	SP_0965	endo-beta-N-acetylglucosaminidase	1976	21574	21542	18856	21966	31809	17623	12467	17623	19598	21320	33200	21965	20270	19892	22981	24708	19198	15593	17826	17108	13062	16601	11867	11818
-	SP_0966	adherence and virulence protein A	1655	5784	6705	5628	7173	9611	5552	4010	6166	5714	5807	9929	6927	6076	6380	8427	9600	4813	3692	7874	7610	2648	2808	5462	5922
-	SP_0967	metalloprotease	497	4092	4569	3078	4169	6750	3578	2546	3671	3763	3784	5952	4110	3819	4164	4511	5850	3209	2535	4701	4613	1847	2374	3641	3939
-	SP_0968	diacylglycerol kinase	395	1857	2302	1582	2102	3294	1662	1346	1851	1876	1667	2994	2158	2054	2102	2586	2838	1710	1415	2542	2495	960	1454	1914	2246
era	SP_0969	GTP-binding protein Era	899	5845	7139	5546	6861	9813	5475	4296	6044	5593	5465	10496	7101	5923	6679	9066	8354	5090	4339	7830	7898	2811	3901	5693	6671
-	SP_0970	formamidopyrimidine-DNA glycosylase	824	4251	4529	3393	4011	7035	3840	2896	3982	4413	3691	6755	4237	4461	4347	4989	5631	3669	2815	4485	4613	2171	2566	3152	3254
coaE	SP_0971	dephospho-CoA kinase	605	2296	2592	1921	2357	3818	2104	1587	2193	2477	2077	3810	2416	2536	2557	2869	3184	2134	1557	2504	2613	1198	1354	1823	1883
-	SP_0972	multi-drug resistance efflux pump	1199	1624	1590	1255	1496	2826	1477	1046	1472	1761	1429	2598	1600	1685	1685	1914	2114	1486	1104	1519	1542	824	904	1140	1104
rpmG	SP_0973	50S ribosomal protein L33	149	354	360	293	364	629	301	262	349	370	334	633	421	383	374	466	490	315	238	367	334	172	181	267	210
secG	SP_0974	preprotein translocase subunit SecG	284	2163	2233	1669	1988	3278	1909	1267	1834	2048	2213	3400	2077	2239	2543	2336	2703	2135	1877	2178	1969	1284	1720	1657	1694
-	SP_0975	VacB/Rnb family exoribonuclease	2354	12615	11515	11448	13623	22462	12942	9128	14413	15372	13181	24556	15786	14011	10926	16785	17668	14180	11371	14356	12986	10174	10986	9612	7790
smpB	SP_0976	SsrA-binding protein	467	4949	4256	4164	5084	8610	4737	3338	5255	5982	4966	9028	6304	5471	4176	6349	6638	5510	4193	5234	5041	3956	3857	3367	2837
-	SP_0977	tellurite resistance protein TehB	860	7632	7314	6512	7924	13427	7866	5229	7968	9138	8256	14792	9383	8642	7778	9727	10454	9097	7364	8420	7900	6447	6908	5547	4946
-	SP_0978	competence protein CoiA	953	35	11	24	37	79	43	26	36	49	35	51	48	45	10	48	36	43	19	21	10	26	15	15	6
-	SP_0979	oligoendopeptidase F	1802	14452	10145	14218	20151	31248	19724	12451	23208	18421	17217	24864	20706	18962	9308	23445	22119	17528	11412	16350	13929	8584	8139	10427	9255
-	SP_0980	O-methyltransferase	713	2954	1207	2335	3535	6441	4020	2252	3896	3852	3284	4072	3730	4130	1124	4113	3843	3597	2447	2807	2411	1864	1919	1874	1610
prsA	SP_0981	foldase protein PrsA	968	26730	20445	25771	41241	50508	35254	19401	37166	40018	47489	56622	52680	47405	23077	53041	48457	43303	31201	38944	34435	28367	34923	29517	30604
-	SP_0984	phosphoglycerate mutase	620	2397	2758	2203	2765	4442	2662	1789	2528	2665	2608	4171	2677	2747	2868	3288	3199	2694	2038	3006	2732	1743	2108	2237	2460
-	SP_0985	regulatory protein	482	1460	1526	1168	1618	2663	1485	1001	1459	1606	1428	2330	1676	1636	1551	1716	1898	1459	1141	1669	1542	1034	1045	1168	1300
-	SP_0986	hypothetical protein	842	2345	2760	2116	2913	4486	2556	1854	2696	2636	2556	4151	2841	2592	2666	3053	3219	2430	1967	3119	2713	1535	2081	2254	2342
-	SP_0987	hypothetical protein	800	5061	6140	3931	5403	10159	6464	3431	5984	5080	6209	7620	5901	4687	5414	5222	6436	3797	2825	4936	5475	2131	2801	3861	5095
glmU	SP_0988	bifunctional N-acetylglucosamine-1-phosphate uridyltransferase/glucosamine-1-phosphate acetyltransferase	1379	8722	7854	6970	9259	12669	7143	4910	7527	8320	8213	13698	10131	11698	8928	14246	14735	9153	6858	12492	10654	4845	5756	8244	7558
-	SP_0989	MutT/nudix family protein	545	5381	5257	5129	6491	8214	4562	3519	5566	5527	5312	9472	6775	7499	5835	10290	10469	6131	4248	9121	7665	3366	3966	6014	5267
-	SP_0990	hypothetical protein	347	1844	1699	1406	1842	2907	1530	1056	1572	1915	1742	2739	1863	2492	1914	2759	3131	2130	1288	2336	2097	1179	1108	1511	1366
-	SP_0991	5'-methylthioadenosine/S-adenosylhomocysteine nucleosidase	692	3549	3394	3050	3547	4995	2790	1974	2846	3295	3254	5654	3915	4743	3997	5749	5624	4080	3210	4997	4504	2206	2796	3370	3587
-	SP_0992	hypothetical protein	561	10930	11974	9208	12642	18359	9887	6724	10124	10652	10918	16795	11685	13147	12201	14853	17002	11152	8781	14104	12802	6772	7653	10983	11230
-	SP_0993	DNA polymerase III subunit epsilon	590	1185	1059	862	1091	1887	1042	694	934	1282	1075	1751	1089	1203	887	1070	1156	1052	744	735	688	641	651	499	494
-	SP_0994	hypothetical protein	1769	6606	7750	6819	7852	10885	6729	4597	6943	7390	7256	13511	7675	7217	7405	8344	7816	6478	4945	6026	5591	3631	4174	4032	4061
-	SP_0995	IS630-Spn1 transposase	347	1418	1654	1161	1597	2532	1673	939	1536	1402	1610	2304	1623	1367	1697	1604	2087	1890	1719	1680	1850	154	178	213	238
-	SP_0998	hypothetical protein	299	278	245	236	279	471	247	178	264	254	207	378	229	181	137	217	254	249	164	223	210	235	250	209	191
-	SP_0999	cytochrome c-type biogenesis protein CcdA	707	2152	3483	2097	3222	6080	5775	2146	5708	2154	4878	3522	5060	2192	3600	3414	4976	2179	2362	3721	4205	1330	2408	2881	3655
-	SP_1000	thioredoxin	557	2396	3283	1848	3138	6258	5650	2089	5052	2269	5107	3315	4530	2314	3539	2712	4414	2276	2560	3245	3623	1384	2391	2374	2768
-	SP_1001	amino acid permease	1391	1598	2211	1359	1944	3582	2413	1293	2445	1506	2177	2817	2537	1228	1594	1956	2519	1024	929	1979	2122	668	843	1630	1833
-	SP_1002	adhesion lipoprotein	917	1665	752	1730	1202	1454	568	587	705	829	694	1396	825	693	311	965	916	447	248	700	619	221	248	526	717
-	SP_1003	hypothetical protein	2519	4824	2814	4543	3838	4422	2075	1829	2035	2569	2292	4133	2573	1844	1049	2768	2392	1136	726	1933	1719	799	712	1686	1786
-	SP_1004	hypothetical protein	3119	8737	2366	8526	6155	6676	3440	2619	3279	3502	3208	4804	3647	2040	506	2906	2245	937	533	1330	1127	435	439	873	909
-	SP_1006	hypothetical protein	203	90	112	78	76	144	76	64	86	100	114	161	80	119	119	105	142	96	56	97	77	35	49	56	30
-	SP_1007	hypothetical protein	629	90	39	98	141	112	74	40	67	66	48	78	72	47	18	47	45	24	14	26	24	9	7	17	13
-	SP_1008	peptidase T	1223	13429	18520	14100	17338	19479	13987	8382	14153	14036	16486	24610	17691	20342	28380	25151	30784	18674	16393	26577	25765	9293	11614	16369	17340
-	SP_1009	ferrochelatase	1094	1061	1273	943	1127	1274	356	499	318	878	658	1582	741	748	586	1272	826	419	312	821	647	233	228	569	562
-	SP_1010	large conductance mechanosensitive channel protein MscL	377	7404	10368	5783	8469	19422	17220	7211	16101	6122	11406	11511	11374	3664	5126	5348	6283	2883	2539	4156	5126	1699	2945	3677	6256
-	SP_1011	GtrA family protein	431	229	297	229	249	364	208	140	218	227	263	407	255	224	224	240	253	177	142	242	211	103	157	149	180
-	SP_1012	hypothetical protein	509	4066	5163	3372	4139	8831	5028	3366	4250	4370	4607	7028	3810	3071	3317	2915	2629	2862	2409	1815	1347	1661	2052	1119	1262
-	SP_1013	aspartate-semialdehyde dehydrogenase	1141	11827	13071	11126	12062	17945	9212	7212	9471	12407	10369	21629	12087	14564	15838	16594	16251	16788	13514	14333	13132	10490	11924	9291	8644
dapA	SP_1014	dihydrodipicolinate synthase	935	5577	5624	4377	5009	7674	4064	2913	4033	5428	4738	8826	5395	6955	7256	6653	7033	7980	6735	5891	6313	5791	6334	4303	4122
trmE	SP_1016	tRNA modification GTPase TrmE	1373	3230	4005	2925	3693	7048	5891	2447	5603	3070	4283	4971	4635	3345	4220	3346	4526	3264	2746	3374	3677	2123	2640	2659	3420
-	SP_1018	thymidine kinase	599	1410	1550	1370	1604	2231	1281	959	1312	1446	1500	2553	1785	1702	1740	2298	2239	1483	1339	1947	1877	866	1056	1421	1600
-	SP_1019	acetyltransferase	479	2879	2874	2250	2840	4748	2440	1768	2558	2802	2622	4453	2812	3394	3097	3866	3927	3148	2452	3360	3019	1745	2211	2574	2626
prfA	SP_1020	peptide chain release factor 1	1079	5883	5850	5146	6050	8936	4621	3564	5095	5545	5176	8741	6169	7358	6848	8448	8731	6962	5059	7673	7098	3543	4452	4924	5227
-	SP_1021	HemK protein	839	10619	10392	8758	10458	16209	8907	6933	9502	10373	8929	17881	11106	10251	9574	13477	16202	9359	8546	13981	14220	5843	7206	10013	10641
-	SP_1022	Sua5/YciO/YrdC family protein	600	14366	13653	11109	13156	21133	12117	8345	12150	13908	11799	23420	14406	13152	11851	17785	21072	11929	10263	19091	18997	7293	9249	13600	14208
-	SP_1023	acetyltransferase	431	9607	9184	7789	9635	15044	8458	6166	8897	9805	8413	15791	9835	9488	8425	11846	14211	8892	7908	13423	12739	5309	7483	9541	9661
glyA	SP_1024	serine hydroxymethyltransferase	1317	14399	14085	12059	15008	24881	13247	9407	13969	15866	12710	25579	15017	15023	13439	19084	24927	14083	11133	21450	20413	8958	9293	14959	14287
-	SP_1025	hypothetical protein	1007	8362	7395	6672	8337	14400	7978	5491	7906	9352	7627	14144	8446	8788	6956	9797	12428	8099	6647	10843	10034	5088	5710	7538	6953
-	SP_1026	hypothetical protein	614	6684	5769	5453	6807	12290	6243	4640	6793	7847	5830	11604	6494	6293	4614	6967	7579	6079	4130	6104	6133	3886	3566	3960	3694
-	SP_1027	hypothetical protein	974	17742	23783	15280	24153	37806	20604	13605	20255	22903	24451	39682	24457	21278	16864	26558	19361	17808	11591	16389	15601	12948	13987	12632	15923
-	SP_1028	hypothetical protein	93	175	150	132	192	336	188	118	186	217	185	356	196	186	129	194	143	153	103	117	106	100	92	71	78
-	SP_1029	RNA methyltransferase	1631	4686	4178	3950	4977	7906	4554	2946	4280	5325	4881	8117	5121	5505	4307	5360	5212	4681	3362	4064	3688	2784	3099	2662	2516
-	SP_1030	hypothetical protein	218	429	433	372	469	581	339	211	336	350	390	548	447	457	508	640	760	426	392	710	646	237	367	545	583
-	SP_1032	iron-compound ABC transporter iron compound-binding protein	1047	40667	42086	32639	42014	64726	37162	24546	35216	33396	38597	51680	37749	40455	44730	44117	49074	34770	31388	45081	40029	18087	28255	33910	37380
-	SP_1033	iron ABC transporter permease	1019	10428	8298	7977	9522	17879	9822	6141	8690	9573	9396	13514	9466	9548	7618	8819	10019	8070	6497	7123	6935	4409	5161	5073	4849
-	SP_1034	iron ABC transporter permease	1007	8921	6964	8058	9221	16020	9444	6112	8805	8830	8635	13435	8747	8036	5409	8227	6970	7112	5916	5349	4718	3891	5068	3625	3414
-	SP_1035	iron-compound ABC transporter ATP-binding protein	794	11055	9806	10627	12066	19439	11293	7790	11704	10338	10568	17842	11036	9513	8467	10517	9385	8562	6854	7005	6699	4620	5531	4538	4729
-	SP_1037	type II restriction endonuclease	209	1424	689	1103	1111	2564	1429	864	1247	1407	1293	1702	1247	1148	616	953	731	951	676	463	387	490	558	239	286
-	SP_1040	resolvase family site-specific recombinase	1679	3476	1633	3323	4046	4965	2613	1908	2849	3051	3242	4598	3609	3866	1567	5568	5208	3295	2646	4872	3992	1833	2382	3372	2344
-	SP_1041	hypothetical protein	611	809	469	624	908	1129	648	444	601	727	741	1073	844	978	556	1205	1313	780	643	1104	953	390	574	712	544
-	SP_1043	hypothetical protein	758	440	252	380	527	630	400	239	389	403	410	589	550	626	261	828	1050	659	505	880	781	425	562	642	502
-	SP_1044	hydrolase	854	294	186	242	405	439	263	162	251	277	279	442	364	426	230	600	725	445	329	630	557	284	361	420	365
-	SP_1045	hypothetical protein	927	1303	1380	946	1553	3084	3086	953	3192	978	2015	1437	2331	1202	1269	1477	2813	1096	855	1872	2240	690	1136	1770	2337
-	SP_1047	hypothetical protein	317	850	807	588	770	1283	860	442	831	634	839	970	763	755	881	849	1275	634	574	1042	961	309	522	699	777
-	SP_1048	hypothetical protein	281	344	365	249	328	514	378	212	376	272	345	437	347	275	358	370	548	242	203	400	377	136	186	282	308
-	SP_1050	transcriptional regulator	476	431	275	406	491	673	439	263	445	378	493	639	553	469	254	723	863	455	391	666	653	274	385	516	448
-	SP_1051	hypothetical protein	761	1423	673	1152	1372	2046	1217	753	1342	1062	1398	1647	1649	1430	660	2232	2469	1214	1080	2082	1918	755	1095	1440	1192
-	SP_1052	hypothetical protein	776	607	407	519	678	972	631	403	629	492	705	819	722	681	438	944	1039	568	611	897	833	375	569	598	571
-	SP_1053	hypothetical protein	377	646	502	622	682	989	660	382	657	489	712	950	727	619	497	981	1065	583	574	969	951	358	488	705	649
-	SP_1054	Tn5252, ORF 10 protein	356	4	1	1	2	6	0	0	4	1	2	1	2	3	0	1	3	0	0	2	2	0	3	0	0
-	SP_1055	Tn5252, ORF 9 protein	365	4	0	1	3	5	2	0	2	2	1	6	2	1	0	3	4	1	0	3	1	3	0	0	1
-	SP_1056	Tn5252, relaxase	1823	13	13	16	20	32	22	15	15	16	19	18	20	19	7	20	15	11	9	13	11	19	7	4	4
-	SP_1057	transcriptional regulator PlcR	866	896	834	623	753	1186	621	410	595	609	646	962	662	749	779	767	980	589	551	803	833	287	433	605	626
-	SP_1059	hypothetical protein	251	700	520	416	420	840	374	249	249	471	408	553	298	460	442	404	610	350	262	440	484	221	248	325	326
-	SP_1060	hypothetical protein	311	84	77	79	99	130	68	50	65	69	68	140	91	68	64	143	191	77	73	191	167	45	77	120	126
-	SP_1061	protein kinase	1346	228	188	194	238	324	163	107	174	163	172	338	237	173	169	308	446	176	199	390	429	125	195	284	320
-	SP_1062	ABC transporter ATP-binding protein	917	201	172	183	208	266	170	119	174	154	156	263	199	168	148	327	370	160	173	336	345	96	171	253	222
-	SP_1063	ABC transporter permease	800	103	109	93	90	153	87	54	75	103	83	144	106	86	79	124	190	85	78	160	179	55	73	139	121
-	SP_1064	IS200 family transposase	473	122	131	96	100	177	95	57	104	96	98	162	113	95	83	102	105	65	60	85	76	94	111	110	107
-	SP_1065	hypothetical protein	221	0	1	4	2	2	3	0	5	3	3	4	3	0	0	0	2	1	1	2	0	0	0	1	3
-	SP_1067	cell division protein FtsW	1291	9190	10361	7471	10172	14692	8399	5687	8335	8804	9981	15360	11183	11502	11962	14823	17624	10013	8248	14747	14967	5465	7188	11454	12156
-	SP_1068	phosphoenolpyruvate carboxylase	2717	24743	27689	22057	29455	38582	23478	15908	24099	24307	27521	42281	32585	34241	33990	43999	51953	30113	25011	44084	43765	16013	22134	32103	31677
-	SP_1069	hypothetical protein	1034	1660	1714	1467	1756	2462	1396	1073	1342	1432	1737	2668	1841	1956	1872	2513	3149	1523	1276	2685	2854	828	1019	2121	2218
-	SP_1070	hypothetical protein	866	451	416	376	510	705	419	283	452	466	556	875	554	574	490	819	965	493	396	789	790	246	282	629	579
-	SP_1071	ABC transporter ATP-binding protein	758	834	793	766	1014	1274	708	554	824	891	987	1572	1093	1008	884	1506	1726	850	728	1582	1687	455	559	1235	1112
dnaG	SP_1072	DNA primase	1760	14912	14093	12916	15876	23461	12855	9190	14249	15052	12854	23360	15102	16118	13046	18800	17011	14874	10772	14261	12431	8152	8519	9094	9174
-	SP_1073	RNA polymerase sigma factor RpoD	1109	12545	12096	10926	12792	18296	10698	7416	11128	11917	11025	19334	12566	14034	12406	15172	14642	12952	9951	10848	10050	7141	7506	7001	7175
-	SP_1074	hypothetical protein	329	6026	6136	4886	5926	9800	5654	3564	5115	6030	5593	8624	5143	6667	6015	6160	6254	6188	4107	4548	4204	3290	3097	2920	3029
-	SP_1075	glycosyl transferase CpoA	1016	9767	9849	7980	9658	16083	8506	6398	9177	10096	9447	17230	10841	10330	9614	13389	13299	8003	6024	11272	10320	4142	5461	7561	7954
-	SP_1076	group 1 glycosyl transferase	1325	8472	8539	7484	8695	14273	7439	5938	8296	8746	8063	15456	10041	9472	8513	12607	12322	7530	5399	9921	8937	4054	4582	6526	6541
-	SP_1077	hypothetical protein	176	2172	1936	1552	1821	3521	1744	1269	1832	2003	1842	2977	2143	2384	1964	2946	2628	1881	1349	2170	1893	1006	1124	1358	1303
obgE	SP_1079	GTPase ObgE	1304	18142	21790	17147	19483	27634	15681	11492	16499	17351	18110	32163	20923	21777	25833	28273	29148	19388	16986	25290	23948	9573	12908	16194	16782
-	SP_1080	hypothetical protein	158	2588	2395	1728	2082	4173	2033	1197	1744	2434	2058	3175	1809	3011	2721	2507	3183	2406	1394	2406	2169	1289	1065	1653	1567
-	SP_1081	UDP-N-acetylglucosamine 1-carboxyvinyltransferase	1302	18700	19986	15049	19539	34026	18654	12895	19179	18969	19484	31348	22509	22999	21188	27474	27850	19502	14822	23745	21786	11665	13727	16837	17443
-	SP_1082	acetyltransferase	566	4895	4609	3637	4980	8749	4823	3409	4826	5163	4804	7812	5384	6557	5075	6573	6653	5729	4169	5566	4938	3598	4007	3809	3653
-	SP_1083	hypothetical protein	1277	11855	11967	9814	13323	20215	11591	8508	12939	11951	12370	20914	14896	16917	14963	18119	18151	15258	11617	15372	13598	8908	10736	10373	9965
-	SP_1084	methionine aminopeptidase	963	11444	12332	9449	12460	19564	11269	7612	11511	11902	13269	19013	13924	16066	15630	16335	17749	15156	11076	14546	12842	8914	9296	9599	9509
-	SP_1086	IS1381 transposase protein B	422	401	395	372	487	733	427	306	473	472	460	794	504	602	579	603	692	648	565	579	504	332	424	378	387
-	SP_1087	ATP-dependent DNA helicase PcrA	2304	12451	14462	11647	13959	20390	12301	8377	12639	13045	13419	22351	15571	15378	17029	17279	17977	15081	11667	14997	14739	8848	9755	10459	11423
radC	SP_1088	DNA repair protein RadC	680	160	162	147	164	269	128	107	155	166	137	369	167	192	164	218	206	171	112	126	130	86	89	91	73
-	SP_1089	glutamine amidotransferase	694	3621	3683	2956	3526	4697	2023	1837	1946	3857	2840	5881	3064	4081	3508	4972	4550	2863	2166	3702	3438	1428	1365	2544	2609
-	SP_1090	redox-sensing transcriptional repressor Rex	641	2583	2503	2009	2310	3224	1258	1315	1231	2714	1870	3756	1973	2826	2359	3154	3039	2012	1410	2378	2307	1034	1054	1615	1790
-	SP_1091	hypothetical protein	92	115	136	123	163	207	115	83	161	135	131	243	194	150	142	237	201	137	149	195	209	71	99	165	152
-	SP_1092	hypothetical protein	251	3180	2930	2176	3011	5222	2931	1632	2448	3335	3155	4084	2939	4300	3685	3692	4287	3709	2631	3563	3422	2072	1846	2534	2602
-	SP_1093	hypothetical protein	347	4096	4206	3883	4942	6706	3999	2690	4130	4448	4429	6513	4883	5636	5446	6301	7192	5301	4340	6429	6110	2721	3194	4749	4747
-	SP_1094	class-V aminotransferase	1082	7481	7862	7170	9398	12526	7434	5154	8259	8144	8066	13997	9519	10050	8913	12778	13633	8897	6575	11899	11317	4687	4451	7923	8227
-	SP_1095	ribose-phosphate pyrophosphokinase	959	3603	3682	3558	4827	5814	3548	2478	3963	4074	3961	6715	4846	4978	4300	6642	7184	4386	3264	6322	5913	2159	2160	4252	4156
-	SP_1096	hypothetical protein	569	1025	775	1108	1327	1574	947	666	1082	1163	994	1632	1246	1443	897	1861	2072	1360	1012	1883	1500	738	848	1300	1142
-	SP_1097	hypothetical protein	704	1564	2093	1428	2228	2511	2051	1008	2247	1556	1886	2917	2527	2065	2004	3816	4045	1555	1294	3719	3609	866	1250	2710	3059
ppnK	SP_1098	inorganic polyphosphate/ATP-NAD kinase	818	1353	1819	1156	1857	2343	1703	898	1826	1367	1646	2434	2051	1852	1669	3051	3375	1415	1072	2764	2723	781	909	1987	2276
-	SP_1099	ribosomal large subunit pseudouridine synthase D	896	1438	2100	1357	2156	2505	1878	976	2051	1533	1890	2871	2453	1977	1924	3486	3514	1484	1160	2949	2930	854	1035	2164	2368
eutD	SP_1100	phosphotransacetylase	988	537	788	433	725	894	633	318	651	582	742	951	928	826	904	1253	1414	645	531	1166	1154	342	406	817	930
-	SP_1102	hypothetical protein	333	2276	3063	1815	2538	3544	2634	1371	2174	2152	2917	3875	2653	2522	3169	2758	3422	2213	1795	2653	2434	1119	1427	1785	2202
-	SP_1103	hypothetical protein	112	4095	4189	2582	3804	6782	3493	2064	3471	3965	4154	4622	3939	4186	4657	3787	5123	3451	2219	3610	3324	1851	1824	2398	2833
-	SP_1104	hypothetical protein	704	2359	2817	1907	2593	4155	2599	1588	2659	2534	2720	4241	3091	2610	2849	3076	3592	2483	2032	2917	2752	1630	2168	2020	2151
rplU	SP_1105	50S ribosomal protein L21	322	39390	48274	38976	44707	63291	42991	26108	43713	39200	47250	72937	51581	37102	44870	50517	50809	31168	33164	44027	38212	15534	26708	29714	33206
-	SP_1106	hypothetical protein	376	53310	54979	38416	46761	88133	53703	29108	44401	52010	55101	75512	51843	47206	47946	48538	49416	37068	30843	38450	36715	19116	26034	25836	30620
rpmA	SP_1107	50S ribosomal protein L27	284	25991	31127	23928	27565	46818	28218	17778	27176	26178	28507	45230	30628	23392	25834	27414	30519	18513	15172	22055	21227	11008	11219	14892	17170
-	SP_1108	hypothetical protein	170	21	29	15	20	49	37	15	36	31	27	56	32	21	16	25	29	21	3	18	17	9	18	8	14
-	SP_1109	hypothetical protein	119	2	3	1	2	5	2	3	6	4	1	4	5	0	0	1	3	1	1	2	0	1	2	1	1
-	SP_1110	bifunctional riboflavin kinase/FMN adenylyltransferase	917	6601	6908	4501	5704	12269	7777	3952	6592	5568	7053	8402	6496	4894	4742	5500	5958	3243	2497	4514	4728	1763	2204	3593	4458
-	SP_1111	hypothetical protein	848	3730	4456	2920	3677	5812	3177	2142	2810	3454	3481	5292	3213	3405	4088	3538	4525	2915	2463	3860	3626	1589	2101	2894	3370
-	SP_1112	degV family protein	839	7848	9426	6649	8675	13473	8331	5251	8003	7508	8969	13105	9607	8763	9968	11073	12126	7482	6316	10726	10255	3654	5508	7908	9169
-	SP_1113	DNA-binding protein HU	282	72508	79531	46838	62364	108630	56454	34027	52838	61468	66042	91702	60722	65624	76413	68774	89652	49798	33338	65739	69489	25841	20681	41759	48587
-	SP_1114	ABC transporter ATP-binding protein	1901	27347	28179	24036	29564	44635	25827	18541	28376	28533	27829	48957	31686	29534	27416	34252	34272	26511	21708	28739	27444	13574	19372	19005	18740
-	SP_1115	transcriptional regulator MutR	863	9972	10315	8499	10381	17396	9307	6711	9729	10791	9953	16760	10925	10744	10169	11516	12204	9686	8240	9640	8972	5648	6863	7083	6936
-	SP_1116	transporter	1178	3083	3170	2201	2742	5397	2977	1999	2759	3550	2950	5670	2893	3012	2886	2574	2531	3012	2588	1794	1690	1733	2189	1284	1354
ligA	SP_1117	NAD-dependent DNA ligase LigA	1958	9258	9400	8642	10192	15550	9292	6262	10272	9292	8477	14934	10244	9594	8467	11157	10194	7490	5365	7576	6720	3417	4164	5150	5341
-	SP_1118	pullulanase	2279	16867	16538	13840	17508	28774	17464	10512	17102	16966	15796	24624	17071	18416	15255	17394	16720	13952	9730	11894	10530	6474	7394	7445	7398
-	SP_1119	glyceraldehyde-3-phosphate dehydrogenase	1424	21778	23387	18237	20879	22860	9504	8963	9044	20650	16044	33085	17238	23249	28749	27642	36915	22873	21814	33823	34362	14079	17603	21970	21995
-	SP_1121	glycogen branching protein	1928	1350	1169	1065	1334	1879	936	758	1116	1080	836	1800	1164	1014	874	1836	2375	1045	808	2272	2094	779	950	1576	1399
glgC	SP_1122	glucose-1-phosphate adenylyltransferase	1142	788	534	546	666	944	455	352	519	567	394	833	582	607	474	902	1326	578	456	1106	1111	457	459	788	681
-	SP_1123	glycogen biosynthesis protein GlgD	1139	1253	1116	1036	1184	1628	837	641	937	932	798	1558	1053	949	805	1579	2048	910	726	1833	1711	634	756	1365	1217
glgA	SP_1124	glycogen synthase	1433	941	849	750	891	1265	656	479	684	748	619	1149	757	729	619	1083	1517	636	519	1353	1331	468	548	994	905
-	SP_1126	hypothetical protein	1115	174	142	170	172	245	130	92	127	149	103	258	142	122	79	172	171	118	76	137	146	85	77	121	107
-	SP_1127	hypothetical protein	446	1173	1424	881	1257	1916	1168	784	1084	1350	1367	1911	1259	1458	1320	1455	1449	1217	932	1284	1278	647	891	989	1258
eno	SP_1128	phosphopyruvate hydratase	1333	61237	77653	57375	73719	78908	45519	31259	44701	61170	71208	108078	80327	94428	108439	117166	115904	77583	63899	98404	90590	34471	42954	67225	69569
-	SP_1129	phage integrase family integrase/recombinase	1163	2012	1819	1855	2172	2936	1689	1146	1654	1753	1791	3042	1972	1826	1605	2732	3582	1478	1189	3181	2463	697	865	1957	1792
-	SP_1130	transcriptional regulator	848	1822	1589	1541	1869	2617	1363	997	1430	1555	1460	2365	1694	1638	1415	2222	3001	1334	1105	2403	2143	571	858	1588	1585
-	SP_1131	transcriptional regulator	353	16	13	12	13	25	11	14	7	22	14	34	8	13	9	14	20	7	5	12	6	19	11	4	6
-	SP_1132	hypothetical protein	266	2	0	2	1	2	2	1	0	2	0	0	0	0	0	0	2	3	2	2	0	1	0	2	1
-	SP_1133	hypothetical protein	152	1	2	0	0	0	1	1	0	0	0	0	0	0	0	0	0	0	1	1	0	0	0	0	0
-	SP_1134	hypothetical protein	617	3	0	3	4	5	7	0	5	6	2	5	6	6	3	8	10	8	2	5	4	5	5	5	4
-	SP_1135	hypothetical protein	452	1	0	3	4	2	3	2	2	4	4	7	4	3	2	7	3	4	2	7	1	2	4	6	0
-	SP_1136	hypothetical protein	446	2	0	3	2	4	5	1	4	3	2	4	6	5	2	3	6	8	1	2	2	5	5	2	1
-	SP_1137	GTP-binding protein	884	12	0	13	14	25	12	7	7	9	5	12	14	15	2	22	10	14	5	22	8	7	4	11	8
-	SP_1139	hypothetical protein	650	3487	3236	2921	3484	5998	2877	2184	2942	3215	3277	5379	3407	2915	2622	4251	4634	2236	1704	4205	3689	1269	1724	3109	3065
-	SP_1140	hypothetical protein	428	981	603	785	1004	1660	836	641	907	852	905	1517	1149	1051	527	1483	1455	770	565	1259	1099	490	671	849	698
-	SP_1141	hypothetical protein	311	1118	801	957	1024	1733	844	664	846	1025	1020	1532	1175	1153	779	1439	1652	865	702	1429	1226	487	728	1018	880
-	SP_1142	hypothetical protein	410	1745	1537	1446	1673	2676	1266	933	1181	1543	1561	2392	1681	1782	1629	2111	2381	1463	1279	2179	2015	771	889	1626	1545
-	SP_1143	hypothetical protein	365	2137	1708	1758	1911	2898	1568	1120	1536	1824	1873	2698	1865	2783	2537	2533	2998	3494	3081	2535	2430	2252	3544	1747	1730
-	SP_1144	hypothetical protein	293	1559	1312	1335	1411	2088	1120	825	1119	1277	1358	2107	1393	2031	2019	1950	2328	2560	2249	1997	1970	1691	2433	1312	1193
-	SP_1145	hypothetical protein	1190	6690	6295	5313	6180	8669	4688	3390	4417	5480	5619	9022	5944	8434	9009	7354	9415	10341	9657	7733	7747	6708	9310	5443	5310
-	SP_1146	hypothetical protein	176	221	191	121	157	258	137	80	110	156	163	216	115	223	250	169	221	270	247	165	169	183	187	123	126
-	SP_1148	IS630-Spn1, transposase Orf2	338	631	656	460	622	1109	702	341	571	569	637	839	650	635	639	671	822	690	556	743	662	3	4	1	0
-	SP_1149	IS630-Spn1, transposase Orf1	416	2789	3334	2293	3275	5201	3188	1895	3120	2760	3155	4467	3390	2477	3087	3324	4170	3442	3030	3409	3584	284	284	552	680
-	SP_1151	exonuclease RexB	3275	5415	4679	4762	5600	8863	4476	3680	5311	5932	4225	8829	5487	6027	4420	7144	7379	4731	3230	5958	5518	2408	2539	4036	3825
-	SP_1152	exonuclease RexA	3650	7208	4648	6004	7350	11259	5697	4559	6593	7782	5464	10616	6958	9097	4569	10316	10391	6795	4373	8211	7102	3308	2935	5194	4499
-	SP_1153	hypothetical protein	1178	3214	2730	3056	3851	5049	2971	2195	3516	3513	3259	5339	3870	4064	2705	5049	5037	3260	2259	4082	3525	1573	1753	2567	2337
-	SP_1154	immunoglobulin A1 protease	6014	13114	9565	12982	23362	31346	25152	10242	25627	16878	22412	19864	28087	18510	8745	26019	31371	13776	11629	21490	23143	6984	10700	18674	15096
rbgA	SP_1155	ribosomal biogenesis GTPase	853	4579	5347	4231	5274	6936	4575	2866	4736	4590	5200	7882	5662	5807	6451	7234	8555	4454	3636	7062	6662	2019	2479	5005	5285
rnhB	SP_1156	ribonuclease HII	779	6145	7666	5643	7526	10391	6268	4230	6858	6539	6838	10934	7652	7704	8431	9792	10516	5865	4327	8635	9028	2730	2911	5966	6874
-	SP_1157	voltage-gated chloride channel family protein	1550	9929	12069	8491	10938	17235	10402	6466	10079	10743	11346	16760	11521	11919	12955	13812	14794	8579	6615	11706	11495	3831	4200	8401	9965
xerS	SP_1159	site-specific tyrosine recombinase XerS	1070	589	672	540	813	955	558	365	550	599	663	1068	808	894	937	1055	1093	1020	853	1071	972	693	961	729	781
-	SP_1160	lipoate-protein ligase	989	1735	1586	1439	2273	3450	3816	1317	4011	1769	2306	2500	2554	2297	2172	2263	4000	2613	2407	3277	3669	1400	1476	2335	1898
-	SP_1161	acetoin dehydrogenase complex, E3 component, dihydrolipoamide dehydrogenase	1703	3815	2684	3379	4507	7054	8234	2680	9254	3623	4317	5089	5288	5174	3858	5386	8854	6382	5696	7638	8068	3509	3643	5397	4461
-	SP_1162	dihydrolipoamide acetyltransferase	1043	2298	1324	1835	2515	4074	4826	1605	5127	2164	2287	2932	2744	3159	2247	3035	5271	3962	3407	4209	4674	2255	2260	3039	2601
-	SP_1163	acetoin dehydrogenase, E1 component subunit beta	992	1828	1402	1605	2267	3197	4068	1237	4341	1841	2061	2495	2783	2878	2508	2727	4786	3432	3181	3883	4335	1841	2325	2919	2947
-	SP_1164	acetoin dehydrogenase, E1 component subunit alpha	968	2361	2678	2153	3574	3860	4711	1545	5634	2391	3356	3533	4726	3868	4938	4013	7624	4540	4040	5556	6676	2290	3532	4264	4949
-	SP_1166	MATE efflux family protein	1361	4330	5145	3771	4662	6910	3614	2814	3750	4653	3814	7258	4505	5685	6288	6769	7198	4594	3678	5654	5704	2281	2827	4071	4367
pyrC	SP_1167	dihydroorotase	1268	5404	6133	4456	5400	8422	4363	3511	4582	5937	4532	8119	5223	7333	7595	8321	9600	6079	4609	7630	7411	2923	3953	5820	5782
-	SP_1168	mutator MutT protein	464	2628	3299	2623	3212	4138	2245	1969	2705	2940	2237	4666	3292	3698	4069	5312	5606	2989	2536	4681	4526	1530	2162	3600	3652
-	SP_1169	uracil-DNA glycosylase	653	2693	3001	2109	2842	4219	2171	1756	2264	2932	2182	4016	2661	3786	3858	4279	5128	3048	2366	4103	3950	1549	1920	2975	3127
-	SP_1170	hypothetical protein	602	1374	1572	1053	1417	2009	1227	767	1216	1352	1470	1907	1500	2058	2306	1894	2315	1704	1354	1841	1786	840	899	1256	1420
-	SP_1171	HAD superfamily hydrolase	713	3743	5021	3984	4781	5412	3769	2474	4274	3588	4589	6736	5448	5706	7750	7434	7789	5241	4520	7043	7282	2333	3346	4672	5368
-	SP_1173	PTS system mannnose-specific transporter subunit IIA	374	8	2	3	4	12	2	2	3	5	4	7	3	4	2	3	0	2	0	2	2	2	2	1	3
-	SP_1174	hypothetical protein	2459	2002	1088	2089	1645	1929	912	802	1037	1077	1008	1837	1260	878	426	1366	1185	506	304	910	867	54	54	172	239
-	SP_1175	hypothetical protein	2408	8142	5007	7816	8363	9137	5505	3604	5530	6111	7072	9947	7441	6747	3503	8148	8698	4698	3237	6408	5129	2154	2479	3977	4104
-	SP_1176	phosphoenolpyruvate-protein phosphotransferase	1772	72880	96039	67983	90989	99778	68273	40726	65643	79706	98366	139582	105912	117251	136736	149897	173043	94554	81336	148899	134338	41815	58756	96969	93539
-	SP_1177	phosphocarrier protein HPr	285	43770	62987	47788	59540	58276	38463	25144	42111	44775	59818	90265	69032	65076	86985	106592	113956	54914	46969	105893	98093	25113	31776	65766	69842
-	SP_1178	NrdH-redoxin	218	2181	1857	1696	2050	2745	1775	1077	1851	2286	2832	3160	2653	4769	4948	3605	5045	4754	3478	3666	3556	2538	2455	2526	2537
-	SP_1179	ribonucleotide-diphosphate reductase subunit alpha	2159	21742	18338	20790	22990	27678	18822	12057	21195	22113	27224	36120	30948	48661	45540	44070	55492	49667	37152	43574	41435	24906	24567	26660	25527
nrdF	SP_1180	ribonucleotide-diphosphate reductase subunit beta	984	17452	12610	15289	17246	22101	14358	9231	15277	16508	17760	24916	19547	31802	24400	26833	30418	33011	25122	22717	22668	16410	16736	14333	14009
-	SP_1182	lactose phosphotransferase system repressor	761	3566	3888	3006	3444	5468	2764	1974	2610	3219	4325	5485	4254	4616	4787	5091	5256	3526	2801	4081	3965	1674	2135	2602	3349
-	SP_1184	6-phospho-beta-galactosidase	1406	51	52	57	67	106	64	43	50	76	61	119	76	64	61	80	77	53	59	59	58	45	44	38	27
-	SP_1185	PTS system lactose-specific transporter subunit IIBC	1691	110	120	83	126	194	104	72	105	120	138	239	138	130	116	145	156	121	85	116	115	76	73	74	56
-	SP_1186	PTS system lactose-specific transporter subunit IIA	317	10	8	9	19	15	6	3	13	7	6	15	13	14	10	19	15	12	5	7	9	6	12	6	6
-	SP_1187	transcription antiterminator LacT	836	47	35	22	26	67	27	18	26	42	43	64	49	46	31	48	45	43	28	36	37	13	29	18	29
-	SP_1188	hypothetical protein	146	19	11	10	11	24	13	12	10	19	19	27	12	12	7	26	18	9	8	16	12	4	5	6	10
-	SP_1189	hypothetical protein	542	1562	1001	1205	1342	1889	683	673	772	1310	1481	2106	1813	1291	605	2095	1888	669	440	1388	1340	346	337	898	879
-	SP_1190	tagatose 1,6-diphosphate aldolase	980	2513	1814	2679	3062	3214	1339	1323	1598	2264	2855	4892	3974	2119	991	4512	3511	1189	785	2951	2738	612	558	1909	1613
-	SP_1191	tagatose-6-phosphate kinase	929	1912	1227	1663	1995	2279	1001	932	1124	1651	1990	3476	2624	1565	679	2854	2412	876	566	1827	1662	398	419	1144	1055
-	SP_1192	galactose-6-phosphate isomerase subunit LacB	515	829	728	920	1117	1159	459	422	629	877	1020	1942	1078	714	340	1949	1153	445	275	1057	995	219	225	673	603
-	SP_1193	galactose-6-phosphate isomerase subunit LacA	425	1344	882	1274	1464	1691	743	638	823	1266	1447	2275	1931	1202	539	2198	1758	656	465	1571	1379	308	386	1038	845
-	SP_1195	IS1381 transposase protein B	390	134	109	103	154	211	141	88	148	127	119	208	174	176	133	195	232	162	119	202	147	11	11	25	10
-	SP_1197	hypothetical protein	302	83	43	65	77	98	35	49	40	65	58	97	84	90	32	168	120	107	60	146	119	4	1	7	8
-	SP_1198	hypothetical protein	272	30	23	29	37	61	20	21	37	34	28	39	37	39	12	56	48	31	21	51	34	13	10	16	21
-	SP_1199	hypothetical protein	116	9	7	11	17	25	8	9	11	15	8	18	10	8	5	21	15	7	3	11	9	4	3	7	8
-	SP_1200	GTP-binding protein LepA	1823	9238	11061	7735	10415	16900	9474	6942	9508	9997	9083	14608	10400	10787	10727	13335	14929	8875	6837	11973	12068	4706	4785	8409	8455
-	SP_1201	serine/threonine protein phosphatase	728	2951	3139	2689	3749	6046	3431	2656	4401	3169	2969	4929	3871	3578	3030	5137	4677	2865	2053	4141	3866	1285	1440	2846	2661
-	SP_1202	DNA repair protein RecN	1667	6917	6454	5448	7386	13146	7415	5360	8326	6754	6101	9964	7519	7647	5641	9786	9640	5667	4164	7758	7273	2672	3061	5544	5052
-	SP_1203	transcriptional repressor	431	1509	1367	1390	1620	2813	1527	1190	2030	1411	1214	2302	1797	1570	1233	2346	2145	1099	864	1783	1758	533	600	1251	1250
-	SP_1204	hemolysin A	596	2746	2357	2090	2622	4976	2606	1944	3037	2493	2120	3559	2739	2924	2101	3941	3475	2094	1628	3019	2853	1004	1278	2150	2109
-	SP_1205	geranyltranstransferase	875	2986	2792	2382	2843	5089	2791	1992	3284	2530	2423	4259	3169	3018	2522	4035	4037	2110	1515	3122	3130	1035	1299	2203	2378
xseB	SP_1206	exodeoxyribonuclease VII small subunit	212	772	731	595	726	1284	720	546	876	675	622	1107	780	787	678	1019	1102	540	415	814	815	256	295	535	653
xseA	SP_1207	exodeoxyribonuclease VII large subunit	1340	4339	4778	4330	4969	7388	4295	3387	5887	3806	4015	7864	5908	4250	4567	7481	7469	3036	2544	6032	6489	1525	2282	4309	5188
-	SP_1208	uridine kinase	638	7315	8237	6368	7472	12016	6409	4563	5970	7251	7369	11309	7419	7362	7505	7579	6995	5977	4236	5285	4799	2731	3777	3492	4197
truB	SP_1212	tRNA pseudouridine synthase B	878	1765	2111	1749	2107	2791	1620	1206	1865	1738	1910	3257	2350	2313	2508	3031	3226	1915	1535	2735	2617	1027	1300	1746	1805
-	SP_1213	hypothetical protein	1274	4470	4583	3851	4883	7408	4100	2823	4581	4176	4407	6662	5052	5763	5247	6712	7313	4605	3400	5796	5554	2416	3350	3793	3801
-	SP_1215	FNT family protein	797	499	712	498	630	757	305	330	270	557	487	1035	539	504	389	666	467	330	250	400	362	195	247	269	339
-	SP_1216	hypothetical protein	107	5	6	3	3	7	3	3	2	8	6	9	5	5	3	4	3	2	4	2	2	0	2	2	2
-	SP_1218	hypothetical protein	371	2052	1826	1880	2500	3675	2342	1408	2360	2336	2610	3477	2700	2930	2126	3425	3746	2490	1926	3028	2942	1338	1547	2286	2056
-	SP_1219	DNA gyrase subunit A	2468	17019	14490	15363	19385	27712	17061	11233	19026	17444	18562	27367	22177	23278	16740	30232	32239	20571	16140	28084	25201	11108	15208	19714	18246
ldh	SP_1220	L-lactate dehydrogenase	1048	23521	29381	21174	28306	34055	24073	12857	20839	22356	29843	34793	29171	38395	47264	37026	48437	34084	28334	37902	34200	15801	20535	25387	28247
-	SP_1221	type II restriction endonuclease	3254	9992	4537	8977	11873	16419	9975	6110	10502	11187	9391	14652	11852	14454	4916	16847	18836	14065	10162	15878	14319	8232	10243	11263	8636
-	SP_1222	type II restriction endonuclease	1877	3558	1761	3144	4286	5503	3241	1928	3393	4012	3559	4878	4301	5464	1854	6485	7610	5971	4258	6433	5236	3885	4736	4267	2966
-	SP_1223	hypothetical protein	254	522	296	464	577	802	433	306	451	549	513	719	646	774	362	900	1115	851	702	950	688	545	799	591	429
-	SP_1224	hypothetical protein	302	473	304	390	490	656	400	258	413	498	503	667	566	724	410	743	905	814	708	807	675	546	714	561	374
-	SP_1225	vicX protein	840	3589	4550	3236	4472	9040	7015	3452	7205	3454	5505	5970	6066	3749	4215	4625	4714	3669	3247	4162	4108	2093	2904	3343	3347
-	SP_1226	sensory box sensor histidine kinase	1349	11236	12527	9250	12639	28203	20217	10095	21540	10662	14843	17968	16491	11249	11507	12346	14175	10571	8580	12024	11920	6244	7770	9373	9557
-	SP_1227	DNA-binding response regulator	704	4647	5020	3978	4975	10837	8056	3884	8091	4242	5816	7183	6485	4856	5005	5311	6381	4376	3599	5527	5403	2597	3362	4442	4969
-	SP_1228	A/G-specific adenine glycosylase	1145	2847	3057	2311	3119	7428	6224	2544	6400	2511	3877	3896	4553	2833	3148	2884	4492	2930	2452	3506	3959	1780	2357	3073	3806
-	SP_1229	formate--tetrahydrofolate ligase	1670	3966	5747	3558	5562	7284	4937	2972	5594	3532	4639	6496	5590	8217	12840	8974	13524	11027	10249	14468	15851	5710	7883	12259	13473
-	SP_1230	phosphopantothenate--cysteine ligase	689	3845	4032	3202	4278	6252	3865	2166	3364	3594	3947	5382	3885	4663	4564	5040	5810	4945	3739	5466	4934	2918	3671	4533	4654
-	SP_1231	phosphopantothenoylcysteine decarboxylase	551	3571	4089	3600	4610	6234	3784	2245	3917	3389	3892	5692	4232	4659	4840	5518	6033	4910	3410	5660	5263	2798	3078	4223	4735
-	SP_1232	hypothetical protein	563	2130	2529	2008	2453	3769	2151	1390	2056	2034	2222	3240	2382	2505	2895	2880	3238	2832	2024	2886	2790	1681	1649	2191	2618
-	SP_1233	hypothetical protein	581	1759	1845	1434	1691	2545	1415	999	1328	1482	1323	2293	1460	1201	1233	1689	1973	978	795	1689	1633	609	1010	1430	1566
-	SP_1234	biotin repressor family transcriptional regulator	570	2219	2573	1846	2327	3526	1940	1385	1879	2026	1904	3377	2125	1596	1691	2261	2680	1176	898	1985	2129	768	877	1629	1919
-	SP_1235	MutT/nudix family protein	467	476	552	391	513	837	552	295	457	520	596	826	581	662	693	800	941	440	352	760	708	219	261	508	576
-	SP_1236	acetyltransferase	488	1466	1409	1052	1375	2109	1412	767	1430	1373	1541	1940	1612	1695	1677	1898	2382	1139	931	1841	1709	517	663	1246	1245
-	SP_1237	acetyltransferase	563	1177	1138	985	1313	1784	1142	685	1220	1211	1247	1692	1476	1399	1321	1655	2226	942	847	1727	1560	442	627	1243	1056
-	SP_1238	excinuclease ABC subunit B	1997	3439	3591	2877	3653	5390	3484	2154	3699	3311	3478	5525	4055	3651	3601	4939	6052	2502	2027	4615	4407	1239	1508	3148	3329
-	SP_1240	hypothetical protein	953	320	297	277	261	503	240	209	226	313	243	459	239	226	195	284	271	147	96	175	130	116	154	113	124
-	SP_1241	amino acid ABC transporter amino acid-binding protein/permease	2189	27171	21997	25021	28908	47338	23471	18803	24136	27261	19902	43970	22347	24422	15519	31746	26088	13763	9683	14870	13103	8149	8667	8634	9489
-	SP_1242	amino acid ABC transporter ATP-binding protein	766	13819	11346	10854	13465	24279	13077	9369	12737	13793	9514	21374	10883	12573	8011	14678	12801	6830	4666	7225	6349	4013	3916	3937	4048
-	SP_1243	glucose-6-phosphate 1-dehydrogenase	1510	14584	15665	13160	17883	31235	19182	11940	19863	16719	16750	28293	18160	13582	13808	18433	21094	8893	6970	13219	14048	5103	5068	8477	8981
-	SP_1244	signal recognition particle-docking protein FtsY	1292	5918	6101	5366	6935	9136	5358	3960	5903	6136	5912	9871	6766	8133	7381	9904	10566	6805	5282	8550	7967	3339	3805	6226	5890
-	SP_1245	Cof family protein	818	2990	2772	2701	3402	4430	2519	2059	2942	2948	2779	4874	3510	3987	3273	5271	5179	3234	2586	4278	4056	1467	1881	3035	2802
-	SP_1246	Cof family protein	794	4284	3666	3558	4408	6346	3264	2627	3790	4126	3602	6249	4613	5541	3996	6844	6978	4375	3232	5433	5296	2239	2564	3981	3667
-	SP_1247	hypothetical protein	3539	15181	13396	13672	16670	22324	11797	9560	14115	14428	12422	24746	16527	18751	14355	25011	26118	14992	11277	22230	21019	7741	9319	16066	15198
rnc	SP_1248	ribonuclease III	698	1930	1778	1480	1934	2736	1453	1137	1534	1747	1577	2682	1987	2234	1999	2625	3040	1809	1452	2780	2562	907	1191	1980	1975
-	SP_1249	guanosine 5'-monophosphate oxidoreductase	1027	6721	10034	6701	9360	10108	6748	4385	6929	5012	6935	9125	8569	9667	13936	12732	19400	10351	10223	19281	20717	6121	9114	16288	18354
-	SP_1250	hypothetical protein	1328	970	796	752	1006	1617	908	642	936	1050	924	1424	983	1028	807	1169	1638	856	698	1295	1316	425	488	993	877
-	SP_1251	endonuclease	1931	2104	1445	1946	2533	3528	2099	1461	2331	2358	1987	3307	2394	2419	1550	3101	4203	2012	1617	3650	3594	1057	1327	2677	2315
-	SP_1252	hypothetical protein	170	200	195	149	229	367	203	124	190	216	205	314	224	216	155	200	235	212	125	173	157	118	125	123	158
-	SP_1253	hypothetical protein	92	399	436	360	539	682	428	311	493	430	400	793	531	402	399	464	476	432	377	400	406	244	331	330	303
-	SP_1255	hypothetical protein	359	1002	986	972	1287	1713	954	744	1170	1179	1001	1948	1270	1112	978	1290	1330	1025	906	1141	1040	622	866	882	857
-	SP_1256	hypothetical protein	269	303	287	232	351	528	282	234	323	368	296	506	350	413	292	353	387	332	236	298	264	193	246	196	218
-	SP_1258	2-isopropylmalate synthase	1094	2029	1862	1646	2272	3173	1697	1218	1914	2184	1815	3355	2179	2167	1853	2499	2896	1967	1552	2177	2100	1070	1208	1563	1517
-	SP_1259	hypothetical protein	335	905	778	684	983	1386	711	558	788	983	795	1313	839	1017	792	1026	1365	833	636	995	856	509	512	732	670
-	SP_1260	copper homeostasis protein CutC	632	4917	6089	4444	6102	7649	4196	3160	4505	5041	4941	7874	5724	6128	6744	8325	9089	5006	4062	8398	7624	2455	3468	6043	6488
-	SP_1261	hypothetical protein	359	1992	2799	2153	2752	3271	1885	1389	1896	2267	2288	3703	2636	2654	3238	3900	4351	2194	1861	3627	3365	1156	1453	2764	3000
-	SP_1262	IS1167, transposase	1270	83	100	73	111	152	81	56	94	89	71	137	96	88	59	116	100	60	42	72	69	135	182	130	154
-	SP_1263	DNA topoisomerase I	2099	23577	26345	19885	26927	48738	32413	18247	33176	23992	25525	39040	28659	19412	18706	23608	24469	15934	12192	19017	18004	10312	11626	12458	13243
-	SP_1264	hypothetical protein	1043	7830	7573	5700	8005	17450	10755	6140	10619	7911	7842	11147	7925	5797	4493	6091	5882	4726	3416	4290	3536	3169	3825	2621	2583
-	SP_1266	DNA processing protein DprA	860	537	411	405	495	1018	539	364	530	805	586	1153	590	547	350	492	453	432	303	287	275	236	252	165	142
-	SP_1267	licC protein	700	14020	14915	12609	15969	26841	15275	10408	16123	18526	18785	32642	20286	15948	16695	18530	20677	14112	11822	16217	14916	8166	9275	11273	10231
-	SP_1268	licB protein	878	16388	15963	13574	16287	29397	16557	11461	16718	20708	19538	35169	22359	17749	16351	20619	22442	15577	13129	17604	16231	8810	11541	12546	11473
-	SP_1269	choline kinase	788	12423	11260	9901	13098	24308	13349	9367	13388	16070	15499	26627	17554	13372	10548	15153	16328	11671	10015	13544	12302	6997	9587	9135	8202
-	SP_1270	zinc-containing alcohol dehydrogenase	1026	15754	13050	12186	15856	30452	16745	11817	16803	20113	18968	33222	22217	16253	10946	18940	20473	14156	11089	16054	14172	8926	12099	10785	9942
ispD	SP_1271	2-C-methyl-D-erythritol 4-phosphate cytidylyltransferase	718	9380	8894	7855	10901	19202	10623	7653	11593	12421	12382	22593	15268	9123	7330	12018	12148	8110	7299	9816	9287	5290	7105	6558	6413
-	SP_1272	polysaccharide biosynthesis protein	1487	2770	2931	2624	3261	4840	2783	1941	2777	3143	3395	5140	3474	3444	3280	4022	4076	2886	2234	3380	3015	1611	1823	2421	2680
-	SP_1273	licD1 protein	803	3423	3495	3301	4195	5689	3253	2395	3488	3804	4173	6174	4508	4621	4406	5261	5363	3761	2947	4655	4179	1924	2260	3062	3116
-	SP_1274	licD2 protein	809	2149	2590	2197	2676	3526	2247	1462	2120	2444	2919	4283	2749	3314	3625	3921	4075	2863	2377	3573	3164	1406	1749	2460	2583
carB	SP_1275	carbamoyl phosphate synthase large subunit	3176	3861	4533	2891	4415	6291	4785	2070	4203	4258	4289	4805	3708	13345	10564	8018	8780	11895	8290	7863	7419	6018	6136	5785	5917
-	SP_1276	carbamoyl phosphate synthase small subunit	1079	2838	3627	2631	3771	4438	3403	1771	3531	3077	3110	4106	3264	9710	8792	7063	7805	9298	6670	7291	6902	4622	4923	5144	4653
pyrB	SP_1277	aspartate carbamoyltransferase	923	1862	2325	1634	2378	2855	2265	1089	2207	1936	2052	2687	2031	6444	5791	4478	4855	6148	4819	4577	4319	2980	3492	3213	3209
-	SP_1278	bifunctional pyrimidine regulatory protein PyrR/uracil phosphoribosyltransferase	521	584	766	585	761	1029	760	365	750	673	774	867	699	2142	1949	1540	1661	2108	1640	1642	1437	1058	1294	1084	1100
-	SP_1279	endonuclease III	629	1582	2048	1472	1956	3451	2671	1250	2590	1617	2329	2599	2592	1964	2384	2451	2858	1540	1182	2193	2218	772	955	1446	1720
-	SP_1280	hypothetical protein	542	2874	3379	2153	3109	5733	4374	1933	4316	2585	3904	4131	3881	3447	4114	3900	4788	2653	2146	3599	3580	1343	1771	2390	3087
-	SP_1281	hypothetical protein	365	20	20	12	17	48	13	16	21	21	21	34	23	12	11	17	18	19	14	19	24	10	9	15	12
-	SP_1282	ABC transporter ATP-binding protein	1559	1617	1396	1492	1514	2026	1154	798	1143	1696	1523	2687	1751	2138	1941	1907	2083	2152	1768	1531	1254	1446	1655	994	777
-	SP_1283	heat shock protein HtpX	931	6580	9065	5814	7388	11251	7353	4604	7056	6898	8086	12397	8293	7135	9324	8916	11194	5733	4630	8426	8200	2925	3524	6007	6751
-	SP_1284	hypothetical protein	588	5095	6218	4061	5704	9017	5695	3309	5131	5331	6198	8199	6064	5613	6756	6276	8122	4359	3687	6221	5896	2240	2815	4328	5013
gidB	SP_1285	16S rRNA methyltransferase GidB	726	2713	3188	2162	2936	4559	2677	1647	2397	2842	2933	4005	2829	3164	3176	3183	3524	2689	1921	2854	2873	1458	1728	2022	2433
-	SP_1286	uracil permease	1370	1542	2019	1295	1831	2602	1779	839	1487	1969	2141	2608	1710	3903	3617	2259	1824	4099	3000	1443	1160	2290	2662	927	996
-	SP_1287	signal recognition particle protein	1571	9965	11763	8447	10644	15643	8985	6261	9000	9601	9695	16244	11063	11512	12872	13309	14770	9976	8066	12291	12081	5025	6716	8866	9812
-	SP_1288	DNA-binding protein	332	2823	3010	1970	2671	4538	2619	1613	2422	2721	2708	3847	2754	3315	3558	3363	3851	2750	2027	3135	3083	1411	2068	2318	2568
-	SP_1289	hypothetical protein	377	911	849	659	816	1254	716	487	706	791	899	1220	909	1039	1004	1035	1319	816	725	991	990	464	613	735	744
-	SP_1290	hypothetical protein	1304	2897	2430	3028	4105	5402	3582	2206	3812	3445	3191	4676	4008	4131	2601	5938	5863	3088	2306	4713	4938	1582	1770	3542	4056
-	SP_1291	Cof family protein	806	1852	1344	1905	2550	3415	2320	1409	2282	2183	2181	2809	2432	2783	1503	3458	3874	2037	1504	3046	3021	1035	1204	2212	2393
-	SP_1292	SAP domain-containing protein	1002	2791	2030	2226	3145	4666	2904	1750	2800	3012	2874	3700	3162	3432	2014	3859	4027	2496	1824	3210	3265	1282	1589	2436	2784
rplS	SP_1293	50S ribosomal protein L19	467	7172	7446	4281	5790	14856	7577	4067	5555	8211	6896	10445	5601	5558	4863	4814	5051	3899	2372	3443	3192	2222	1788	2238	2734
-	SP_1294	camphor resistance protein CrcB	329	2774	3380	2614	2772	4329	2545	1829	2351	2468	3123	5167	3508	3228	4393	4516	5242	2846	2946	3982	4413	1468	2479	2449	2878
-	SP_1295	camphor resistance protein CrcB	374	3668	3642	3195	2956	4955	2449	1985	2834	2941	3271	5521	4045	4094	5021	6226	6682	3415	3268	5209	5818	1771	2759	2846	3206
-	SP_1296	hypothetical protein	266	3212	2568	2265	2243	4534	2006	1496	1906	2385	2539	3429	2747	3743	3872	4208	5850	3060	2406	3926	4267	1630	2242	2131	2504
-	SP_1297	flavodoxin	492	6474	7863	5336	6510	9637	5981	3402	5566	6061	7899	10458	7815	8440	10204	9508	10411	7698	6740	9001	8635	4277	4930	6349	7120
-	SP_1298	DHH subfamily 1 protein	935	2489	3237	2368	3158	4407	2970	1710	2883	2291	2809	4037	3180	3182	3970	3811	4607	2496	2085	3797	3606	1227	1525	2623	3042
rpmE2	SP_1299	50S ribosomal protein L31	327	43813	43002	29813	35616	65016	37673	19509	30100	38222	41936	55874	36258	39163	41448	36909	44693	31039	23827	32161	33096	17981	17298	22886	28166
-	SP_1300	hypothetical protein	218	24	23	16	22	28	21	14	17	24	22	35	16	16	9	14	23	13	6	16	21	4	6	11	11
-	SP_1302	hypothetical protein	251	84	94	75	78	109	73	46	72	81	80	148	82	53	59	97	119	38	27	94	73	17	23	50	61
-	SP_1305	hypothetical protein	104	417	397	289	330	524	271	178	227	385	309	574	294	368	334	415	552	231	139	280	284	124	132	195	204
-	SP_1306	glutamate dehydrogenase	1346	19571	21737	18454	20010	26417	14656	10284	13934	19234	16697	32710	18189	19252	18973	27699	29470	11789	9349	19307	18277	6332	7542	12144	12352
-	SP_1310	IS1381 transposase protein A	402	344	323	278	396	601	407	195	385	353	425	493	439	472	371	472	549	404	284	400	415	183	248	233	234
-	SP_1314	IS66 family Orf1	239	22	40	13	19	50	26	15	27	35	26	40	16	19	24	23	26	19	10	20	20	1	0	7	5
-	SP_1315	V-type ATP synthase subunit D	611	66	90	90	94	119	66	40	89	76	79	123	81	63	66	99	118	71	61	120	118	26	56	72	74
-	SP_1316	V-type ATP synthase subunit B	1385	72	76	64	75	122	66	51	86	80	80	125	80	93	70	92	129	67	60	93	110	43	47	55	61
-	SP_1317	V-type ATP synthase subunit A	1775	87	56	46	84	161	84	43	84	92	64	100	92	91	54	104	129	80	46	95	93	49	66	71	65
-	SP_1318	V-type ATP synthase subunit F	320	7	6	5	5	13	8	5	16	6	5	13	4	8	5	7	9	11	5	10	12	3	6	8	7
-	SP_1319	v-type sodium ATP synthase subunit C	1007	11	14	20	22	41	27	10	15	29	22	31	16	22	14	35	33	24	10	34	23	14	8	16	20
-	SP_1320	v-type sodium ATP synthase subunit E	581	6	2	4	15	13	7	7	8	11	8	15	13	13	3	12	18	7	4	12	13	4	3	7	6
-	SP_1321	V-type ATP synthase subunit K	476	9	4	11	7	15	7	3	6	8	6	12	11	3	3	17	16	8	6	15	13	6	5	9	7
-	SP_1322	V-type ATP synthase subunit I	1991	31	23	25	40	58	35	20	44	29	29	40	40	35	13	54	62	22	26	39	36	17	19	34	28
-	SP_1323	hypothetical protein	323	5	1	2	0	9	4	1	5	2	1	3	2	3	1	5	4	2	0	7	6	0	1	1	0
-	SP_1324	ROK family protein	890	12	7	13	21	21	16	6	20	21	13	20	14	18	5	20	25	8	13	23	17	5	7	15	9
-	SP_1325	Gfo/Idh/MocA family oxidoreductase	1139	52	34	40	55	92	54	28	54	44	54	81	70	49	28	70	82	35	27	65	62	18	25	40	45
-	SP_1326	neuraminidase	2222	66	35	65	77	122	77	39	77	71	79	91	91	77	33	90	135	43	43	108	106	23	49	59	48
-	SP_1327	hypothetical protein	458	6	3	2	5	16	9	2	10	5	9	12	8	4	2	7	10	2	4	9	11	4	2	9	6
-	SP_1328	sodium:solute symporter family protein	1541	22	11	16	22	39	31	11	26	23	21	29	24	25	9	31	38	15	7	26	32	13	12	17	12
-	SP_1329	N-acetylneuraminate lyase	917	29	16	31	45	48	31	16	41	24	33	27	39	27	15	39	60	28	15	40	34	13	23	21	23
-	SP_1330	N-acetylmannosamine-6-phosphate 2-epimerase	701	8	5	11	14	17	13	6	13	12	15	13	13	9	5	16	24	10	6	16	9	4	3	7	5
-	SP_1331	phosphosugar-binding transcriptional regulator	809	11	2	11	19	23	19	4	20	17	14	12	20	12	0	12	24	15	9	14	15	4	8	11	10
-	SP_1332	hypothetical protein	587	6	2	4	10	12	6	7	16	6	7	16	9	14	3	8	14	9	3	9	4	1	3	8	3
-	SP_1333	hypothetical protein	233	16	4	8	16	21	16	8	18	14	9	18	13	11	7	16	16	11	6	12	8	2	1	6	1
-	SP_1334	hypothetical protein	380	18	7	19	21	37	21	8	20	14	21	37	23	14	3	24	36	12	14	22	7	2	7	7	8
-	SP_1336	type II DNA modification methyltransferase Spn5252IP	1223	127	58	82	106	182	107	59	118	117	79	129	105	93	46	113	148	71	45	95	81	37	54	50	56
-	SP_1337	IS1380-Spn1 transposase	1346	89	79	65	92	133	86	56	83	84	75	131	90	64	76	88	95	55	51	89	64	0	0	0	0
-	SP_1339	hypothetical protein	210	1212	262	216	231	1581	217	134	175	783	221	246	202	802	227	208	312	468	119	231	222	67	47	53	68
-	SP_1340	hypothetical protein	1319	2840	2282	2300	2554	3490	1948	1391	1743	2012	2080	3227	2049	2288	2172	2685	3059	1662	1605	2540	2529	916	1502	2067	2127
-	SP_1341	ABC transporter ATP-binding protein	740	1519	1033	1243	1435	1815	945	689	994	1019	1066	1655	1215	1251	1036	1545	1857	949	833	1573	1543	484	822	1131	1074
-	SP_1342	drug efflux ABC transporter ATP-binding protein/permease	1607	2140	1143	1924	2457	2800	1588	1175	1648	1599	1714	2568	1852	1976	1170	2481	2905	1559	1326	2447	2328	846	1316	1743	1649
-	SP_1343	prolyl oligopeptidase	1940	3135	1144	2655	3044	3928	2043	1624	2388	2208	2250	3213	2619	2888	1061	3914	4394	2223	1693	3546	3117	1277	2202	2563	2201
-	SP_1344	hypothetical protein	2609	5336	2787	4739	5649	6765	3543	2774	3997	3820	3700	5761	4539	4572	2391	6230	7194	3448	2896	6095	5635	1972	3441	4513	3852
-	SP_1345	hypothetical protein	215	4657	763	583	564	6210	581	325	472	3492	517	548	531	3168	491	499	753	2045	259	551	628	1214	345	577	666
-	SP_1346	hypothetical protein	587	22	19	31	22	45	27	15	20	24	30	44	28	15	18	26	39	14	7	28	25	11	14	15	24
-	SP_1347	hypothetical protein	143	7	7	5	8	24	6	7	12	10	6	18	7	10	4	7	11	4	7	5	8	6	4	10	6
-	SP_1348	hypothetical protein	380	19	18	23	26	38	27	16	28	21	15	27	23	12	19	22	22	6	12	22	18	6	8	22	17
-	SP_1349	hypothetical protein	278	14	16	12	9	25	13	11	14	10	9	27	15	12	11	19	14	9	2	8	14	2	5	5	7
-	SP_1350	hypothetical protein	254	13	8	6	6	27	10	5	11	15	8	15	11	10	5	19	12	4	5	8	9	3	3	9	9
-	SP_1351	hypothetical protein	107	8	5	6	11	18	7	6	11	9	7	10	12	8	8	12	11	3	7	10	7	4	1	5	5
-	SP_1352	IS1380-Spn1 transposase	1346	68	84	69	82	130	78	47	92	72	87	120	76	75	87	83	111	58	46	89	81	0	0	0	0
-	SP_1353	hypothetical protein	125	155	142	77	81	217	136	61	81	150	148	184	87	122	106	91	118	85	42	63	68	33	23	46	39
rplL	SP_1354	50S ribosomal protein L7/L12	385	44833	52708	41352	48713	64931	42141	23772	42859	43206	50182	74823	56470	42506	49954	55258	57444	28383	26394	46190	46591	12683	15690	28079	28649
rplJ	SP_1355	50S ribosomal protein L10	528	49006	56912	44703	49230	63659	45745	25436	41251	45361	55526	85271	63565	47015	55084	64519	61928	31724	30613	48672	51623	13290	20892	30427	36855
-	SP_1356	chlorohydrolase	1259	8049	9045	6931	9129	15329	10116	5736	10417	9326	10502	14633	11786	11162	14517	13029	20654	11023	10055	16624	17811	6601	8456	11437	11395
-	SP_1357	ABC transporter ATP-binding protein/permease	1790	5137	5600	3986	5456	11494	6976	4229	6909	6070	6305	8988	7055	5141	4886	5776	7162	3886	3273	4983	5676	2099	2495	3556	3687
-	SP_1358	ABC transporter ATP-binding protein/permease	1724	3986	4677	3648	4635	8843	5504	3750	6162	4695	4901	7585	5651	4093	4381	5575	6321	3335	2978	4876	5221	1785	2382	3520	3411
-	SP_1359	bifunctional methionine sulfoxide reductase A/B	938	9024	10420	7666	10074	18682	11891	7553	13086	9393	10199	14944	11972	8929	9790	13384	15461	7240	6042	12587	13581	3623	4868	8802	9198
-	SP_1360	homoserine kinase	869	4957	5272	3965	5238	10090	6301	3862	6835	5147	5190	7696	6048	4914	4842	6794	7993	3713	3007	6593	6557	1896	2593	4620	4689
-	SP_1361	homoserine dehydrogenase	1286	7543	9149	6620	8523	14875	10369	6127	11241	7567	8836	12904	10800	7421	8234	10922	13691	5837	4987	10635	11324	3150	4075	7929	9221
-	SP_1362	adaptor protein	737	8871	10023	6206	8886	17167	10871	5849	9258	8705	10604	12403	9815	9121	9973	8617	11281	7645	5920	8297	8669	4174	5459	6694	8296
-	SP_1363	hypothetical protein	1034	9646	10853	8584	11080	15578	9430	5894	9023	10475	12040	16811	11826	12923	14620	14071	16640	10830	9750	12843	11601	5211	6330	8914	8619
-	SP_1364	hypothetical protein	1433	10459	10195	8028	10453	16289	9523	6223	8772	10747	11795	17139	12187	13755	13087	14565	16013	11154	8713	12148	11434	5173	6581	7903	8001
-	SP_1365	glycosyl transferase family protein	986	4903	4099	3970	5240	7947	4570	3038	4577	4734	5643	8411	6223	6478	4820	7935	7917	5054	3823	6265	5825	2406	3340	3867	3736
-	SP_1366	group 1 glycosyl transferase	1103	7073	5699	5776	7110	11411	6103	4684	6984	6429	7660	11448	9340	8736	6336	12172	11689	6826	5134	9184	8699	3546	5182	5707	5543
-	SP_1367	licD3 protein	845	3226	3672	3076	3832	5290	3107	2474	3503	3178	4069	6827	4761	3978	4165	5757	6304	3179	2792	4817	4993	1742	2385	3352	3532
-	SP_1368	psr protein	1274	6665	7152	5775	8194	11441	6949	4983	7055	7963	7705	11300	8686	10613	10449	12925	16019	9331	7292	12825	13525	4618	5909	9503	9125
-	SP_1369	prephenate dehydratase	848	3573	3760	3106	4487	5895	3646	2818	3976	4012	4119	6482	4971	5477	5171	7133	8470	4818	4331	7056	7300	2499	3430	5280	4999
-	SP_1370	shikimate kinase	476	1912	2023	1565	2297	3306	1847	1459	2013	2174	2106	3253	2448	3158	2883	3614	4893	2541	2041	3857	3837	1337	1648	2819	2723
-	SP_1371	3-phosphoshikimate 1-carboxyvinyltransferase	1283	4630	5258	4262	5556	7428	4344	3438	4922	4905	4735	8178	6115	6808	7293	9448	12211	5878	5134	10192	10521	3031	3883	7620	7504
-	SP_1372	hypothetical protein	394	2339	3790	2744	3771	4764	2864	2404	3691	3055	3231	5481	3903	3720	4907	6279	6967	3619	2795	6167	6182	1788	2340	4302	4212
-	SP_1373	prephenate dehydrogenase	1103	4209	5026	3668	5097	7220	4577	3387	4848	4671	4838	6936	5720	6581	7102	8331	10530	6004	5178	8469	8267	2878	4326	6330	6059
-	SP_1374	chorismate synthase	1166	2796	3549	2723	3842	5240	3056	2489	3766	3317	3166	4900	4202	4631	4808	7044	8054	4358	3560	6931	6665	2262	3171	5169	4725
aroB	SP_1375	3-dehydroquinate synthase	1067	2954	3392	2492	3560	5643	3224	2561	3685	3533	3044	4196	3798	4779	4008	6686	7315	4314	3312	5715	5980	2360	3175	4697	3908
aroE	SP_1376	shikimate 5-dehydrogenase	854	1993	2326	1730	2419	3871	2090	1693	2335	2287	2098	2929	2487	2992	2726	4179	4369	2502	1865	3648	3612	1338	1870	2895	2681
aroD	SP_1377	3-dehydroquinate dehydratase	677	3923	4682	3245	4297	7021	3925	2680	4277	3953	3911	6005	4865	4839	4981	6701	7636	3854	2823	6069	6070	1944	2267	4438	4572
-	SP_1378	hypothetical protein	1172	6624	7382	5005	6620	10164	6704	3938	6197	6545	7548	9809	8067	7495	8727	9119	11594	6035	5202	9022	8931	3038	4437	6292	6916
-	SP_1380	hypothetical protein	1675	1448	1810	1252	1624	2149	1045	819	1053	1561	1312	2702	1428	1120	970	1386	1305	731	587	1067	1094	466	578	828	898
-	SP_1381	ABC transporter ATP-binding protein	749	1236	1638	1150	1439	1845	812	757	939	1311	1093	2389	1234	937	902	1298	1180	624	533	1004	1026	398	521	700	829
-	SP_1382	alpha-amylase	1454	2003	2850	1818	2580	3708	2265	1498	2275	2166	2111	3532	2410	1524	1495	1897	1660	877	749	805	796	604	728	532	668
alaS	SP_1383	alanyl-tRNA synthetase	2618	9138	11839	8452	12129	17346	10858	7810	11019	11218	11007	15540	12408	11164	9435	14242	12590	8843	6258	10433	9528	4176	4180	8184	8107
-	SP_1384	hypothetical protein	497	2585	3216	2225	3089	4769	2849	2086	2974	2749	2669	4062	2968	2833	2441	3746	3035	2191	1598	2552	2384	1016	1274	2091	2491
-	SP_1385	hypothetical protein	239	1003	1279	904	1289	1779	1039	789	1240	1176	1164	1961	1247	1256	1350	1436	1416	1110	1012	1133	1073	647	727	790	821
-	SP_1386	spermidine/putrescine ABC transporter spermidine/putrescine-binding protein	1070	6132	6749	4983	6677	10437	6177	4059	6333	6919	6551	10602	7092	8021	7526	8152	8202	6815	4739	6308	6269	3901	3791	4146	4065
-	SP_1387	spermidine/putrescine ABC transporter permease	773	2826	3002	2251	2973	4487	2570	1953	2851	3051	2713	4751	3173	3428	3538	3749	3966	3128	2333	3156	2964	1697	1817	2093	2065
-	SP_1388	spermidine/putrescine ABC transporter permease	827	1959	2483	1923	2336	3542	2063	1538	2225	2394	2168	3696	2660	2705	2781	3114	3254	2436	1930	2631	2528	1438	1442	1734	1728
-	SP_1389	spermidine/putrescine ABC transporter ATP-binding protein	1157	4344	4939	3605	4798	7574	4220	3015	4555	5061	4183	7442	4837	5706	5606	6291	6844	5227	3758	5468	5130	2927	2973	3689	3495
murB	SP_1390	UDP-N-acetylenolpyruvoylglucosamine reductase	950	2663	3308	2514	3149	4546	2530	1882	2829	2944	2798	5043	3317	3420	3814	4428	4596	3149	2626	3893	3669	1681	2071	2476	2465
-	SP_1391	hypothetical protein	752	2488	3079	2087	2662	4431	2644	1702	2488	2706	2705	3955	2667	2869	3367	3173	3330	2591	2191	3064	2932	1434	1853	2123	2375
-	SP_1392	alpha-acetolactate decarboxylase	731	2825	3262	2271	3055	4800	2990	1879	2850	2875	2875	4213	3052	3121	3437	3559	3893	2834	2238	3526	3377	1648	2146	2649	2839
-	SP_1393	hypothetical protein	1271	1423	1819	1255	1571	2255	1380	854	1419	1399	1585	2357	1727	1625	2244	2041	2827	1630	1398	2258	2351	1151	1190	1583	1814
-	SP_1394	amino acid ABC transporter amino acid-binding protein	815	2116	2616	1901	2492	3024	1856	1296	1882	1956	2046	3516	2427	1869	2502	3144	4694	1627	1770	4717	4921	863	1386	3988	4017
-	SP_1395	phosphate transport system regulatory protein PhoU	653	21230	26218	20779	25889	34301	20768	15758	24614	22532	22578	36299	27264	26033	30297	37960	40508	19487	15746	35164	32075	8830	10798	22130	21453
-	SP_1396	phosphate transporter ATP-binding protein	758	15208	18672	14238	18157	25204	15734	11672	16710	16784	16533	27044	17559	18268	20779	25621	26008	14090	11450	22950	21061	6492	8522	14555	14555
-	SP_1397	phosphate transporter ATP-binding protein	803	8188	9702	7152	9776	15133	9035	6241	8955	9285	8417	13688	9331	10251	9878	13032	14957	7502	5225	11510	10723	3813	3903	7535	7057
-	SP_1398	phosphate ABC transporter permease	884	10580	14021	10734	13653	19003	11455	8827	12578	12295	11249	20457	13400	12775	13332	20113	19852	9953	7310	16846	15323	4974	5947	11245	10701
-	SP_1399	phosphate ABC transporter permease	917	9021	11109	8364	10647	15658	9176	7023	10004	9796	8978	15830	10313	9874	10778	15110	15972	7649	5835	13431	12180	3892	4909	8791	8208
-	SP_1400	phosphate ABC transporter substrate-binding protein	878	17615	19569	14312	18334	29798	17170	12268	17263	17484	16660	26723	17952	18560	18349	24917	27541	13679	9873	22508	20812	6977	8729	14294	14669
-	SP_1402	NOL1/NOP2/sun family protein	1304	1366	1449	1121	1415	1765	886	812	944	1204	987	1945	1312	1732	1605	2151	1953	1476	1149	1860	1732	643	960	1447	1506
-	SP_1403	inositol monophosphatase	773	1374	1693	1207	1540	2069	1057	873	1130	1316	1239	2265	1625	1617	1818	2280	2505	1475	1159	2276	2297	754	1053	1797	1916
-	SP_1404	hypothetical protein	278	679	787	586	776	1107	526	428	576	643	644	1104	757	768	816	1066	1267	638	544	1152	1143	411	527	915	910
spxA	SP_1405	transcriptional regulator Spx	401	4807	4990	3279	4239	7887	3911	2631	3262	4568	4369	6275	4102	4800	4856	5025	6295	3983	3165	5723	5602	2459	2862	4605	5167
-	SP_1406	hypothetical protein	617	1609	2275	1421	2018	3576	2167	1443	2048	2281	2354	3035	2360	2425	2715	2625	3012	2089	1624	2113	2129	1225	1476	1733	1907
-	SP_1407	HAD superfamily hydrolase	774	3960	5068	3267	4676	8406	5011	3423	5072	5225	5057	6898	5622	5648	6249	6571	7151	5112	3995	5399	5594	2895	3877	4046	4580
-	SP_1408	acyl-ACP thioesterase	737	3165	4647	2941	4326	7250	4336	3134	4890	4504	4248	6163	4505	4438	4916	6043	6142	4075	3099	4920	4742	2454	3513	3951	4170
-	SP_1409	coproporphyrinogen III oxidase	1130	7290	9647	6408	9082	15219	8946	6480	9959	9005	8871	13657	10478	8860	10309	11842	12932	7728	6530	9804	10348	4506	6771	7852	8734
-	SP_1410	hypothetical protein	389	4198	4913	3246	4370	6990	4002	2608	3682	4294	4655	6704	4412	5254	6121	5718	6915	4236	3403	5625	4955	1975	2244	3604	3693
-	SP_1411	hypothetical protein	383	2178	2592	1874	2467	3522	2167	1479	2021	2292	2461	3873	2714	2756	3304	3439	3663	2301	1970	3171	2983	992	1447	2043	2210
-	SP_1412	prolipoprotein diacylglyceryl transferase	788	9395	10682	7791	9604	15045	8577	5870	8595	9570	9516	16167	10667	11026	12281	13321	15004	8551	7096	12078	11206	4110	5090	7887	8014
-	SP_1413	HPr kinase/phosphorylase	938	6922	6939	5317	6350	10789	5808	3888	5668	6511	6360	9895	7121	8371	8940	9261	11465	6487	5152	8746	8438	3238	3900	5724	5801
rpsU	SP_1414	30S ribosomal protein S21	239	16385	20455	13096	17030	26254	14540	9756	13670	14902	17431	27622	17453	15872	20932	17271	18501	14826	13583	14018	14033	7861	8673	10078	12461
-	SP_1415	glucosamine-6-phosphate isomerase	701	908	940	807	905	1357	806	501	738	617	941	1051	1006	663	740	773	1032	760	717	967	975	730	1152	711	888
queA	SP_1416	S-adenosylmethionine--tRNA ribosyltransferase-isomerase	1028	1607	1813	1359	1792	2612	1756	1102	1640	1743	1720	2536	1915	2220	2343	2605	2867	1977	1593	2379	2395	1123	1460	1693	1874
-	SP_1418	IS1380-Spn1 transposase	1346	79	100	83	98	146	92	47	100	96	86	138	79	65	82	104	112	68	45	106	100	43	73	70	62
-	SP_1419	acetyltransferase	551	1906	2166	1668	2012	2825	1076	1189	1138	1962	1609	3206	1838	2072	1997	2692	2713	1619	1198	2112	1890	847	1047	1649	1649
nadE	SP_1420	NAD synthetase	824	3353	3734	2626	3451	4808	1900	1917	1833	3316	2632	5258	3247	3726	3378	4814	4792	2609	1779	3711	3652	1489	1692	2712	2962
-	SP_1421	nicotinate phosphoribosyltransferase	1460	6269	6911	5510	6251	8625	3262	3775	3611	6022	4862	9931	5903	6965	6576	10858	9672	4994	3705	8355	7711	2749	3580	6260	6372
-	SP_1422	hypothetical protein	488	411	430	329	419	553	282	237	357	371	332	608	419	406	405	731	796	360	328	721	669	222	319	503	518
-	SP_1423	transcriptional repressor	239	200	215	158	179	277	128	102	149	180	137	269	150	177	195	283	319	167	133	270	255	94	132	184	180
-	SP_1424	hypothetical protein	401	78	83	60	74	95	47	36	53	65	52	101	69	71	60	110	127	66	62	118	108	44	70	97	84
-	SP_1425	hypothetical protein	134	120	156	97	132	172	112	78	107	112	115	222	125	113	138	208	231	114	96	195	174	71	110	141	148
-	SP_1426	ABC transporter ATP-binding protein	734	557	567	530	639	799	405	345	471	525	417	885	617	458	500	923	929	463	416	896	845	259	367	672	696
-	SP_1427	U32 family peptidase	725	3810	2873	2986	3117	4806	2007	1735	1871	3692	1780	5668	2009	3926	2129	3795	2329	2653	1834	1755	1445	939	1063	587	582
-	SP_1428	hypothetical protein	311	1260	1098	949	1106	1447	647	590	582	1187	570	1656	629	1366	737	1179	773	939	635	558	463	564	679	339	413
-	SP_1429	U32 family peptidase	1286	19735	18019	15811	17606	22631	9645	9103	9149	18734	9485	28438	10219	22464	13194	22039	14147	15888	10642	10499	9614	9255	10497	6770	8061
-	SP_1431	type II DNA modification methyltransferase	1190	1843	2312	1651	2152	2960	1758	1169	1806	1531	1960	3089	2050	2067	2541	2989	3036	1778	1426	2945	2565	781	1113	2035	2462
-	SP_1433	AraC family transcriptional regulator	992	2195	2535	1913	2587	4623	2195	1816	2286	2249	2206	3924	2606	1575	1873	2372	3137	1294	1326	2698	2412	788	1037	2037	1970
-	SP_1434	ABC transporter ATP-binding protein/permease	1760	725	453	502	961	3455	1053	1052	964	1547	935	1831	1040	489	161	589	488	299	181	354	295	191	199	266	224
-	SP_1435	ABC transporter ATP-binding protein	1745	606	286	493	1079	3214	1106	1037	1150	1626	1060	1907	1237	455	149	665	603	332	215	461	347	171	230	338	222
-	SP_1436	hypothetical protein	629	139	78	119	261	723	253	238	284	401	265	488	314	130	44	199	171	75	48	107	87	48	58	88	61
-	SP_1437	hypothetical protein	443	124	87	134	242	794	266	251	266	432	263	564	320	130	41	171	161	66	51	105	83	49	57	85	62
-	SP_1438	ABC transporter ATP-binding protein	1124	583	527	495	972	2847	1056	952	1129	1632	1159	2138	1368	578	314	794	696	435	264	492	437	333	374	377	370
-	SP_1439	IS1380-Spn1 transposase	1346	83	108	79	85	140	94	63	109	92	73	147	114	81	86	105	128	72	54	110	104	0	0	0	0
-	SP_1442	IS66 family Orf2	350	139	254	121	246	396	192	143	220	203	187	350	216	164	180	195	194	168	134	170	186	115	151	125	148
-	SP_1443	IS66 family Orf1	239	58	113	58	92	175	89	55	80	79	73	140	98	64	62	83	77	54	53	77	82	46	63	58	79
-	SP_1444	IS1167, transposase	1268	78	83	93	111	143	96	52	102	100	75	135	90	64	55	107	88	52	44	76	85	0	0	0	0
guaA	SP_1445	GMP synthase	1572	15501	18486	12541	15981	23196	16849	8545	14588	15374	18664	23621	19250	20306	23911	22266	26124	15952	14038	21377	20507	7118	9944	14918	15965
-	SP_1446	GntR family transcriptional regulator	707	1363	1674	1286	1520	2257	1239	901	1193	1294	1507	2187	1598	1370	1544	1793	2282	947	777	1921	1756	508	690	1339	1473
-	SP_1447	hypothetical protein	896	1324	1537	1106	1421	2658	1652	1012	1679	1354	1328	2124	1485	1247	1288	1352	1532	1004	836	1192	1183	559	670	870	934
-	SP_1448	hypothetical protein	935	5209	5273	3733	4832	10101	5898	3437	5638	4822	4862	6931	4976	4436	4532	4616	5136	3513	2919	3951	4149	1997	2720	3106	3366
-	SP_1449	C3-degrading proteinase	753	4404	5072	3612	4607	7920	5186	3033	4698	3601	4371	5933	4453	3947	4341	4641	5149	3184	2758	4589	4229	1706	2677	3742	4288
-	SP_1450	platelet activating factor	635	605	863	665	915	1101	506	474	560	694	763	1299	930	1017	927	1556	1477	779	710	1429	1245	379	598	1082	1008
-	SP_1451	Cof family protein	827	877	979	727	1146	1480	624	553	672	878	897	1618	1132	1282	1125	1854	1808	933	751	1687	1522	496	606	1118	1139
-	SP_1452	hypothetical protein	299	321	368	289	413	529	274	227	294	318	309	567	358	453	329	690	661	336	272	699	542	231	228	458	413
-	SP_1453	hypothetical protein	512	457	474	478	618	834	374	299	449	493	479	892	648	682	457	1126	959	546	464	1033	792	306	391	665	610
def	SP_1456	peptide deformylase	666	10116	11169	7786	10258	19242	12863	6191	11368	9380	11575	13262	11719	10296	11284	10861	13217	8332	6579	11026	11481	4461	5655	7890	9982
-	SP_1457	spoU rRNA methylase	769	2411	3414	2885	3174	4108	2650	1879	2677	2514	2885	5158	3254	2642	3376	3919	4074	2378	1843	3606	3378	1287	1499	2781	3280
-	SP_1458	thioredoxin reductase	973	11189	14169	10472	13530	21952	18454	8615	18853	10565	16807	18787	17554	12221	17009	14467	19887	11831	11459	13604	13667	6657	10502	9635	10381
-	SP_1459	hypothetical protein	236	2524	3286	2254	2958	5109	3449	2022	3300	2602	3182	4120	3091	2905	3733	3073	3839	2904	2561	2995	3072	1552	2177	2286	2342
-	SP_1460	amino acid ABC transporter ATP-binding protein	743	1640	2430	1406	2229	3263	2825	1244	2672	1861	2693	3081	2711	2021	3285	2172	3676	1635	1845	2290	2717	1016	1383	1895	1670
-	SP_1461	amino acid ABC transporter permease	800	2126	3154	1822	2801	4455	3850	1714	3668	2341	3490	4013	3647	2696	4227	3064	4901	2189	2428	3037	3924	1328	1781	2377	2205
-	SP_1462	hypothetical protein	356	1861	2258	1592	2280	3849	3174	1461	3170	2068	2712	3163	3017	2476	2950	2880	3500	1849	1705	2441	2691	1058	1507	1595	1596
-	SP_1463	methylated-DNA--protein-cysteine S-methyltransferase	530	3156	3921	2567	3727	6041	5246	2383	5523	3253	4565	5556	4981	4123	4989	5075	6439	3106	2993	4273	4671	1744	2522	2809	2778
-	SP_1464	acetyltransferase	494	2069	2553	1833	2502	3992	3522	1476	3547	2129	3184	3636	3563	2717	3434	3386	4494	2010	1929	2908	3209	1219	1591	1941	1986
-	SP_1465	hypothetical protein	446	694	2093	775	2041	1855	3087	801	2599	2596	4756	4689	5408	8815	12359	10487	11767	6099	5998	8725	8162	3702	4412	6124	6028
-	SP_1466	hemolysin	684	188	413	147	349	435	570	141	428	584	962	908	961	2063	2368	1742	2498	1279	1052	1432	1394	848	797	1128	1098
-	SP_1467	glutamine amidotransferase subunit PdxT	590	2302	3103	2036	2878	4089	2420	1712	2737	3119	3120	5226	3562	2796	3823	3105	4353	3003	2685	3578	3109	2165	2539	1950	2018
-	SP_1468	pyridoxal biosynthesis lyase PdxS	894	5238	6497	4355	6199	9145	5308	3571	5503	6764	6773	9802	7139	6209	8411	6563	9933	6823	6446	7747	6463	5093	6863	4452	4517
-	SP_1469	NADH oxidase	1401	21970	30150	18315	28044	31087	23004	12639	21453	23026	33669	39105	35127	35411	41419	43207	50965	30109	29297	42746	40189	15093	22918	26318	27718
-	SP_1470	thiamine biosynthesis protein ApbE	923	419	453	379	425	353	115	186	123	562	221	1104	295	479	298	1238	884	278	166	931	717	137	131	553	568
-	SP_1471	oxidoreductase	605	431	379	361	434	338	124	159	116	545	240	951	309	609	385	1272	927	353	221	910	733	162	145	562	557
-	SP_1472	oxidoreductase	1244	1206	1103	1022	1102	844	345	364	307	1390	571	2243	841	1527	1017	3091	2415	808	491	2267	1890	368	349	1355	1490
-	SP_1473	hypothetical protein	257	509	585	403	639	762	536	336	507	527	580	931	676	662	725	881	996	555	424	744	743	263	274	546	534
glyS	SP_1474	glycyl-tRNA synthetase subunit beta	2036	8245	9765	7347	10628	13028	8413	5375	8995	9232	10081	14868	11442	11568	11033	14784	16609	9080	7188	13984	12098	4051	5210	9371	9019
glyQ	SP_1475	glycyl-tRNA synthetase subunit alpha	917	3859	4375	3205	4473	5811	3688	2454	3978	3949	4146	6767	5094	4794	4818	6753	7271	3762	3109	6290	5750	1614	2134	3658	4117
-	SP_1476	hypothetical protein	389	762	901	692	921	1170	744	537	808	720	858	1468	1048	946	975	1466	1509	704	584	1190	1140	329	513	898	1048
-	SP_1477	hypothetical protein	407	743	755	562	713	1064	651	402	657	612	739	1095	901	861	805	1153	1185	573	494	932	893	263	355	695	803
-	SP_1478	aldo/keto reductase	842	6066	6377	5406	6250	9813	5852	3848	6278	5486	6189	9415	7417	6995	7426	9194	10913	5700	4421	8952	8469	3258	4268	5828	5633
-	SP_1479	peptidoglycan N-acetylglucosamine deacetylase A	1391	18976	21099	17764	21102	33087	20783	13438	21795	17659	21669	31835	23707	19010	18997	27543	29507	15838	12459	25495	23857	10160	13995	18370	19510
-	SP_1480	hypothetical protein	245	752	752	624	783	1174	679	454	642	706	783	1192	835	790	678	1011	1109	592	447	941	813	332	515	619	625
-	SP_1481	hypothetical protein	107	435	465	358	455	672	370	255	362	418	461	790	534	458	409	602	670	340	263	550	511	227	261	340	403
-	SP_1482	Gfo/Idh/MocA family oxidoreductase	977	4203	4723	3957	4935	6923	4387	2827	4601	4343	4476	6941	4973	6430	6862	7580	8566	5504	4071	7260	7165	2932	3072	4511	5198
-	SP_1483	DEAD/DEAH box helicase	1083	3286	3580	3215	3914	5270	3288	2179	3443	3258	3553	5410	3880	4749	5591	5737	6745	4346	3403	5647	5157	2145	2359	3726	4112
-	SP_1485	IS3-Spn1, transposase	833	105	94	119	137	187	107	80	106	113	95	206	126	105	74	145	158	92	79	108	127	22	25	16	24
-	SP_1487	hypothetical protein	338	213	195	160	185	367	196	114	180	190	175	283	172	142	144	194	221	103	88	174	181	85	98	178	228
tuf	SP_1489	elongation factor Tu	1264	293718	370614	293344	367904	448642	303916	173277	309580	329516	385554	591431	454823	398094	473312	498813	559436	359194	287065	474371	431501	174753	189213	292262	294549
-	SP_1491	glycerol uptake facilitator protein	886	18354	21429	15708	18339	24137	13335	9978	12246	16950	17181	27882	18717	19240	23622	22080	24568	17358	13935	20394	19594	8326	10352	13909	16118
-	SP_1492	cell wall surface anchor family protein	608	22	16	19	32	47	35	23	35	25	27	27	28	25	9	31	20	24	13	23	13	12	17	13	7
-	SP_1493	hypothetical protein	1112	32	25	27	43	68	45	26	44	40	44	57	44	37	13	42	43	32	19	31	24	24	20	30	22
-	SP_1494	hypothetical protein	254	7	2	8	9	9	6	4	8	11	8	8	4	8	4	11	15	6	3	9	6	3	4	3	6
-	SP_1495	hypothetical protein	242	5	1	4	2	11	3	3	1	7	2	6	5	2	1	6	5	5	4	5	1	4	2	3	2
-	SP_1496	transposase, IS630-Spn1 related, Orf2	299	3	1	0	3	4	1	1	2	8	6	4	0	2	0	3	3	3	1	2	0	3	0	4	2
-	SP_1498	phosphoglucomutase	1718	22917	25989	21610	29748	36469	24060	14126	23801	23795	27639	40691	32360	32664	33303	40976	45034	29530	24592	39182	35747	14338	12989	25229	26854
-	SP_1499	bacterocin transport accessory protein	347	827	1267	642	1179	2399	2179	738	1867	952	2489	1434	2180	1003	1801	1032	1971	802	950	1206	1532	451	571	800	1005
-	SP_1500	amino acid ABC transporter amino acid-binding protein	898	15007	17232	14692	16634	19987	12388	8523	12361	13513	15847	24840	16810	17467	22599	25110	33234	13622	12896	29945	28516	7029	9632	21354	19444
-	SP_1501	amino acid ABC transporter ATP-binding protein	638	9310	10935	9517	10691	12696	7930	5339	8185	8983	10112	16622	11630	11624	14583	17916	23121	9406	8397	21660	20012	4852	6535	15201	13265
-	SP_1502	amino acid ABC transporter permease	654	4504	4978	3671	4529	6286	3635	2470	3568	4324	4606	7186	5063	5407	6684	7383	10210	4276	3745	8764	8649	2275	2843	5878	5555
-	SP_1503	IS1380-Spn1 transposase	1346	97	98	86	101	149	91	59	74	71	93	131	95	78	78	110	142	73	50	84	90	0	0	0	0
-	SP_1504	hypothetical protein	1211	5977	7449	4976	6757	9883	6298	3704	6308	6603	7668	10939	8517	8337	8899	10350	11257	6412	5139	9043	8399	3442	4241	6039	6622
-	SP_1505	hypothetical protein	1166	5380	7156	4637	6215	9094	5630	3724	6226	6073	6932	10405	7422	7476	8734	10029	10310	5993	5051	8226	8242	3054	4098	5491	6520
-	SP_1506	hypothetical protein	1020	8248	9512	7004	8659	12302	6911	4479	6532	7693	8421	12955	9146	9500	12005	10447	12200	8283	6563	9795	9256	4454	4647	6258	6757
atpC	SP_1507	ATP synthase F0F1 subunit epsilon	453	11452	11559	9654	11943	19340	11614	7828	11680	13320	11369	20776	12409	11413	10752	13962	18653	9090	7565	13970	12816	4463	5359	10098	9335
-	SP_1508	ATP synthase F0F1 subunit beta	1411	67143	62676	51888	68069	119804	69356	45058	67649	82113	65235	108132	69774	72185	58289	81081	109588	57251	45051	81353	75852	27897	31139	54826	49010
-	SP_1509	ATP synthase F0F1 subunit gamma	940	44734	41289	38618	50819	80191	45836	34743	50901	53180	42121	73869	50127	49815	41291	63558	79302	42651	34681	63453	57379	19327	25212	41683	37784
-	SP_1510	ATP synthase F0F1 subunit alpha	1505	32206	27208	24976	33119	54900	31505	22227	31390	35830	29213	49086	34179	35388	27666	40866	56513	29564	24682	41399	37458	14220	16945	27665	24646
-	SP_1511	ATP synthase F0F1 subunit delta	536	11342	9131	9279	12209	19635	11314	7734	10931	12246	10745	17051	11791	12433	9379	13576	20167	10848	9695	15517	12425	4820	6309	9635	8670
-	SP_1512	ATP synthase F0F1 subunit B	494	20573	17262	16408	21713	35282	20084	14108	20117	21246	20082	30196	21229	21442	17744	23789	35191	18238	16186	26980	22098	8823	11303	16535	14504
-	SP_1513	ATP synthase F0F1 subunit A	740	34155	29368	25291	33318	59080	31451	21714	30933	34910	31567	48615	32869	33826	29594	36454	52392	27937	23377	38408	33762	13478	15569	24224	22310
-	SP_1514	ATP synthase F0F1 subunit C	218	10312	9585	9307	11814	17152	9860	6802	9910	10437	10188	15134	12711	10822	10657	12589	18610	9178	10198	15461	12964	4188	6401	9481	8435
-	SP_1516	acetyltransferase	428	2221	1678	2057	2504	4301	2603	1648	3076	2676	2556	3803	3155	2413	1747	3158	3261	2277	1797	2532	2504	1154	1299	1633	1532
greA	SP_1517	transcription elongation factor GreA	482	14537	12478	12589	16678	24487	15249	8834	16030	14402	15618	21994	16733	16024	12391	18536	21678	13779	10174	16599	16587	7119	7371	11279	10647
-	SP_1518	hypothetical protein	1719	40918	33993	37367	49845	68955	45185	25990	46424	40771	46841	66399	53511	47998	33650	58478	63237	41507	32382	54098	48416	21376	26148	35894	32887
-	SP_1519	acetyltransferase	494	3799	2817	3150	4362	6302	3400	2641	3985	4046	3295	6300	4181	3627	2486	4656	4665	3393	2882	3869	3347	1933	2675	2712	2385
-	SP_1520	acetyltransferase	464	3516	2438	2468	3204	5700	2871	2035	2893	3628	2735	5028	3167	3291	2065	3474	3613	2830	2115	2937	2604	1641	1851	2073	1790
murC	SP_1521	UDP-N-acetylmuramate--L-alanine ligase	1334	13445	12244	10439	14019	22199	11789	7983	12051	13669	11003	20753	13444	12877	10289	15847	16518	11074	8331	13636	12904	6488	7257	9430	8711
-	SP_1522	hypothetical protein	617	8790	8580	7503	9985	15580	8344	6351	9299	9408	7748	14329	9379	8550	6872	10832	11088	7000	5336	8938	8741	4399	5153	6374	6099
-	SP_1523	Snf2 family protein	3098	6211	6121	5430	6530	9947	4742	4068	5333	6878	5235	10532	7101	8596	7565	10994	12161	8112	6185	11400	10395	5045	5789	7826	7259
-	SP_1524	class II aminotransferase	1166	405	494	361	457	649	427	261	424	430	465	685	524	572	658	639	795	517	374	695	666	322	376	482	473
-	SP_1525	cystathionine gamma-synthase	1094	492	654	447	603	802	519	356	540	519	550	1000	688	677	875	906	1033	639	543	909	916	393	536	632	652
-	SP_1527	oligopeptide ABC transporter oligopeptide-binding protein AliB	1958	5176	6049	4626	6610	6349	3872	2589	4106	3364	3660	6472	4344	5131	6605	8778	16576	5563	5861	20801	21719	3457	5255	20324	18501
-	SP_1528	hypothetical protein	95	43	32	28	45	58	28	22	25	29	28	41	32	40	49	62	94	42	56	119	118	26	46	109	132
-	SP_1529	polysaccharide biosynthesis protein	1589	8557	9843	5991	8197	15273	9393	5362	7997	9270	9152	13264	9267	8072	8458	8175	9228	6535	5359	7427	7314	3900	4971	5821	6822
murE	SP_1530	UDP-N-acetylmuramoylalanyl-D-glutamate--L-lysine ligase	1445	4353	5377	3602	4742	7000	4659	2605	4391	3964	4412	6588	4857	4416	5050	5402	6163	3573	2855	5172	5157	1979	2355	3882	4673
-	SP_1531	hypothetical protein	232	2265	2911	1519	2511	4351	3096	1632	2970	2180	3124	4023	2879	1721	1999	1766	1769	1359	1164	1146	1436	690	742	752	1024
-	SP_1533	hypothetical protein	512	6532	6390	5063	5740	9554	5789	3437	5019	6468	5532	9054	5530	7025	6363	5647	6019	5540	4358	3927	3493	2878	3296	2566	2439
-	SP_1534	manganese-dependent inorganic pyrophosphatase	937	13396	16184	12257	15408	20173	13216	8358	13123	14091	14902	23951	16716	17676	21614	19994	21835	15899	12957	17977	16591	7908	9267	11113	11213
-	SP_1535	hypothetical protein	312	6726	7104	5039	6540	12663	6977	4558	6892	8056	6761	11280	6596	8036	7746	7057	8178	6470	4290	5906	5644	3095	3239	3681	3911
-	SP_1536	hypothetical protein	750	10489	11013	7865	9709	18682	10833	7037	10118	11828	10450	17730	10885	12393	12911	12070	13581	10270	7952	9900	9582	4950	6015	6720	7324
-	SP_1537	hypothetical protein	360	9639	15481	10341	11598	20086	10145	7105	12525	13873	11730	27589	9677	11858	16884	19529	13327	12255	9556	12111	12764	5776	7717	8758	9053
-	SP_1538	Cof family protein/peptidyl-prolyl cis-trans isomerase, cyclophilin type	1400	12317	13236	11068	12991	21421	12343	9051	13763	14030	13481	23923	16322	15455	16609	18481	19034	13039	11002	14871	14666	6186	8398	9453	10530
rpsR	SP_1539	30S ribosomal protein S18	268	10511	12079	8179	10889	20311	11299	7345	10055	10753	10777	16160	10613	9373	9023	9535	10304	7476	5492	7139	6660	3823	4187	4186	4441
-	SP_1540	single-stranded DNA-binding protein	475	37036	41084	31338	39821	66025	38446	26022	37060	36136	39039	61148	44582	32629	32557	37718	37582	25259	21719	28321	25674	12178	18181	17228	18033
rpsF	SP_1541	30S ribosomal protein S6	315	10923	12863	9748	12399	21237	12478	8130	11168	11088	12262	18284	14066	9849	10080	11080	11906	7491	5882	8366	7989	3831	4834	5037	5278
asnC	SP_1542	asparaginyl-tRNA synthetase	1374	12221	14712	10184	13547	20839	11157	7957	10893	13457	12214	20275	13027	15023	15409	16112	18233	12913	8874	15110	13908	6829	6563	9824	10038
-	SP_1544	aspartate aminotransferase	1187	10827	11709	9062	10888	17030	8906	6765	8740	10934	9546	17403	11086	13894	13484	16219	16791	11956	8433	15282	14022	6396	6469	10299	10603
-	SP_1545	hypothetical protein	431	8827	9267	7436	8836	13781	6850	5438	7601	8603	7960	12944	9242	10346	10088	13637	13368	8485	6236	12248	11017	4468	5388	7966	8014
-	SP_1546	hypothetical protein	629	2165	3360	1774	3051	5999	6938	2119	6700	2275	6119	3601	6120	1781	4108	2489	4777	2090	2725	3078	3944	1359	3184	2531	3877
-	SP_1547	hypothetical protein	728	1881	2155	1552	1973	3464	2602	1299	2458	1671	2152	2853	2448	1688	1982	1971	2417	1257	964	1824	2030	698	1067	1502	1979
-	SP_1548	hypothetical protein	1595	8307	10232	7852	10121	13081	7574	5330	8048	8824	8819	14487	10321	9939	11211	14151	17815	8204	6778	14820	14346	4987	5098	9594	9827
-	SP_1549	peptide deformylase	410	2154	2139	1532	2094	3232	1811	1159	1719	2062	2015	3088	2144	2425	2542	2871	3780	2103	1621	2990	3023	1173	1329	1844	1978
-	SP_1550	glutathione S-transferase	791	11546	12650	9731	11747	21208	12044	8072	11965	13939	13920	22310	14392	13272	13572	13238	13711	12384	9530	10936	10182	7522	8136	6794	6451
-	SP_1551	cation transporter E1-E2 family ATPase	2744	26746	28262	22287	25993	49707	27563	18089	27668	31952	30021	49417	32160	29576	29617	29041	32029	27815	20767	23857	22618	17205	17512	14575	13791
-	SP_1552	cation efflux family protein	1184	5919	7021	4832	6345	10888	7776	4165	7532	6033	7260	9878	8031	6134	6987	7317	9072	5139	4061	6740	6635	3164	4220	4751	5443
-	SP_1553	ABC transporter ATP-binding protein	1874	10590	12762	9394	12163	19793	11257	8168	12526	12745	12025	20332	14218	13967	16366	15632	18591	12325	10271	14442	14589	6845	7981	10166	10001
-	SP_1554	tRNA CCA-pyrophosphorylase	1195	10327	11956	8391	10780	18706	10114	7863	11583	12092	9827	18468	12422	12631	14315	13774	16426	11348	8677	12835	13150	6252	7249	8763	8811
-	SP_1555	dihydrodipicolinate reductase	804	8362	10761	7133	9617	15325	8965	6205	9443	9330	9201	15249	10782	11433	13655	13586	15440	10154	7962	12880	12448	5493	6955	9204	9660
-	SP_1556	hypothetical protein	142	2220	1990	1157	1636	3562	1945	1083	1537	2223	1839	2207	1702	2899	2353	2218	2710	2290	1536	2287	2020	1024	1533	1563	1643
-	SP_1557	degV family protein	857	4802	5894	3892	5144	7756	4781	3347	4748	4970	4881	8005	6053	6355	6928	7685	9001	5172	4425	7425	7267	2700	3595	5361	5857
-	SP_1558	hypothetical protein	398	2466	2950	2171	2830	4444	2585	1732	2623	2581	2856	4005	3195	3528	3740	4164	4957	2887	2361	4027	3748	1578	1781	2872	2923
glmM	SP_1559	phosphoglucosamine mutase	1352	5180	5435	4175	5794	9742	5612	3976	6084	5641	5575	8267	6520	7460	6902	8660	10098	6148	4586	7955	7404	3102	3653	5257	4938
-	SP_1560	hypothetical protein	779	4452	4522	3839	5106	8285	4871	3430	5499	4648	4972	7255	5779	6039	5484	8197	8621	5010	3922	7110	6591	2674	3267	4712	4646
-	SP_1561	hypothetical protein	770	3536	3324	2589	3469	6384	3772	2485	3831	3610	3719	4903	3961	4498	3902	5148	5790	3472	2768	4387	4247	1903	2522	3187	3199
-	SP_1562	hypothetical protein	173	460	422	335	417	865	474	284	433	485	525	606	625	583	518	619	750	425	390	475	512	231	367	399	446
-	SP_1563	pyridine nucleotide-disulfide oxidoreductase family protein	965	2688	3626	2662	3290	3834	2542	1604	2504	2700	3094	4677	3360	3711	4886	4268	5263	3511	2974	4289	4115	1786	2194	2558	3029
-	SP_1564	hypothetical protein	946	5312	6883	4612	6537	10392	6144	4597	6733	6939	6121	10420	6907	7972	9064	9364	9589	7210	5453	7891	7954	3471	4253	5564	5595
-	SP_1565	hypothetical protein	977	3169	3430	2389	3289	5907	3230	2359	3286	3951	3105	5047	3638	4917	4647	4825	5487	4082	2882	4273	4083	2076	2474	3245	2861
-	SP_1566	hypothetical protein	890	4629	5593	4097	5416	9506	5150	4046	5952	6256	4787	8512	5803	7225	7257	8555	9024	6712	5523	7819	7266	3296	4184	5716	5068
-	SP_1567	endoribonuclease L-PSP	415	8732	9394	6075	8510	15303	8656	5303	7980	9568	9090	12813	9054	11983	12256	10443	12368	9920	7600	10500	9558	4718	5866	7045	6936
engB	SP_1568	ribosome biogenesis GTP-binding protein YsxC	597	12551	15396	10914	14757	24008	13769	10292	15425	14783	13460	23580	16032	18510	20294	20776	22641	16093	12001	19388	17640	7678	9193	12458	12421
clpX	SP_1569	ATP-dependent protease ATP-binding subunit ClpX	1240	11382	13186	9591	12505	21872	12150	8587	12749	13306	11886	20435	14163	16260	17016	17557	19688	13997	10813	15729	14546	6933	8382	10771	10967
-	SP_1570	hypothetical protein	170	4488	4391	3015	3962	9279	4816	2951	4145	5635	4265	6401	3995	6607	5701	5423	5902	5569	3628	4809	4158	2641	3184	3390	3650
-	SP_1571	dihydrofolate reductase	527	9538	10217	7408	9002	16773	9494	6473	9569	10242	9396	16681	11433	12153	12646	13656	14413	9971	8341	11873	11605	4704	6841	7965	9216
-	SP_1572	non-heme iron-containing ferritin	578	56602	68923	42030	59963	135630	80623	45828	70907	78565	70015	120796	64636	54955	38492	49107	28372	37427	25866	17794	16521	19168	23047	11060	25219
lytC	SP_1573	lysozyme	1534	63451	69899	61735	77927	93497	58995	38604	64736	65666	77878	111930	92630	99302	100763	127681	142919	88023	66819	122352	105612	40660	53274	74322	66349
tpiA	SP_1574	triosephosphate isomerase	780	16586	19014	15453	20175	22951	16390	9744	16079	16879	21135	31583	25062	25427	26328	33189	36830	22377	19528	31820	27628	10099	14020	19540	17514
-	SP_1575	hypothetical protein	677	3892	3843	3385	4405	6881	4129	2891	4687	4218	4323	7684	5527	4161	4434	5502	7141	4410	3976	6206	5578	2473	3192	4278	3651
-	SP_1576	homoserine O-succinyltransferase	944	7093	7198	6220	7776	12869	7305	5001	8009	7643	7636	13107	9665	7817	8386	9496	12889	7830	6336	10965	10781	4230	5037	7206	6528
-	SP_1577	adenine phosphoribosyltransferase	512	5641	6536	5008	6156	9256	5451	3639	5810	5247	6697	9621	7736	5308	6814	7197	10132	5029	4094	8634	8142	2578	2849	5801	5428
-	SP_1578	hypothetical protein	758	370	582	285	729	883	1072	315	1196	470	1921	674	2145	915	2569	1270	5273	1913	2013	5424	4381	1030	1271	3225	1686
-	SP_1579	hypothetical protein	122	44	72	57	89	103	102	40	120	60	156	112	180	133	186	188	360	185	151	334	284	96	110	186	119
-	SP_1580	sugar ABC transporter ATP-binding protein	1130	2711	4130	2326	4190	4498	3278	1633	3059	3040	3976	4748	4647	7519	7733	8138	9244	6886	5426	7409	6601	3097	3535	4602	4786
-	SP_1582	IS1167, transposase	1268	102	96	93	109	166	79	74	96	117	86	167	105	99	70	99	97	80	54	71	66	147	157	106	105
-	SP_1583	isochorismatase	575	3895	5026	3844	4754	6106	3654	2551	3835	3455	4475	6919	5632	3151	3737	6163	7117	2483	2167	6479	6355	1211	1656	4643	4865
-	SP_1584	transcriptional repressor CodY	788	4306	5285	3896	4729	6844	3877	2609	3781	3853	4559	7080	5181	3393	3909	6588	7154	2694	2084	6925	6574	1389	1814	5154	5496
-	SP_1586	ATP-dependent RNA helicase	1574	24155	28599	19655	25881	58946	33941	20909	32978	28429	28611	44145	30641	19098	18898	17930	16097	19041	14066	11604	10524	11291	12584	7788	8679
-	SP_1587	oxalate:formate antiporter	1226	1372	2474	1030	2279	8352	7104	2479	7926	1575	4113	2068	4179	1495	3052	797	2230	3074	2803	1515	2652	2818	4253	2577	4534
-	SP_1588	pyridine nucleotide-disulfide oxidoreductase	1380	5444	10659	5291	10829	19352	19091	6559	18829	8198	21865	12915	21619	9113	17562	9419	16003	11000	14011	10745	11745	6190	8003	6850	8085
-	SP_1589	hypothetical protein	1343	5065	6510	4385	5997	11527	8515	4498	7816	6220	6973	7633	7058	7227	7503	7987	8942	6721	5083	6621	6918	3788	4297	5286	6059
-	SP_1590	hypothetical protein	782	4719	6575	4771	6303	10638	7833	4618	8180	5710	7039	8811	7678	6631	7378	8810	8362	6243	4952	7200	6884	3481	4124	5110	5712
-	SP_1591	proline dipeptidase	1100	6588	9474	6134	8708	11230	6775	4448	7275	7330	7692	12777	8800	6791	9325	10028	11404	5401	4556	9277	10008	2863	2926	6389	7932
-	SP_1592	hypothetical protein	203	773	1078	808	1055	1343	919	568	988	857	882	1572	1068	790	995	1009	929	622	616	769	680	287	364	469	579
-	SP_1595	IS1380-Spn1 transposase	1346	77	112	67	113	179	100	63	103	81	87	139	98	72	77	100	111	67	67	92	100	0	0	0	0
-	SP_1596	hypothetical protein	254	16	13	11	11	25	11	8	13	17	10	18	17	14	10	18	12	11	5	6	7	2	0	0	0
-	SP_1597	hypothetical protein	461	501	555	460	490	781	430	297	425	493	501	895	557	693	824	809	809	759	788	736	605	532	735	447	545
-	SP_1598	phosphomethylpyrimidine kinase	773	667	522	583	495	1114	487	348	516	608	644	967	723	978	932	1318	1057	1071	900	1000	819	826	921	480	600
truA	SP_1599	tRNA pseudouridine synthase A	749	729	708	604	631	1169	597	446	595	706	747	1221	844	1013	1091	1221	1233	1141	913	1032	908	885	1012	542	652
-	SP_1600	hypothetical protein	1151	4008	5282	3343	4424	7651	5098	3054	5372	5925	7688	9813	8341	7791	8549	7527	6983	7570	6122	5197	4638	3996	4574	2976	3177
-	SP_1601	hypothetical protein	629	1698	2521	1167	2001	3708	2491	1285	2225	2735	4076	3951	3799	4155	4493	3993	4168	4007	3105	3102	2769	1966	2267	1953	2307
-	SP_1602	phnA protein	353	4400	7277	4939	7015	9948	6917	4305	8544	6784	12047	12151	15350	10859	13378	15591	15274	10524	8777	13483	11584	5221	7099	7967	8615
cmk	SP_1603	cytidylate kinase	718	3699	4294	3152	3812	5872	3415	2323	3373	3567	3980	6038	4307	5605	6426	5838	6100	5533	4320	4992	4951	2938	3299	3348	3579
-	SP_1604	hypothetical protein	484	8031	7617	6045	6771	11893	6109	4240	6620	7407	7050	10843	8803	11896	11660	11715	13069	11147	7827	9854	9715	5845	6478	6289	7074
-	SP_1605	ferredoxin	212	550	712	347	544	1047	688	304	486	577	654	758	532	600	669	606	711	436	313	540	500	253	307	358	463
-	SP_1606	glycosyl transferase family protein	1022	3577	4223	3217	3981	5091	2924	2171	3297	3966	3550	6411	4483	6647	7879	7260	8007	7073	6016	7042	6239	3360	4445	4761	4901
-	SP_1607	UDP-glucose 4-epimerase	1052	24527	32699	22503	31159	36178	23399	14996	23611	27342	31147	45536	34038	48892	63202	55228	69306	49476	38387	63168	56220	23660	27489	40454	42238
-	SP_1608	oxidoreductase, DadA family protein	1103	659	751	612	787	1132	608	541	717	775	682	1157	838	1021	885	1357	1317	897	646	1079	1068	526	659	762	649
-	SP_1609	hypothetical protein	797	707	871	659	901	1160	725	604	817	803	726	1313	1004	1100	1002	1708	1491	950	849	1272	1310	562	758	987	850
-	SP_1610	hypothetical protein	677	439	504	443	549	734	434	336	521	482	444	790	580	627	666	985	982	563	541	834	826	338	458	632	601
-	SP_1612	hypothetical protein	992	24	30	26	34	48	27	18	24	31	31	57	48	38	46	46	48	46	26	42	31	24	31	22	29
recP-1	SP_1615	transketolase	1967	441	383	360	415	783	392	253	376	511	398	768	445	455	345	443	373	394	250	320	264	195	202	164	167
-	SP_1616	allulose-6-phosphate 3-epimerase	695	160	130	138	140	259	105	92	152	169	124	276	143	150	107	147	141	120	73	103	85	63	77	61	43
-	SP_1617	PTS system transporter subunit IIC	1085	175	128	137	153	275	132	110	162	185	146	294	166	175	119	185	170	146	101	121	100	63	66	64	56
-	SP_1618	PTS system transporter subunit IIB	326	71	37	54	57	125	60	46	72	83	49	116	79	82	45	76	77	47	29	48	35	37	27	23	10
-	SP_1619	PTS system transporter subunit IIA	449	67	43	38	55	128	52	44	52	61	48	104	55	67	28	68	59	50	27	49	42	22	38	25	13
-	SP_1620	PTS system nitrogen regulatory IIA	428	112	62	79	94	187	81	86	103	120	75	204	91	109	51	135	95	101	52	66	55	49	51	32	25
-	SP_1621	transcription antiterminator BglG family protein	1463	177	106	139	142	351	147	107	167	241	146	331	179	196	73	179	151	165	83	106	77	71	88	59	40
-	SP_1622	IS200 family transposase	473	116	132	82	119	184	102	71	112	114	103	158	99	87	76	97	90	76	52	86	71	0	0	0	0
-	SP_1623	cation transporter E1-E2 family ATPase	2336	10290	12944	8766	11307	18727	10784	7590	10924	12275	11067	20249	12836	11217	11026	14220	13437	8967	6579	10566	9554	5318	5847	6669	7606
-	SP_1624	acyltransferase	802	1339	1817	1276	1679	1874	1275	695	1134	1202	1518	2209	1699	1438	1957	2002	2369	1147	917	1793	1757	559	714	1153	1608
-	SP_1625	cadmium resistance transporter	683	11323	14003	8461	11312	20292	12135	7541	10848	10647	12016	17070	11826	10345	12262	11305	12557	9412	8730	9526	9553	5803	7989	6407	8164
rpsO	SP_1626	30S ribosomal protein S15	411	23439	33166	19348	28204	47759	31279	19416	29030	26416	29899	46745	30325	17073	20824	20766	22851	13866	11982	17995	17633	7381	10027	12564	17122
-	SP_1627	hypothetical protein	629	53	52	55	71	97	62	35	70	52	65	97	72	50	47	66	88	51	56	63	67	39	47	36	41
-	SP_1628	hypothetical protein	209	245	430	379	414	512	340	252	408	290	337	607	490	235	360	507	430	228	242	464	444	148	239	359	443
-	SP_1630	hypothetical protein	399	2387	2821	2676	2981	4573	2727	2217	2978	2930	2555	4396	2946	2659	1919	3918	3256	1905	1285	3115	2642	831	1152	2628	2795
thrS	SP_1631	threonyl-tRNA synthetase	1943	11110	11641	10028	12170	19814	11662	8780	11707	14047	11665	18473	13108	13430	9737	17620	15491	9624	5798	13482	12533	4110	4159	9353	9583
-	SP_1632	sensor histidine kinase	974	1606	2050	1404	1907	2391	1463	956	1458	1533	1696	2551	1888	1937	2527	2689	3044	1708	1374	2861	2597	924	1142	1847	1973
-	SP_1633	DNA-binding response regulator	677	1119	1577	1101	1444	1704	982	747	1129	1057	1218	2084	1423	1422	1967	2246	2478	1264	1155	2394	2177	681	877	1578	1613
-	SP_1634	hypothetical protein	1073	583	824	565	873	1188	899	447	891	684	739	1069	846	682	812	945	1168	562	499	1010	1006	325	386	749	839
-	SP_1635	hypothetical protein	302	21	15	10	12	19	15	11	10	15	13	16	9	11	7	8	7	7	10	3	9	3	10	7	5
-	SP_1636	Rrf2 family protein	460	2165	2751	1745	2155	3479	2465	1286	2307	1960	2561	3216	2743	2358	2861	3043	4055	1986	1447	2918	3132	1201	1617	2148	2525
-	SP_1637	hypothetical protein	848	2738	3465	2300	3171	4426	3127	1815	3140	2837	2943	4533	3544	3282	4151	4880	5454	3040	2468	4849	4829	1681	2570	3595	4046
-	SP_1638	iron-dependent transcriptional regulator	650	1903	2651	2060	2625	3403	2333	1609	2720	1968	2415	3960	3081	2400	3003	3661	3962	2040	1670	3503	3543	1170	1369	2474	3103
-	SP_1639	IS1167, transposase	1286	101	122	120	159	200	133	81	111	145	107	205	125	118	89	131	148	96	72	111	107	42	68	55	45
-	SP_1640	hypothetical protein	521	196	270	148	217	383	204	145	209	205	194	304	215	183	215	193	271	184	162	200	198	133	142	136	149
-	SP_1641	hypothetical protein	413	164	218	142	189	310	178	107	175	171	165	256	188	166	179	177	225	139	121	178	164	101	134	138	156
-	SP_1642	hypothetical protein	185	89	105	75	87	136	85	50	88	93	76	146	78	67	97	91	135	76	76	82	78	51	61	68	77
-	SP_1644	D-tyrosyl-tRNA(Tyr) deacylase	443	1614	1953	1325	1793	2716	1639	1115	1627	1693	1827	2594	1703	2180	2481	2273	3203	1953	1500	2548	2476	1179	1320	1759	1773
-	SP_1645	GTP pyrophosphokinase	2222	9580	10954	8560	10460	14546	8751	6131	10103	9159	9361	15254	11938	12451	14240	16999	19719	11759	9972	17243	17929	7527	9022	12264	12953
-	SP_1646	metallo-beta-lactamase superfamily protein	752	653	841	603	849	1625	1172	548	1024	760	825	972	922	704	856	927	1200	655	555	894	993	458	507	695	810
-	SP_1647	endopeptidase O	1892	17685	27766	16251	25201	26059	20966	10984	21476	17228	22988	29544	28247	26125	35614	39570	52899	19018	17884	39725	40692	9547	11830	26319	33674
-	SP_1648	manganese ABC transporter ATP-binding protein	722	5441	4526	6527	5838	2655	1312	1324	1405	751	700	1431	973	3914	3521	5919	9225	4889	4037	9240	11224	3629	5813	9554	16119
-	SP_1649	manganese ABC transporter permease	848	4071	2891	4193	3906	2134	931	956	954	604	547	965	672	2160	1828	3067	5233	2776	2226	4247	5087	2234	3154	4287	7375
-	SP_1650	manganese ABC transporter manganese-binding adhesion liprotein	929	14045	12249	16786	19097	8662	4174	4271	4636	2244	2271	3936	2864	7193	5912	12711	18290	8833	7781	17097	18119	7571	9966	13469	20498
tpx	SP_1651	thiol peroxidase	518	966	1807	839	1618	4747	5263	1520	5068	965	4238	1528	3998	546	1093	622	1529	570	591	909	1494	379	701	1017	1830
-	SP_1652	hypothetical protein	2774	6077	6633	5422	6241	9410	4946	4123	5617	6376	5456	10909	6703	5930	5612	9015	8534	4791	3379	7458	7060	2976	3586	5017	5008
-	SP_1653	ABC transporter ATP-binding protein	701	914	919	803	889	1527	678	644	833	1000	728	1485	982	874	756	1457	1364	746	499	1155	1075	444	515	690	712
-	SP_1654	hypothetical protein	2411	8018	9142	6710	8007	12012	6861	4802	7068	7385	6907	12791	8224	7137	8203	9603	10168	5469	4748	8031	7991	2727	3919	5557	6061
gpmA	SP_1655	phosphoglyceromutase	732	30088	41257	30051	37327	40865	27908	16846	27444	30652	40853	54977	43895	48447	64220	59081	61692	42079	36107	51512	48067	17621	22916	34413	38021
-	SP_1657	hypothetical protein	224	7	5	5	9	23	22	9	13	11	12	10	20	6	5	8	8	3	2	4	5	3	3	3	2
-	SP_1658	hypothetical protein	260	180	262	168	248	359	231	140	278	186	200	408	283	145	145	318	295	101	89	253	246	64	64	156	152
ileS	SP_1659	isoleucyl-tRNA synthetase	2792	7565	7692	7027	8626	10982	7378	4612	7601	9185	9156	15141	10688	11701	9514	14743	13655	8117	6193	11992	10511	3499	4034	8362	8243
-	SP_1660	hypothetical protein	168	1369	1103	902	1192	2195	1237	719	1069	1342	1283	1871	1342	1730	1172	1588	1828	1327	961	1441	1326	660	735	1017	975
-	SP_1661	cell division protein DivIVA	803	16410	15391	13547	18066	28528	16169	10813	16413	16530	18172	27689	20595	20284	16652	23862	27444	16933	13960	22505	20802	8600	10520	15613	14545
-	SP_1662	hypothetical protein	785	15261	13264	11634	15831	25362	14600	9597	13836	15265	15805	23982	17106	19263	14167	21514	24705	16422	13506	20199	18492	8119	11110	14524	13274
-	SP_1663	hypothetical protein	263	1537	1262	1418	1680	2370	1465	943	1464	1652	1737	2944	2189	2188	1628	2827	3162	1800	1691	2662	2211	886	1294	1804	1443
-	SP_1664	hypothetical protein	539	12154	9868	10332	12926	18071	10156	7260	11701	12508	12100	21309	15148	15838	12026	20058	23062	12675	10251	19160	16764	6858	7586	11988	9739
-	SP_1665	hypothetical protein	680	23006	17550	18208	21799	32885	18550	13124	19246	22767	21830	35888	25598	30009	21467	34618	39583	23939	18814	33386	28816	12138	14563	21293	17613
-	SP_1666	cell division protein FtsZ	1259	27922	28312	27068	32482	44331	23800	18021	28386	28464	27387	50698	35205	38263	34384	51590	57037	32746	26477	49577	44649	16581	18065	30538	26530
-	SP_1667	cell division protein FtsA	1382	23992	23141	19195	24871	40076	19883	15159	21897	23356	21471	38911	27330	29273	26208	36989	42484	24373	18449	34407	32149	13118	14441	21625	21205
-	SP_1668	hypothetical protein	704	2673	3388	2117	2912	5598	3859	1961	3468	2818	3612	4413	3532	2564	2977	2959	3613	1847	1602	2499	2498	993	1328	1728	2227
-	SP_1669	MutT/nudix family protein	611	1424	1746	1264	1672	2362	1418	973	1479	1629	1541	2590	1615	1678	1895	2002	2088	1345	1095	1516	1424	721	962	1099	1199
-	SP_1670	UDP-N-acetylmuramoylalanyl-D-glutamyl-2,6-diaminopimelate--D-alanyl-D-alanyl ligase	1373	2486	2753	2017	2746	3962	2283	1541	2349	2613	2456	4110	2799	2791	2958	3233	3397	2174	1655	2516	2325	1159	1459	1733	2002
ddl	SP_1671	D-alanyl-alanine synthetase A	1043	7006	10027	6639	9018	11547	7650	5026	7877	7553	8329	14086	10160	8510	10978	11866	12934	6776	5623	10557	10484	3419	4145	7446	8766
recR	SP_1672	recombination protein RecR	596	4010	4672	3235	3957	6353	3794	2257	3431	3902	4567	6410	4426	5280	6299	5227	6229	4736	3965	4945	4941	2562	2828	3293	3671
-	SP_1673	penicillin-binding protein 2B	2042	10017	12559	9574	11500	15793	9692	6552	9685	9851	11552	17530	12580	12942	16349	15321	17404	12266	10583	14765	14725	6695	8515	10313	11237
-	SP_1674	phosphosugar-binding transcriptional regulator	851	5487	7817	4811	7256	12850	7865	4726	8068	5337	6617	9015	7638	4348	5744	6953	8309	3277	2697	6384	6785	1875	2434	4350	6019
-	SP_1675	ROK family protein	884	527	718	498	681	728	420	279	440	546	642	965	820	838	979	1233	1322	879	735	1310	1297	592	633	785	898
-	SP_1676	N-acetylneuraminate lyase	917	327	465	270	410	494	299	191	308	365	424	563	501	563	602	768	811	644	487	816	751	392	419	490	544
-	SP_1677	hypothetical protein	644	127	146	78	151	204	120	79	101	131	153	190	186	184	168	214	240	226	171	213	230	128	149	142	173
-	SP_1678	hypothetical protein	98	25	18	9	23	35	19	13	20	24	29	32	28	29	28	38	37	36	29	32	38	23	24	23	26
-	SP_1679	hypothetical protein	344	416	392	336	471	689	383	236	386	438	565	675	672	651	600	849	870	699	688	924	952	393	584	620	750
-	SP_1680	hypothetical protein	452	40	44	42	54	84	66	32	44	60	63	87	70	97	64	115	123	90	96	121	125	56	69	96	80
-	SP_1681	sugar ABC transporter permease	839	181	169	172	219	276	143	107	150	174	207	310	276	339	256	427	411	379	289	470	400	190	229	255	294
-	SP_1682	sugar ABC transporter permease	896	190	180	146	225	285	144	109	155	198	236	284	261	310	222	385	447	390	331	472	422	219	284	247	289
-	SP_1683	sugar ABC transporter substrate-binding protein	1328	967	678	901	1184	1370	646	576	748	870	1026	1460	1254	1614	949	2078	2276	1991	1441	2394	2046	1162	1295	1392	1271
-	SP_1684	PTS system transporter subunit IIBC	1517	1115	1060	1020	1375	1643	741	618	779	1096	1386	1867	1611	2171	1486	3168	2954	2580	2280	3401	2801	1682	2145	1833	1737
-	SP_1685	N-acetylmannosamine-6-phosphate 2-epimerase	698	267	277	226	278	344	92	144	116	245	293	433	331	468	412	647	612	613	513	733	589	385	519	379	406
-	SP_1686	Gfo/Idh/MocA family oxidoreductase	1103	389	170	239	173	407	129	142	121	232	135	328	155	227	99	200	196	202	116	248	186	161	150	127	103
-	SP_1687	neuraminidase B	2093	296	122	222	230	369	114	137	108	222	208	325	239	239	89	338	352	343	231	443	307	260	335	251	156
-	SP_1688	ABC transporter permease	833	92	29	71	61	97	39	37	32	62	48	81	48	60	24	93	93	74	48	113	73	80	67	53	39
-	SP_1689	ABC transporter permease	884	96	60	84	82	104	37	34	43	68	57	91	53	72	49	106	101	103	64	175	106	82	97	68	69
-	SP_1690	ABC transporter substrate-binding protein	1337	123	81	106	90	164	49	57	58	104	86	140	93	120	66	147	138	204	126	255	179	141	174	118	109
-	SP_1691	hypothetical protein	452	41	40	29	47	58	17	17	15	32	32	43	37	35	18	66	70	87	47	109	88	70	91	79	66
-	SP_1692	IS1167, transposase	1268	86	88	74	99	151	98	62	96	92	69	145	86	62	53	102	98	63	42	62	63	0	0	0	0
-	SP_1694	hypothetical protein	227	12	14	13	18	21	7	6	7	21	14	24	12	28	8	41	24	26	16	38	18	17	22	13	11
-	SP_1695	acetyl xylan esterase	980	610	775	546	773	1125	737	534	758	838	834	1399	950	995	984	1181	1208	1063	739	917	892	671	746	637	666
-	SP_1697	ATP-dependent DNA helicase RecG	2015	6959	7739	6176	8022	12782	7290	5880	8037	8757	6973	12265	8676	10478	9113	12272	13687	10580	8435	10689	10873	6701	7949	8557	7336
alr	SP_1698	alanine racemase	1103	4475	5126	4265	5366	8028	4328	4045	5539	5349	4153	8299	5728	6745	6292	8772	9554	6772	5312	8122	8241	3965	4979	6230	5276
acpS	SP_1699	4'-phosphopantetheinyl transferase	362	997	1071	924	1200	1791	933	835	1091	1230	885	1718	1117	1504	1391	1894	2107	1491	1115	1818	1749	869	1033	1308	1104
-	SP_1700	phospho-2-dehydro-3-deoxyheptonate aldolase	1076	13663	15119	11115	14331	22192	12728	8847	12941	14503	13318	21326	14898	20256	23113	22436	29679	19943	16807	25180	25279	11283	13268	17487	16426
-	SP_1701	phospho-2-dehydro-3-deoxyheptonate aldolase	1031	9325	10097	7164	9662	16208	8600	6167	9121	10380	8695	15146	10111	13406	14644	14384	19144	12747	9949	15927	15871	7343	8115	10930	10054
secA	SP_1702	preprotein translocase subunit SecA	2578	31684	37052	26739	35116	50044	28964	20550	30681	32071	30475	52309	37379	40608	46365	49927	62151	37722	31431	57167	54853	20370	26859	41900	41416
-	SP_1703	hypothetical protein	287	28	26	15	17	34	32	10	26	25	24	41	20	30	30	39	39	31	35	41	38	21	25	22	20
-	SP_1704	ABC transporter ATP-binding protein	632	416	490	261	448	813	498	249	414	462	557	656	490	739	737	632	834	675	563	690	660	421	501	505	502
-	SP_1705	hypothetical protein	641	244	297	150	270	475	288	174	278	280	321	395	283	416	373	370	449	411	342	403	381	239	337	278	274
-	SP_1706	hypothetical protein	791	264	374	206	325	541	327	202	344	316	355	509	323	447	482	557	570	507	377	605	517	287	376	384	430
-	SP_1707	hypothetical protein	338	217	227	153	205	367	233	128	210	241	251	299	239	329	347	361	422	349	310	409	346	222	329	298	324
-	SP_1708	hypothetical protein	344	300	354	239	315	576	331	229	359	375	362	531	382	494	513	578	642	504	435	626	608	287	419	451	476
engA	SP_1709	GTP-binding protein EngA	1310	9255	10412	7951	10403	15762	10431	5858	10320	9694	11512	15866	12749	13555	14783	15124	17870	13017	10198	15579	14032	6735	6911	9742	9280
-	SP_1710	nitroreductase	713	3216	3735	3135	4092	5789	3678	2281	4069	3400	3697	5817	4482	5120	5413	6041	7513	5043	4040	6659	6045	2737	2790	4238	3940
-	SP_1711	primosomal protein DnaI	896	2649	2846	2288	2887	4382	2812	1782	2987	2751	2773	4423	3358	4198	4106	4766	5963	4018	3180	5096	4770	2195	2346	3311	3214
-	SP_1712	hypothetical protein	1169	4513	5130	4370	5772	7381	4955	3228	5984	4740	4989	8776	6462	7110	7463	8776	11196	7283	6478	9815	8977	3836	5050	6727	6575
nrdR	SP_1713	transcriptional regulator NrdR	473	2139	1902	1685	2090	3260	1894	1169	2166	2085	2047	2682	2475	3313	3116	3359	4815	3108	2264	3987	3688	1692	1834	2538	2549
-	SP_1714	GntR family transcriptional regulator	378	1822	2675	1731	2450	3012	1860	1290	2049	2266	2758	4197	3044	2006	2047	2445	2298	1670	1366	1742	1975	1120	1629	1339	1976
-	SP_1715	hypothetical protein	1478	5119	8487	4901	7501	8751	5414	3917	5974	6298	8247	12466	9280	5577	5842	7244	6643	4568	3954	4983	5534	3000	4214	3591	5251
-	SP_1716	hypothetical protein	1199	434	763	415	797	1019	907	398	1053	1016	1631	1616	1972	1562	1691	2257	2916	1665	1367	2755	2923	1326	1670	1952	1912
-	SP_1717	ABC transporter ATP-binding protein	893	363	624	307	701	1033	868	375	1061	889	1433	1398	1709	1392	1476	1973	2570	1488	1312	2453	2502	1190	1746	1770	1829
-	SP_1720	hypothetical protein	625	2167	3102	2097	2754	4239	3080	1757	3026	2279	2710	3683	2943	2435	3064	3234	3531	1930	1663	3049	3082	1052	1520	2206	2810
-	SP_1721	fructokinase	887	455	808	440	867	909	604	413	622	730	827	800	944	891	788	1487	1480	780	451	569	516	214	253	400	362
-	SP_1722	PTS system IIABC components	1883	3029	6514	2669	6330	5880	4343	2393	4612	4230	6512	7018	7933	5356	6191	9712	9295	4081	2098	1128	524	554	437	300	342
-	SP_1724	sucrose-6-phosphate hydrolase	1454	8738	15132	8552	13701	15683	9862	6563	10720	10216	12805	18918	15507	12614	15928	20305	20865	9052	5754	5901	4570	2604	3022	3830	4334
-	SP_1725	sucrose operon repressor	965	4111	6327	3496	5731	7039	4057	2888	4243	4586	5515	8014	6933	5733	6827	8712	8630	4145	2463	2530	1882	1144	1300	1540	1828
-	SP_1726	3-hydroxy-3-methylglutaryl-CoA reductase	1305	5643	7338	4665	6259	11805	7600	4349	6892	6897	6537	10543	6925	5904	6405	6554	6654	4766	3653	4960	5161	2650	3194	3669	4749
-	SP_1727	hydroxymethylglutaryl-CoA synthase	1196	5187	6857	4644	6186	9957	6502	4115	6437	5367	5706	9074	6800	5648	6479	7001	7470	4464	3519	5977	5905	2411	3323	4548	5644
-	SP_1728	hypothetical protein	287	1803	1957	1190	1687	3406	2028	1173	1783	2013	2219	2582	1830	2133	2279	1585	2323	1694	1404	1606	1522	1077	1454	1218	1355
-	SP_1729	truncated IS1381 transposase	621	937	1194	883	1233	1732	1139	675	1185	1119	1271	1799	1414	1209	1538	1299	1689	1048	946	1198	1183	507	685	703	801
-	SP_1730	hypothetical protein	449	2449	3230	2136	2942	4403	2650	1659	2810	2799	2985	4630	3341	3082	3908	3546	4611	2605	2261	3459	3277	1353	1847	2269	2488
-	SP_1731	hypothetical protein	758	1984	2702	1753	2310	3636	2356	1345	2104	2368	2709	3495	2776	2668	3444	2884	3751	2299	1964	2654	2651	1190	1599	1774	2108
-	SP_1732	serine/threonine protein kinase	1979	43524	52796	41276	52736	70179	42118	30855	47811	46440	48080	78312	56615	57052	63424	77628	84610	53021	42887	70881	68949	31067	40408	48875	48028
-	SP_1733	phosphatase	742	16263	20713	16857	21389	25332	16140	12404	19557	17585	17539	31947	23138	21580	24159	32418	33999	20358	17659	29364	27417	12428	17228	21676	21358
-	SP_1734	rRNA methyltransferase RsmB	1313	6650	6935	5659	7443	11616	6473	5030	6933	7875	6750	10303	7587	10037	8292	11026	12042	10373	8011	9840	9360	6693	8906	7407	6557
fmt	SP_1735	methionyl-tRNA formyltransferase	935	3279	3195	2756	3827	6272	3265	2877	3787	4501	3114	4887	3781	5656	3660	6224	6284	6447	4721	4872	5049	4466	5384	3872	2923
-	SP_1736	primosome assembly protein PriA	2396	4841	5162	4594	5645	8487	4820	4146	5495	6271	4724	8123	5870	8110	6068	9725	9496	9320	7635	7764	8077	6984	9034	6271	4797
-	SP_1737	DNA-directed RNA polymerase subunit omega	339	5622	5681	4605	6063	7748	5084	3243	5233	4896	6319	8460	7332	7606	8549	8739	10067	8009	6611	9526	9375	4104	5517	6076	6566
gmk	SP_1738	guanylate kinase	626	8996	9671	7777	9755	13428	8593	5114	8153	8715	10585	14220	11269	12918	13747	14050	15973	13052	10886	14855	13380	6951	8626	9886	10206
-	SP_1739	hypothetical protein	1693	44287	48825	37673	53816	88497	47808	33359	50392	43553	46739	75708	53640	37712	34374	48874	50002	33642	27375	42907	38011	19870	27373	28731	27883
-	SP_1740	hypothetical protein	254	130	127	133	170	205	129	82	159	101	144	229	180	145	148	236	257	191	180	236	176	149	188	178	161
-	SP_1741	hypothetical protein	254	271	310	280	358	453	261	173	332	264	342	438	381	323	322	470	544	396	365	487	384	319	372	378	354
-	SP_1742	hypothetical protein	1097	3953	4708	3527	4529	7078	4166	3032	4749	4398	4707	7123	5199	5002	5709	6176	6493	4417	3556	5169	4961	2245	2766	3589	3651
-	SP_1743	hypothetical protein	746	3441	4163	3420	4119	6065	3591	2950	4186	3892	3965	6296	5002	4600	5103	6501	6376	4098	3050	5062	5055	2081	2567	3535	3754
-	SP_1744	iojap-like protein	353	451	499	383	500	831	481	337	489	509	492	715	625	663	619	838	810	616	442	656	613	317	314	525	457
-	SP_1745	isochorismatase	500	2096	2429	1706	2456	4270	2366	1708	2488	2587	2380	2987	2653	3502	3076	4018	4056	3096	2283	3226	3093	1837	2201	2649	2513
-	SP_1746	hypothetical protein	593	3249	3653	2838	4023	6189	3559	2773	3980	3923	3614	5109	4111	5473	4645	6954	6784	4777	3459	5757	5616	2591	3026	4433	4273
nadD	SP_1747	nicotinic acid mononucleotide adenylyltransferase	629	2175	2492	2051	2799	3846	2475	1924	2664	2547	2525	3571	3159	3788	3139	5283	5062	3291	2658	4139	4129	1841	2261	3385	3083
-	SP_1748	hypothetical protein	311	1092	1344	1201	1803	2299	1438	1250	1867	1467	1244	1810	1694	1927	1330	3213	2737	1753	1284	2327	2491	978	1253	2053	1752
-	SP_1749	GTP-binding protein YqeH	1106	2265	2519	2107	3072	4422	2541	2002	2950	2917	2379	3420	3239	3708	2589	5339	5006	3231	2475	4157	4183	1872	2187	3464	3115
-	SP_1750	hypothetical protein	527	1263	1350	1172	1611	2394	1416	1061	1562	1471	1279	1902	1780	1899	1514	2520	2669	1659	1201	2203	2193	995	1180	1748	1690
-	SP_1751	magnesium/cobalt transporter CorA	908	3894	4335	3260	4293	6829	4218	2787	4062	4353	4237	5621	4590	5289	4800	6176	7817	4489	3069	6049	5868	2681	2883	4782	4874
-	SP_1752	mechanosensitive ion channel MscS	605	1061	1131	932	1208	1838	1290	774	1337	1140	1228	1622	1511	1307	1225	1885	2020	1060	892	1720	1653	601	840	1470	1483
-	SP_1754	hypothetical protein	953	1873	2160	1681	2308	3367	1766	1568	1941	2126	1437	2723	1898	1636	1289	3196	3209	1455	981	2860	3256	1035	1299	2523	2773
-	SP_1755	hypothetical protein	224	86	98	60	104	173	95	48	88	133	135	158	104	116	90	84	107	80	38	83	77	35	24	62	44
-	SP_1756	hypothetical protein	179	512	627	422	675	798	620	383	643	656	795	1235	922	629	564	772	729	474	390	584	535	208	255	381	388
-	SP_1757	hypothetical protein	1337	1726	1977	1560	2263	2891	2047	1296	2146	2487	2736	3932	3023	2301	2042	2804	2575	1694	1254	2198	1898	805	1002	1277	1199
-	SP_1758	group 1 glycosyl transferase	1511	2157	1924	1684	2451	3509	2283	1464	2490	2790	2917	4152	3215	2574	1829	2919	2964	1877	1439	2190	1928	932	1126	1331	1177
-	SP_1759	preprotein translocase subunit SecA	2372	2172	1526	1814	2511	3531	2130	1573	2596	2700	2766	4176	3451	2772	1448	3639	3225	2070	1409	2550	2085	1022	1305	1463	1235
-	SP_1760	hypothetical protein	440	511	307	450	605	829	494	374	635	590	637	1064	846	658	288	944	745	516	360	622	498	235	378	347	280
-	SP_1761	hypothetical protein	1535	2047	1294	1822	2578	3277	2095	1501	2706	2469	2594	4187	3437	2667	1219	4032	3529	1912	1424	2758	2203	974	1566	1535	1153
-	SP_1762	hypothetical protein	1580	1563	925	1293	1955	2604	1493	1165	1907	1809	2075	2969	2586	2078	882	2917	2487	1409	1007	1952	1546	790	947	1027	767
secY	SP_1763	preprotein translocase subunit SecY	1217	783	443	649	886	1311	759	533	944	909	995	1386	1154	1083	465	1593	1292	652	522	955	766	364	532	515	418
-	SP_1764	glycosyl transferase family protein	905	628	275	455	593	997	529	405	607	675	696	853	845	850	279	1216	949	528	317	727	613	328	410	373	290
-	SP_1765	glycosyl transferase family protein	1196	1279	453	1111	1511	2020	1201	866	1504	1472	1479	1949	1947	1767	465	2775	2217	1156	761	1787	1383	567	927	944	675
-	SP_1766	glycosyl transferase family protein	1220	1179	352	973	1438	1838	1247	787	1363	1346	1362	1680	1650	1583	381	2231	1992	1091	680	1585	1164	510	823	947	576
-	SP_1767	glycosyl transferase family protein	2444	2664	828	2521	3723	4436	3032	1934	3460	3390	3193	3878	4162	3771	788	5611	4987	2588	1569	4068	2971	1247	1919	2617	1566
-	SP_1768	hypothetical protein	1010	1197	368	1152	1601	1997	1243	827	1474	1509	1333	1636	1804	1740	347	2654	2266	1147	693	1823	1331	585	911	1257	748
-	SP_1770	glycosyl transferase family protein	1214	1039	303	706	1188	1784	1076	614	1001	1361	1011	1159	1094	1454	296	1672	1506	954	519	1137	880	561	705	844	486
-	SP_1771	glycosyl transferase family protein	2090	2407	1178	1885	2977	4282	2855	1657	2492	3289	2648	2847	2756	3514	1076	4122	3374	2755	1446	2838	2193	1630	2279	2202	1395
-	SP_1772	cell wall surface anchor family protein	14330	1585	964	1158	2243	3237	2325	1259	1789	2177	1721	1433	1729	2512	746	2980	2828	2018	832	1953	1677	1439	1948	2096	1046
-	SP_1774	transcriptional regulator	461	3093	4371	3111	4018	4920	2984	2047	3179	3179	4443	6287	5399	3611	5818	4563	6344	4823	5482	5245	5515	3859	5747	3394	3909
-	SP_1775	hypothetical protein	302	13159	17626	12584	16897	23536	17882	9252	17769	12481	24424	20845	23320	18183	35078	17754	29258	25644	29635	22342	21815	17557	31392	14625	17077
-	SP_1776	thioredoxin	375	5509	6934	4503	5812	9779	7074	3264	5472	5175	9133	7895	7502	6739	11884	6169	9793	9073	10281	7140	7035	6582	10052	4663	5656
-	SP_1777	7-cyano-7-deazaguanine reductase	464	285	327	229	295	462	297	192	288	253	249	435	314	173	256	230	336	401	448	273	285	668	1003	193	217
-	SP_1778	aquaporin	668	3748	5559	2779	4767	13150	13486	4192	11971	3349	8097	4754	8050	3050	4383	3271	5315	2914	2983	3341	4081	1758	3335	2647	4359
-	SP_1779	hypothetical protein	560	1692	2324	1729	2238	2922	1940	1349	2228	2167	2123	3536	2746	2214	2534	3495	3613	1882	1593	3158	2869	1121	1482	2140	2094
-	SP_1780	oligoendopeptidase F	1796	4676	5703	4111	5569	8314	4998	3779	5676	5694	5150	8739	6321	6356	6055	9178	9574	5002	3942	7645	7376	3255	3788	5314	5004
-	SP_1781	16S ribosomal RNA methyltransferase RsmE	743	1651	2087	1485	2175	3160	1880	1479	2245	2102	1833	3274	2372	2462	2198	3725	3606	1888	1480	3041	2939	1157	1662	1995	1889
prmA	SP_1782	50S ribosomal protein L11 methyltransferase	950	2546	2736	2217	2921	4602	2511	1992	3121	2947	2555	4049	3382	3650	2931	5542	5813	2893	2070	4368	4318	1825	2154	2952	2629
-	SP_1783	MutT/nudix family protein	428	858	953	806	1044	1401	807	685	1052	913	883	1637	1265	1144	976	1934	1887	907	744	1564	1421	545	796	1003	945
-	SP_1784	hypothetical protein	1088	2140	2774	2038	2553	3626	2112	1831	2620	2150	2345	4192	2908	2630	2650	4591	4663	2050	1771	3678	3464	1384	1736	2317	2240
-	SP_1785	hypothetical protein	470	965	1223	928	1144	1526	952	686	1098	958	1112	1633	1391	1098	1182	1932	2100	887	747	1648	1568	539	722	1128	1078
-	SP_1786	hypothetical protein	468	3007	4195	2444	3643	6952	3742	2496	3813	3056	3126	4981	3400	2978	3480	3197	3735	3150	2338	2796	2799	2548	2939	1825	2237
-	SP_1787	hypothetical protein	212	2620	3265	2176	3028	4802	2938	1879	2926	2454	2575	3945	2819	2518	2948	2788	2804	2677	2513	2429	2149	1899	3599	1615	1952
-	SP_1788	hypothetical protein	104	58	72	43	56	93	60	34	50	69	49	85	52	56	47	42	54	52	29	45	42	33	24	34	38
-	SP_1789	hypothetical protein	222	114	102	72	103	137	85	55	59	88	87	133	78	87	80	71	91	86	44	65	67	56	48	40	42
-	SP_1790	recombination factor protein RarA	1271	3100	4087	2745	3690	5986	3887	2466	3875	3671	3587	5439	3936	3362	3794	4219	4902	2877	2216	3849	3834	1827	1974	2809	3127
-	SP_1791	integrase-like protein	116	4	3	5	6	8	4	3	3	7	4	8	4	4	2	1	3	4	1	1	2	3	2	1	2
-	SP_1792	IS1167, transposase	1268	92	127	106	129	201	131	82	117	109	98	185	131	90	77	107	110	65	58	96	102	7	5	7	10
-	SP_1793	hypothetical protein	592	3587	3352	3815	3232	3983	2031	1593	2163	2297	1877	4051	2136	2079	2225	3061	2642	5636	6270	3184	3252	10032	14158	2982	3197
-	SP_1794	hypothetical protein	439	3609	3490	2475	2959	4788	3089	1642	2770	2178	3129	3722	3354	2583	3189	3806	4678	2905	2771	3735	3894	2879	5036	2505	3365
-	SP_1795	sucrose-6-phosphate hydrolase	1319	36	23	32	50	50	45	19	24	51	46	56	42	49	28	49	64	45	39	38	43	51	77	34	21
-	SP_1796	ABC transporter substrate-binding protein	1616	57	52	54	83	94	66	36	72	69	75	109	76	75	35	113	102	104	73	94	79	82	168	67	44
-	SP_1797	ABC transporter permease	917	11	4	7	9	23	9	7	11	7	8	14	9	10	5	16	16	21	18	13	8	22	32	14	7
-	SP_1798	ABC transporter permease	917	7	2	5	9	18	17	8	12	12	7	16	11	11	9	20	17	18	14	19	12	20	28	10	9
-	SP_1799	LacI family transcriptional regulator	1001	8825	9197	6763	7708	12297	6840	4415	6154	7802	8604	12807	8451	7121	7678	9518	10950	5399	4758	8888	8193	4109	5453	5542	5289
-	SP_1800	transcriptional activator	1481	193	233	158	199	514	557	145	507	151	321	203	311	93	98	146	229	80	59	145	159	46	92	116	169
-	SP_1802	hypothetical protein	572	3594	2550	2821	4263	9665	7387	3581	6882	3625	7247	7685	8365	3119	1622	8176	7577	2522	1780	7268	5547	1327	1769	3276	3392
-	SP_1803	hypothetical protein	170	1719	1441	1975	2886	4493	3627	2230	4794	1669	3923	4990	5837	1454	781	6355	5112	1382	1099	5793	3805	647	1275	2757	2779
-	SP_1804	general stress protein 24	609	5791	4449	5416	8061	14431	11148	5913	12781	5822	12072	13242	15890	4898	3120	15977	14735	4270	3373	15934	11286	2181	3192	7233	6872
-	SP_1805	hypothetical protein	217	2307	1882	2210	3226	5775	4259	2355	5170	2318	4699	5073	6060	1880	1245	6304	6475	1678	1202	6237	4614	921	1079	2857	2630
-	SP_1806	hypothetical protein	239	144	184	125	161	197	164	66	125	104	145	190	145	140	170	145	235	145	118	208	161	84	115	112	119
-	SP_1807	acetyltransferase	446	389	401	330	377	524	366	194	351	323	411	495	416	342	460	469	605	295	263	485	500	191	267	317	345
-	SP_1808	type IV prepilin peptidase	659	9	7	15	10	13	10	8	7	8	10	23	13	21	13	21	22	23	23	29	13	26	20	29	30
-	SP_1809	transcriptional regulator	1151	8339	6779	6528	7282	12691	6188	4656	5958	8231	8193	12993	8015	17360	14345	10082	9813	22155	18983	8401	7793	12220	17963	6050	5810
-	SP_1810	hypothetical protein	757	5357	4073	4164	4551	8195	3816	2992	3965	5306	5256	7932	5111	11902	9640	6627	6759	15231	12489	5717	5253	8934	11979	4102	4057
trpA	SP_1811	tryptophan synthase subunit alpha	776	475	680	457	657	733	560	372	561	662	638	898	790	764	929	1350	1984	697	646	1820	2179	412	611	1782	1543
-	SP_1812	tryptophan synthase subunit beta	1223	762	989	746	940	1121	779	562	932	967	951	1417	1245	1156	1332	2194	3068	1109	1033	2809	3462	686	912	2682	2403
-	SP_1813	N-(5'-phosphoribosyl)anthranilate isomerase	599	450	605	469	679	719	464	387	633	653	541	888	783	759	823	1430	2058	739	713	1976	2252	449	692	1836	1607
trpC	SP_1814	indole-3-glycerol phosphate synthase	767	268	366	258	368	410	288	200	350	363	311	586	447	421	420	740	1161	417	378	1018	1238	246	360	1047	809
trpD	SP_1815	anthranilate phosphoribosyltransferase	1004	510	591	441	547	694	454	352	536	598	533	858	708	715	764	1208	1833	680	630	1610	1963	438	580	1530	1416
-	SP_1816	anthranilate synthase component II	566	326	392	262	349	476	308	235	365	384	358	554	450	485	517	797	1145	415	420	1046	1198	280	413	986	933
-	SP_1817	anthranilate synthase component I	1361	491	582	429	540	689	460	387	585	575	563	973	750	682	742	1092	1786	570	509	1560	1866	383	595	1436	1434
-	SP_1819	hypothetical protein	382	345	346	210	316	513	327	203	291	309	349	524	370	297	378	394	625	281	211	528	621	192	235	399	544
-	SP_1821	LacI family transcriptional regulator	1001	4064	5563	4152	4695	5484	2929	2568	3164	3283	3933	7752	4696	3863	4804	7385	7708	3029	2933	7049	6604	1951	2370	4689	4984
-	SP_1822	hypothetical protein	368	16	20	19	19	25	18	16	20	13	15	28	17	9	12	30	28	15	11	21	18	10	14	15	12
-	SP_1823	MgtC/SapB family protein	710	45	61	53	72	77	48	29	73	32	49	107	85	42	46	96	140	45	44	103	93	28	41	65	72
-	SP_1824	ABC transporter permease	1691	70	72	61	93	113	67	54	86	52	63	123	123	61	64	163	232	94	86	190	176	54	58	124	114
-	SP_1825	ABC transporter ATP-binding protein	1010	33	30	38	59	60	39	22	56	38	43	65	68	40	27	101	145	44	40	99	91	33	45	62	48
-	SP_1826	ABC transporter substrate-binding protein	1067	135	114	112	205	171	114	68	145	85	93	210	194	126	86	311	409	121	119	359	310	85	157	203	191
-	SP_1827	hypothetical protein	659	24	22	20	36	21	15	13	21	13	16	31	34	16	9	56	64	19	15	44	39	21	30	31	32
-	SP_1828	UDP-glucose 4-epimerase	1010	44	15	61	66	65	33	25	44	45	37	54	58	31	12	69	102	26	25	77	72	18	22	53	45
-	SP_1829	galactose-1-phosphate uridylyltransferase	1475	124	70	132	149	166	88	60	139	98	98	144	164	81	43	191	257	66	55	175	192	38	67	138	101
-	SP_1830	phosphate transport system regulatory protein PhoU	641	49	26	32	49	43	39	23	50	31	25	35	35	25	17	74	85	22	23	67	53	15	28	44	43
-	SP_1831	hypothetical protein	482	26	11	25	40	22	25	5	25	21	17	21	22	18	8	40	52	13	14	40	38	10	29	31	27
-	SP_1832	hypothetical protein	296	17	7	16	21	19	14	5	15	14	11	17	18	12	4	25	32	11	12	25	22	7	13	16	13
-	SP_1833	cell wall surface anchor family protein	2126	182	83	201	238	213	140	82	163	134	125	184	231	115	35	332	364	124	84	246	216	67	116	160	126
-	SP_1834	hypothetical protein	230	15	21	20	18	30	14	15	18	19	8	24	15	22	23	23	18	14	12	21	23	11	11	11	16
-	SP_1837	capsular polysaccharide biosynthesis protein	1226	7453	9373	6374	8994	13818	8268	5455	8535	8298	7894	13455	9236	7713	8731	9484	10232	6425	5146	8557	7752	3837	3962	5507	5863
-	SP_1838	glycosyl transferase family protein	692	9808	13516	9377	12567	19009	11824	7922	12302	11593	10496	19295	12109	9728	11140	13637	13343	8334	6467	11624	9771	5222	5622	7866	8187
-	SP_1839	ABC transporter ATP-binding protein/permease	1751	2440	3163	2074	3156	5467	3992	2303	4292	3096	3058	4214	3672	2340	2507	3384	3869	1872	1530	3102	2752	1419	1500	2198	2031
-	SP_1840	ABC transporter ATP-binding protein/permease	1745	4266	5294	3371	5113	9204	6626	3826	7287	4746	4717	6638	5513	3726	3885	5353	6334	3020	2370	4867	4562	2250	2531	3323	3321
-	SP_1841	hypothetical protein	377	591	760	506	743	1311	989	544	1060	629	680	920	792	483	566	676	884	366	326	716	648	274	356	500	520
-	SP_1843	hypothetical protein	95	220	314	234	305	457	337	202	399	228	277	441	270	167	200	329	327	152	131	313	279	70	122	228	259
-	SP_1844	hypothetical protein	227	986	1226	826	1107	1857	1420	751	1474	890	1103	1477	1127	652	828	1126	1290	534	511	1133	981	296	554	868	933
-	SP_1845	exodeoxyribonuclease	827	2944	3905	2743	3709	6790	6259	2455	6881	2510	4402	4296	5693	2411	3259	3820	5148	2001	1569	3809	4526	1207	1721	3221	4742
-	SP_1847	xanthine phosphoribosyltransferase	581	41	63	37	68	84	54	43	55	43	58	59	46	81	134	70	101	146	140	142	154	72	87	121	134
-	SP_1848	xanthine permease	1262	43	50	38	52	89	49	37	53	46	46	64	32	73	106	70	109	116	101	106	119	68	74	109	111
-	SP_1849	DpnD protein	461	1090	1307	973	1151	1748	991	610	943	912	1125	1503	1128	912	1152	1442	1662	659	565	1389	1292	419	602	1039	1214
-	SP_1850	type II restriction endonuclease DpnI	764	1424	1490	1032	1252	2287	1245	800	1073	1153	1349	1860	1409	1080	1257	1500	2073	743	665	1505	1494	507	666	1168	1319
-	SP_1851	hypothetical protein	404	510	689	363	602	918	709	344	616	491	680	758	705	734	765	924	722	715	614	710	675	533	666	516	592
-	SP_1852	galactose-1-phosphate uridylyltransferase	1481	991	1654	960	1517	1587	971	639	1070	1315	1541	2134	1989	3151	3297	4462	3511	3198	2532	3861	3844	2232	2653	2560	2746
-	SP_1853	galactokinase	1178	781	1187	689	1199	1288	758	512	854	1066	1230	1585	1555	2718	2676	3601	2910	2835	2148	3154	3032	1758	2151	1989	2227
-	SP_1854	galactose operon repressor	1021	1180	1681	1015	1559	2238	1134	934	1147	1488	1611	2200	1857	1956	1997	2621	2420	2066	1540	2366	2617	1505	1610	1923	2120
-	SP_1855	zinc-containing alcohol dehydrogenase	1037	1343	1279	1235	1160	1807	1172	686	1240	1047	1116	1873	1405	1656	1600	2098	1863	1606	1321	1805	1699	1199	1773	1186	1235
-	SP_1856	MerR family transcriptional regulator	353	445	339	357	323	608	312	225	407	325	309	565	448	604	512	885	604	609	434	616	619	458	741	386	420
-	SP_1857	cation efflux system protein	899	447	168	356	160	373	96	133	96	325	122	537	140	586	256	536	289	575	405	515	291	599	767	293	209
-	SP_1858	TetR family transcriptional regulator	536	339	395	442	458	554	293	241	354	328	343	630	448	316	324	627	621	290	238	603	569	210	226	371	429
-	SP_1859	transporter	821	216	269	264	281	372	181	170	254	261	192	451	255	243	236	370	365	327	241	341	251	484	595	167	186
-	SP_1860	choline transporter	1561	1761	3122	1473	2830	5344	6526	2022	6390	2101	5006	3223	4797	3427	5927	4130	6633	5613	6136	5880	6777	5930	9612	6312	7063
-	SP_1861	choline transporter	728	1315	2302	1221	2224	4037	5094	1659	5856	1532	3531	2761	3660	2771	4929	3803	5617	4669	4682	5143	6246	5288	7851	4943	6486
-	SP_1862	hypothetical protein	778	887	1293	707	1363	2535	3118	946	3463	961	2331	1485	2620	1970	3384	2352	3949	3282	3832	3445	3977	3347	6840	3551	4991
-	SP_1863	MarR family transcriptional regulator	443	401	599	311	549	1073	1409	379	1530	437	1210	703	1198	892	1699	986	1999	1526	1760	1641	2022	1492	3486	1764	2639
-	SP_1864	hypothetical protein	327	522	590	338	459	888	551	283	378	637	615	810	477	609	653	566	748	490	370	537	544	326	314	427	511
-	SP_1865	glutamyl-aminopeptidase	1077	10515	14068	9813	12734	17093	11631	6761	11495	12240	13453	20725	15348	11966	15031	17060	20130	10413	8427	17179	16717	6602	7707	12912	14460
-	SP_1867	NAD-dependent epimerase/dehydratase	701	147	221	146	229	375	215	136	231	211	200	296	245	201	187	237	251	188	152	239	221	157	214	189	162
-	SP_1868	hypothetical protein	110	41	58	29	48	89	55	39	53	49	54	61	45	34	41	41	52	48	28	47	43	36	29	26	37
-	SP_1869	iron ABC transporter permease	974	32	76	42	74	72	178	27	208	49	545	79	639	99	894	115	2435	624	840	3992	2692	728	612	2378	558
-	SP_1870	iron ABC transporter permease	956	42	57	38	74	90	159	34	167	64	571	81	626	93	817	153	2370	648	1021	4094	2686	746	733	2631	548
-	SP_1871	iron-compound ABC transporter ATP-binding protein	752	58	77	42	82	96	162	35	172	65	626	78	706	94	870	135	2602	739	992	4473	3062	815	744	2893	641
-	SP_1872	iron-compound ABC transporter iron-compound-binding protein	965	114	203	97	223	218	430	84	510	158	2102	220	2419	303	4263	457	9917	2673	3994	17286	12312	2434	2417	9525	2049
-	SP_1873	hypothetical protein	242	147	205	123	176	323	190	140	192	214	188	280	198	262	233	275	317	264	175	240	204	202	195	214	164
-	SP_1874	ribosomal large subunit pseudouridine synthase B	722	2623	3692	2794	4200	5768	3881	2902	4312	3765	3669	4957	4280	4635	4392	6597	6454	5324	4284	5342	5176	3542	4848	4518	3479
scpB	SP_1875	segregation and condensation protein B	569	4228	5254	3976	6117	9280	5801	4460	6227	5956	5282	6491	6130	7867	6126	10185	9319	8513	6875	7983	7498	6098	8734	6865	5523
scpA	SP_1876	segregation and condensation protein A	728	6068	8401	5990	9746	13069	8697	6386	10407	8449	7770	10909	10447	11082	9049	17241	14972	12356	9606	13326	13041	8332	12128	11140	8194
xerD	SP_1877	site-specific tyrosine recombinase XerD	740	2647	3628	2604	4115	5898	3838	2915	4030	3958	3436	4441	4027	5103	4023	6800	6480	5552	4261	5504	5464	3774	5275	4494	3489
-	SP_1878	hypothetical protein	461	2452	3133	2443	3481	4828	3061	2454	3475	3240	2884	4085	3609	4217	3677	5909	6036	4795	3868	5082	4765	3132	4483	4210	3222
-	SP_1879	hypothetical protein	521	1803	2276	1678	2393	3381	2171	1696	2266	2269	1914	2866	2605	3047	2478	4170	4057	3272	2682	3402	3375	2214	3204	2750	2369
-	SP_1880	deoxyribonucleotide triphosphate pyrophosphatase/unknown domain fusion protein	602	1762	2185	1686	2478	3767	2308	1739	2485	2450	1943	2653	2478	3086	2499	4026	4257	3150	2436	3407	3381	2293	2937	2788	2257
-	SP_1881	glutamate racemase	794	2330	2885	2090	3039	4640	3008	2167	3025	3099	2573	3501	3158	3657	3156	4884	4951	3748	3019	4225	4079	2403	3504	3331	2969
-	SP_1882	hypothetical protein	291	2069	2424	1715	2363	3212	1865	1359	1866	2146	2144	2851	2387	2927	2910	3465	3722	2734	2140	3316	2903	1608	2358	2479	2372
-	SP_1883	dextran glucosidase DexS	1625	3332	6661	2992	7176	5041	3711	2340	4348	3774	5342	6336	7292	8911	9292	16762	17496	9827	6954	19748	16870	6377	6767	11077	10888
-	SP_1884	trehalose PTS system, IIABC components	1967	3155	7053	2780	7334	4471	3681	2064	4380	3367	5340	6606	7480	8475	9424	17989	18045	9105	7116	22047	18354	5821	6649	11900	12501
-	SP_1885	trehalose operon transcriptional repressor	729	1248	2153	915	1962	2703	1666	928	1645	1218	1595	2046	1701	1327	1615	2042	2187	1233	904	1985	2195	768	1079	1437	1879
-	SP_1887	oligopeptide ABC transporter ATP-binding protein AmiF	938	10509	10854	9410	11988	16470	9809	6627	9953	11679	11783	19704	13590	11833	10364	16983	20138	10304	7978	17264	16952	6012	5840	12017	10764
-	SP_1888	oligopeptide ABC transporter ATP-binding protein AmiE	1082	16924	16304	16007	19879	25919	15027	10704	16382	18346	18143	31919	22187	18640	15736	29832	34115	17108	13417	30525	28477	10052	9837	21040	18359
-	SP_1889	oligopeptide ABC transporter permease AmiD	926	6702	5736	5315	7042	10603	5878	3988	5674	7580	6916	11418	7411	7473	5145	9799	11952	6459	5129	9933	9490	4060	3550	6717	5624
-	SP_1890	oligopeptide ABC transporter permease AmiC	1496	11117	8982	9467	12539	17435	9561	6911	9894	11898	11489	19253	13822	12320	8296	17452	21395	11155	8877	18711	17014	6675	6985	12606	10499
-	SP_1891	oligopeptide ABC transporter oligopeptide-binding protein AmiA	1999	56930	48336	49735	62349	83233	46464	33094	48317	56495	59221	89546	67947	61988	47702	89871	111904	56763	46638	104642	92500	31889	40481	70112	57576
-	SP_1893	hypothetical protein	1193	8301	10045	5759	8475	13864	8094	4836	7068	9348	9594	13662	8897	13211	12259	11426	11733	12578	9589	9638	8964	7085	7800	6346	6763
-	SP_1894	sucrose phosphorylase	1442	5835	6982	4751	8293	9142	5249	3613	5868	7913	8126	11467	9018	23503	16789	19250	15397	24035	16690	14115	12453	12159	13098	7009	6343
-	SP_1895	sugar ABC transporter permease	836	991	1054	728	1283	1605	918	634	887	1368	1286	1740	1301	4049	2490	2926	2460	4002	2449	2089	1972	2005	2076	1008	999
-	SP_1896	sugar ABC transporter permease	890	1040	1306	868	1516	1769	1048	728	1108	1519	1406	2181	1633	4140	2905	3738	2957	4293	2925	2590	2505	2300	2327	1286	1304
-	SP_1897	sugar ABC transporter substrate-binding protein	1259	2241	2791	2104	3480	3779	2144	1640	2632	3025	3099	4840	3918	8548	6149	8537	6599	9486	6400	6264	5853	5051	5470	3041	3153
-	SP_1898	alpha-galactosidase	2175	2815	3090	2485	3902	4554	2632	1802	2954	3359	3503	5148	4019	9930	6188	9220	6993	10538	7121	6794	5715	5736	6489	3463	3196
-	SP_1899	msm operon regulatory protein	860	564	249	511	860	1145	801	359	864	662	682	812	818	915	410	1127	1168	1150	810	1110	1019	877	1100	780	791
-	SP_1900	biotin--protein ligase	935	610	333	647	1016	1250	894	444	975	742	772	947	1023	1024	489	1295	1485	1183	886	1396	1313	904	1125	1069	931
-	SP_1901	RNA methyltransferase	1310	3743	4460	3894	4796	6810	4728	2774	5071	3442	4195	6466	4822	3546	4076	5044	5922	3093	2788	4963	4569	1749	2759	3516	3585
recX	SP_1902	recombination regulator RecX	776	490	549	393	534	654	365	269	357	426	434	674	481	500	557	665	708	443	348	649	603	208	258	545	516
-	SP_1903	hypothetical protein	555	15120	18224	11488	15407	26131	17920	9169	16328	14374	18867	23089	18910	15694	20504	17657	21485	15255	14432	19043	19656	10470	15249	16959	21296
-	SP_1904	hypothetical protein	206	84	141	72	117	248	116	100	99	134	112	170	97	91	86	88	80	108	56	81	72	78	69	49	64
groEL	SP_1906	molecular chaperone GroEL	1632	24511	30371	21472	29068	40524	22007	13828	22664	18094	19843	29101	23429	39585	42759	42471	40883	35913	26481	32089	29289	21300	22641	21986	24163
groES	SP_1907	co-chaperonin GroES	295	6777	8275	5730	8411	10283	5826	3768	6368	4621	5533	8008	6948	10700	12613	12162	11334	10148	8973	9433	8642	5797	7881	6414	7499
-	SP_1908	single-stranded DNA-binding protein	395	159	158	93	149	237	145	82	122	148	166	253	155	213	156	143	156	176	98	131	95	95	113	73	76
-	SP_1909	short chain dehydrogenase/reductase family oxidoreductase	761	2591	3371	2433	3149	4581	2831	1813	3005	2437	2817	4523	3388	3085	3575	3937	4353	2849	2201	3729	3288	1699	1964	2426	2543
-	SP_1910	hypothetical protein	626	4369	5165	3633	4665	6819	4233	2631	4513	3834	4481	6169	5063	5157	6107	6279	6879	4843	3710	5648	5532	2503	3752	3789	4155
-	SP_1911	thioredoxin	332	3556	4519	3283	4134	5566	3711	2340	4018	3212	3751	5619	4823	4689	5458	6211	6461	4204	3303	5322	5353	2246	3232	3648	4136
-	SP_1912	hypothetical protein	299	3224	3737	2544	3328	4856	3140	1754	3057	2815	3408	4654	3934	4108	4694	4651	5618	3578	2943	4483	4446	2107	2815	3008	3441
-	SP_1914	hypothetical protein	674	4245	4969	4030	4659	6429	3363	2642	3326	5611	4940	7153	4030	9312	8291	6996	6054	8799	6159	6437	5255	5798	7022	4048	3736
-	SP_1915	hypothetical protein	449	1249	1409	1112	1349	2038	1036	775	916	1673	1392	2071	1188	3040	2408	1821	1764	2732	1793	1680	1484	1944	2163	1083	1025
-	SP_1916	PAP2 family protein	503	440	423	355	391	567	282	215	251	397	283	620	314	418	370	490	492	371	302	468	409	316	385	324	336
-	SP_1917	hypothetical protein	362	459	583	446	588	681	331	299	345	466	398	756	394	472	487	559	648	420	341	607	556	398	484	424	402
-	SP_1918	ABC transporter ATP-binding protein	1031	71	64	42	68	112	74	42	77	78	88	163	126	135	162	174	152	169	129	113	97	89	102	73	50
-	SP_1919	ABC transporter permease	821	43	48	45	59	90	42	52	58	74	70	116	84	137	127	156	140	150	101	116	89	67	72	54	50
-	SP_1920	MarR family transcriptional regulator	449	59	46	33	43	74	49	27	52	58	73	96	92	119	115	124	110	131	106	78	76	68	83	42	40
-	SP_1921	hypothetical protein	110	1	0	0	0	1	1	0	1	1	1	3	2	4	0	1	1	3	1	2	2	2	0	2	0
-	SP_1922	hypothetical protein	716	7251	10059	6458	8958	11448	7566	4411	7804	7169	13770	12048	15547	18606	23425	21018	28090	17974	13695	22596	20096	8630	9443	13831	14015
-	SP_1923	pneumolysin	1426	1765	3040	1423	3279	5163	4137	1911	7554	3726	33651	6640	50658	56652	62914	69762	88081	53392	41606	79893	67472	21583	25757	44854	43293
-	SP_1924	hypothetical protein	417	552	1062	512	1199	1778	1529	712	2886	1337	11971	2303	16631	18762	20757	23383	30195	18423	12696	26648	22393	7687	8338	14903	14319
-	SP_1925	hypothetical protein	608	385	658	301	740	1098	934	459	1722	826	7199	1371	11031	11539	12035	14452	17913	10925	8074	16529	13633	4554	5310	9720	9915
-	SP_1926	hypothetical protein	494	787	1436	687	1517	2400	2065	884	3753	1666	15170	2808	19873	23400	25902	27554	38511	22303	15325	34997	27672	9224	10959	21621	20667
-	SP_1927	IS1381 transposase protein A	389	121	110	110	130	219	139	83	137	135	151	208	148	154	159	165	222	143	97	165	154	123	127	158	170
-	SP_1928	IS1381 transposase protein B	401	142	156	114	181	226	152	89	175	145	195	227	204	221	166	231	230	169	139	194	185	99	93	119	113
-	SP_1930	hypothetical protein	260	60	66	53	79	117	83	48	82	69	64	117	74	54	40	85	101	54	36	77	71	40	41	53	62
-	SP_1931	hypothetical protein	554	154	128	147	173	334	207	118	179	194	160	247	200	160	100	178	209	130	86	156	151	86	108	136	134
-	SP_1932	hypothetical protein	98	71	53	60	57	120	75	40	62	50	49	109	72	52	40	73	93	41	26	52	59	28	32	49	58
-	SP_1933	hypothetical protein	794	82	89	95	116	175	86	67	99	85	87	147	108	86	62	123	106	61	64	102	86	35	62	70	82
-	SP_1934	hypothetical protein	425	150	66	89	126	277	111	106	130	148	125	159	133	148	64	145	139	122	82	110	95	81	92	69	63
-	SP_1935	hypothetical protein	359	64	33	55	61	121	62	47	77	64	58	83	63	57	20	80	76	57	40	51	46	30	49	39	30
-	SP_1937	autolysin	969	32260	45898	35347	44259	62699	41697	29562	51190	36595	42153	70799	55107	36747	47173	60258	60650	38767	34131	58722	56669	24871	36914	40788	45093
-	SP_1939	MATE efflux family protein DinF	1384	11426	13713	9793	12715	23622	14375	9107	15529	13191	12416	20061	14250	13930	14831	16859	19261	14823	11675	16777	16315	10760	12676	12250	11840
recA	SP_1940	recombinase A	1210	8394	8698	6691	8868	16351	9766	6265	10708	8989	8513	13153	10247	10473	9851	12221	14355	9774	7641	11882	11086	6530	8460	8636	8282
-	SP_1941	competence damage-inducible protein A	1256	2850	2785	2633	3141	4671	2622	2188	3009	3086	2712	4766	3480	4200	3805	5762	6278	3938	3029	5762	5552	2439	3188	4222	3878
-	SP_1942	transcriptional regulator	1067	13373	12508	11055	14247	20659	11848	7723	12718	11761	14010	20617	16192	15439	13192	20944	20707	12298	9120	17943	15720	7114	9587	12096	11447
-	SP_1943	acetyltransferase	518	3562	2923	2744	3505	5548	3144	1888	3096	3052	3592	4899	4140	4274	2972	5252	5160	3148	2177	4301	3830	1877	2641	2717	2543
-	SP_1944	hypothetical protein	443	2769	2555	2279	2846	4218	2477	1567	2604	2295	3116	3976	3788	3308	2832	4915	4878	2539	1889	3917	3652	1488	2227	2476	2546
-	SP_1945	hypothetical protein	620	194	175	173	219	400	265	140	262	249	269	407	336	253	196	290	293	230	187	213	181	175	230	117	113
-	SP_1946	transcriptional regulator PlcR	863	2616	2990	2105	2753	4160	2691	1554	2496	2238	2848	3671	2832	2949	3192	3615	3949	2583	2054	3539	3215	1566	2306	2549	2816
-	SP_1948	hypothetical protein	224	794	1090	764	933	972	622	377	603	642	807	1251	1024	1069	1442	1867	2169	1201	1303	2420	2483	741	950	1539	1788
-	SP_1949	hypothetical protein	188	86	103	64	86	122	60	39	73	83	75	118	84	115	114	154	232	122	87	201	226	77	76	141	139
-	SP_1950	bacteriocin formation protein	2990	747	660	666	915	1077	612	460	657	743	779	1251	1052	1147	793	2025	2334	1053	1014	2038	2120	593	1021	1314	1263
-	SP_1951	hypothetical protein	704	231	148	177	263	316	175	131	166	222	281	331	304	339	196	564	685	273	260	569	563	172	280	377	337
-	SP_1952	hypothetical protein	929	143	82	107	164	213	117	74	100	145	135	197	174	203	100	339	393	165	143	295	337	90	138	206	173
-	SP_1953	toxin secretion ABC transporter ATP-binding protein/permease	2096	311	143	251	366	478	248	154	286	355	310	455	390	440	171	776	891	379	328	789	776	211	316	497	422
-	SP_1954	serine protease subtilase	1403	437	178	370	497	643	383	226	414	417	399	532	583	657	203	1123	1156	496	402	1006	936	276	448	633	559
-	SP_1955	hypothetical protein	311	181	185	144	220	288	188	95	178	159	171	268	242	167	127	310	346	134	112	319	344	80	118	268	256
-	SP_1956	hypothetical protein	767	677	714	538	832	1108	763	460	732	661	756	1077	868	723	611	1160	1367	604	521	1357	1210	401	588	921	902
-	SP_1957	ABC transporter ATP-binding protein	633	651	662	513	682	1097	679	384	625	614	736	911	817	685	577	895	1239	567	500	1011	961	341	495	788	749
ndk	SP_1959	nucleoside diphosphate kinase	413	4883	4746	3989	4696	8046	3999	3123	4427	5034	4993	7311	5438	6762	7236	7764	7998	6407	4753	6568	6880	3909	4257	3587	3719
-	SP_1960	DNA-directed RNA polymerase subunit beta'	3712	41827	41286	38208	46519	70241	36914	30508	41144	50109	38556	68259	48033	63349	47878	70076	70393	67670	50746	61705	55332	39228	36944	41276	34525
rpoB	SP_1961	DNA-directed RNA polymerase subunit beta	3624	31235	28630	27567	32711	50295	25264	21837	28544	35639	27135	52261	34016	45568	34097	48639	50275	50051	39922	44345	37283	29431	30648	29817	24237
-	SP_1963	hypothetical protein	1366	11327	13248	9501	11856	18852	11100	7320	11052	11049	13215	18864	14151	13826	16795	16994	20272	13729	11972	17504	16594	8889	12048	12909	13514
-	SP_1964	DNA-entry nuclease	909	2432	2925	2202	2882	4645	2990	1877	2977	2744	2965	4349	3156	3085	3280	3611	3906	3313	2569	3062	2903	2232	2735	2114	2101
-	SP_1965	hypothetical protein	225	1540	1741	1308	1717	2921	1828	1140	1942	1688	1796	2726	1997	1923	1992	2387	2484	2101	1637	1881	1834	1465	1838	1217	1356
-	SP_1966	UDP-N-acetylglucosamine 1-carboxyvinyltransferase	1291	9424	10502	8294	10147	16204	10047	7043	11271	9783	10571	15685	12386	11819	12498	15957	16183	12303	10182	13032	12510	8950	11398	8857	9067
-	SP_1967	hypothetical protein	1037	6660	7249	6205	7614	10796	6344	4901	7148	6632	7009	12711	8713	8305	8564	11826	11494	8426	7241	9132	8737	5945	7679	6036	5768
coaD	SP_1968	phosphopantetheine adenylyltransferase	488	2069	2315	1820	2376	3402	1933	1560	2278	2009	2160	3899	2818	2551	2655	3578	3401	2389	2091	2633	2677	1688	2395	1617	1834
-	SP_1969	type II DNA modification methyltransferase	539	4747	4663	3814	4666	6962	4062	3000	4230	4116	4560	7432	5382	5424	5852	6807	6942	5433	4807	5384	5424	3608	5401	3541	3978
-	SP_1970	asparagine synthetase AsnA	1033	31048	34139	26777	32106	45611	24945	18205	25409	27182	30169	44760	32941	37993	50136	39924	56026	44471	43042	50399	47206	30163	44497	32298	31203
-	SP_1972	hypothetical protein	752	8682	10821	6679	9080	15214	10307	5202	8985	9191	11437	14663	11654	11966	13477	12725	13970	10838	9515	11592	10831	7270	9904	8469	10308
-	SP_1973	spoU rRNA methylase	740	4900	6291	4109	5579	9248	5628	3563	6002	5303	5915	9188	6551	4818	5624	6029	7252	4184	3741	5890	5333	3034	4173	4493	4922
-	SP_1974	acylphosphatase	278	219	229	185	231	318	181	133	178	191	195	336	218	207	256	268	324	159	156	326	268	109	144	227	244
-	SP_1975	OxaA-like protein precursor	926	11301	14626	10614	13763	19069	10473	7709	10879	10906	11914	18506	13405	11583	12508	14584	14642	10033	7152	12352	11139	6665	7137	8452	9506
-	SP_1976	pyruvate formate-lyase-activating enzyme	846	3679	4856	3079	4348	7643	6220	2786	5565	3695	4760	5749	5231	4603	5813	5811	8642	4272	3593	7104	7266	2737	3575	5764	6947
-	SP_1978	diaminopimelate decarboxylase	1250	4242	4928	3546	4530	7433	4674	2949	4730	4407	4285	6682	5132	5267	6145	6895	9287	4743	3847	8240	8354	3027	3417	6158	6449
-	SP_1979	pur operon repressor	872	9018	12372	9723	11829	15401	10810	6681	11717	8608	10757	16327	13788	9872	12507	16810	19019	8764	7902	20220	17868	4669	7658	15065	16609
-	SP_1980	cmp-binding-factor 1	926	3935	4281	3184	3970	6601	3786	2502	3593	4080	3989	5677	4400	4954	4787	5958	6481	4166	2707	5454	5075	2663	2647	3395	3348
-	SP_1981	hypothetical protein	1256	7920	9326	7315	9196	13372	7679	5866	8474	8452	8181	12737	9799	10387	10134	15050	15161	9191	6744	13619	12031	6123	6225	9096	8046
-	SP_1982	hypothetical protein	683	4839	5231	3956	4950	7965	4522	3413	4797	5073	4677	7062	5095	6146	5842	8297	8213	5517	4018	7327	6583	3726	4029	4995	4450
-	SP_1983	ribulose-phosphate 3-epimerase	656	2419	2645	2109	2674	4007	2293	1793	2369	2590	2335	3684	2812	3253	2976	4429	4596	2794	2182	4032	3493	1758	1975	2632	2338
-	SP_1984	ribosome-associated GTPase	878	2543	2974	2204	2852	4377	2481	1909	2653	2802	2384	4152	2985	3288	3025	4514	4723	2641	1946	3857	3523	1787	1844	2754	2587
ksgA	SP_1985	dimethyladenosine transferase	839	1841	2056	1592	1946	2895	1714	1210	1739	1903	1762	2830	2068	2249	2194	3154	3370	1880	1406	3063	2621	1176	1329	2145	1937
-	SP_1986	hypothetical protein	314	1022	1282	803	1135	1809	1083	748	1116	992	1222	1612	1216	1426	1861	1512	1883	1580	1418	1547	1593	1017	1312	1224	1111
-	SP_1987	ABC transporter ATP-binding protein	641	3065	4226	2934	4133	5459	3504	2356	4218	2985	3815	5824	4457	4469	6147	5479	6132	5212	4676	5840	5832	3267	4065	4057	3883
-	SP_1988	immunity protein	2033	6089	6679	4787	6597	9950	6088	3922	6459	5442	6103	9236	6594	8434	10122	8739	9979	9758	8483	9347	9000	5945	8248	6634	6523
-	SP_1989	transcriptional regulator PlcR	899	1450	1729	1209	1628	2847	1775	1052	1886	1414	1751	2470	1815	1931	2082	2198	2494	1794	1442	1888	1728	1129	1481	1270	1210
-	SP_1990	primase-like protein	560	1279	1252	957	1155	1987	1347	809	1379	1111	1317	1885	1509	1465	1560	1673	1786	1364	1148	1402	1347	839	1219	925	1001
-	SP_1991	hydrolase	773	1479	1681	1269	1578	2529	1617	990	1879	1353	1699	2515	2120	1819	2105	2335	2717	1695	1366	2070	2058	1089	1472	1305	1561
-	SP_1992	cell wall surface anchor family protein	665	2869	1826	2287	2504	4580	2582	1605	2614	3486	2799	5162	3144	2835	1439	2809	2075	2718	1627	1405	1004	1443	1746	715	546
rpmH	SP_1993	50S ribosomal protein L34	202	3591	3660	3188	3328	5497	2905	1856	2751	3668	3686	5424	3409	3830	4209	3582	4474	3505	2311	3369	2814	1982	1883	2085	2087
-	SP_1994	aminotransferase	1214	5931	8199	5258	7503	10120	6453	3870	6385	6513	7172	10805	8004	8315	10500	9257	11750	8505	6904	9501	8647	6071	7151	6518	6605
-	SP_1995	hypothetical protein	410	552	614	497	508	804	400	291	415	590	456	820	471	518	505	617	711	489	317	621	502	400	404	471	424
-	SP_1996	universal stress protein	452	240	402	233	405	346	277	152	284	256	323	492	410	441	623	794	1046	476	392	920	894	314	390	622	750
-	SP_1997	Cof family protein	1426	5165	6231	4257	5578	9348	5838	3629	5811	6199	6205	10441	6695	7549	8155	9103	9913	8353	6468	8987	8084	6843	7560	6418	6255
-	SP_1998	L-asparaginase	1032	1522	1719	1281	1645	2392	1527	839	1527	1497	1695	2181	1748	1991	2490	2109	2926	1809	1541	1983	2101	1190	1340	1262	1518
-	SP_1999	catabolite control protein A	1617	6722	7714	5816	8104	13158	7858	5515	8322	11732	10824	20057	13276	16017	11587	23046	23588	19126	12936	27865	19904	15309	16242	18758	12886
-	SP_2000	DNA-binding response regulator	696	11337	10170	10231	10427	28090	13489	11623	14787	24628	19908	46982	20532	36997	26396	41872	33689	52352	29621	57358	29786	45482	38154	39140	19418
-	SP_2001	sensor histidine kinase	1097	20473	19861	20509	20363	50762	24278	23085	29468	44499	35177	97908	41656	63226	47915	92062	62259	91348	54605	112909	61080	78198	69505	75723	39799
-	SP_2002	hypothetical protein	737	9996	9227	9446	8892	24708	11280	10876	13193	22295	17320	44251	19259	34706	25661	45962	35090	49493	27347	61985	32094	45985	36402	40129	20547
-	SP_2003	ABC transporter ATP-binding protein	885	15554	13369	14037	14173	38971	18020	17280	21348	32926	26251	67436	30348	51443	36085	66415	52889	75886	42653	95640	47682	71981	62679	60597	31619
-	SP_2004	hypothetical protein	194	5335	4619	4409	4505	13554	6250	5352	6979	11388	8993	21255	9738	17663	12038	21240	16688	24933	15228	28664	14885	24029	20978	18968	9823
-	SP_2005	hypothetical protein	211	4960	4354	4100	3990	11851	5394	4997	6149	9937	8085	19693	9261	15075	10911	20399	14714	21350	12484	25790	14229	19069	18487	16120	9065
-	SP_2006	transcriptional regulator ComX2	479	428	372	413	502	761	458	341	528	456	566	996	632	504	397	652	527	460	364	409	379	1	1	0	1
nusG	SP_2007	transcription antitermination protein NusG	579	7187	8955	5834	7876	11789	7686	4926	7060	6595	8817	13620	8243	7824	9273	8689	9245	7231	6144	7038	6302	4150	5839	4480	4811
secE	SP_2008	preprotein translocase subunit SecE	181	3046	3737	2660	3395	5244	3253	2231	3127	2890	3604	5150	4164	3267	3763	4226	3775	3123	2922	3218	3027	1860	2890	2022	2342
rpmG	SP_2009	50S ribosomal protein L33	157	7816	8211	5823	7544	12692	7396	4911	7476	6768	8135	11606	8908	7805	8295	9329	9770	6991	5107	6753	6601	4332	5841	4236	4969
-	SP_2010	penicillin-binding protein 2A	2195	7743	8035	6493	8529	12331	8388	5033	8469	6759	7244	11134	8347	6615	6283	9764	10262	5436	4357	8290	8067	3627	5139	6160	6520
-	SP_2011	ribosomal large subunit pseudouridine synthase D	883	1435	1618	1151	1648	2386	1533	833	1401	1317	1543	2204	1701	1410	1602	1606	1926	1213	965	1560	1632	767	1065	1092	1278
-	SP_2012	glyceraldehyde-3-phosphate dehydrogenase	1081	91215	107932	77440	96954	128810	74756	48427	66378	97716	105091	161872	105915	127933	145609	144771	148491	110822	90832	128817	109525	58789	71595	82019	83326
-	SP_2013	hypothetical protein	980	1333	1233	1262	1865	3214	1964	1226	2225	1526	1618	2708	2074	1314	936	1712	1850	2078	1898	1647	1367	3771	4786	1269	988
-	SP_2014	IS630-Spn1, transposase Orf2	359	1044	1174	758	1113	2026	1341	651	1162	1072	1203	1603	1214	1130	1160	1071	1410	1645	1451	1189	1056	12	15	4	4
-	SP_2015	IS630-Spn1, transposase Orf1	416	3018	3351	2302	3182	5444	3504	1931	3345	2966	3283	4531	3443	2649	3119	3084	4229	3701	3400	3486	3596	252	349	55	48
-	SP_2016	nicotinate-nucleotide pyrophosphorylase	872	1323	1356	1035	1535	2905	1825	1030	2019	1222	1421	2158	1925	1131	928	1698	1868	1989	1666	1758	1446	5175	7288	1227	1129
-	SP_2017	hypothetical protein	1310	240	403	217	345	806	671	309	803	252	424	449	520	197	266	309	383	339	299	302	283	685	925	242	301
-	SP_2020	GntR family transcriptional regulator	765	1350	1521	975	1461	2324	1917	814	1681	1228	1578	1854	1735	1285	1325	1835	2290	988	917	2010	1882	720	1066	1490	1703
-	SP_2021	glycosyl hydrolase	1409	4330	2582	3830	4629	4252	2619	1796	2975	2496	2369	5915	4153	2481	1111	8785	7110	2621	2150	3523	3061	3066	4690	1609	1219
-	SP_2022	PTS system transporter subunit IIC	1295	3703	2093	3266	3941	3785	2221	1582	2486	2186	1991	4720	3439	2209	798	7562	5840	2010	1603	3039	2523	2046	3121	1351	987
-	SP_2023	PTS system transporter subunit IIB	308	2240	1347	1914	2452	1979	1326	919	1598	1260	1285	2959	2174	1216	591	4432	3591	1158	959	1914	1616	1033	1889	843	660
-	SP_2024	PTS system transporter subunit IIA	326	2241	1376	1759	2182	2085	1189	859	1444	1218	1146	2727	1810	1158	544	3762	3332	1061	754	1655	1477	998	1437	747	546
-	SP_2026	bifunctional acetaldehyde-CoA/alcohol dehydrogenase	2651	20909	17825	21541	20165	13082	3776	6107	3925	14497	7384	27738	8662	15265	6247	20688	9100	7875	4302	8175	5144	4494	3971	3886	3609
-	SP_2027	hypothetical protein	437	9212	11617	8461	10321	13904	7955	5781	8397	8620	10054	16485	9535	9815	13514	13821	15845	10338	8796	13266	12832	6226	8636	8953	9063
-	SP_2028	phosphotyrosine protein phosphatase	439	7486	8255	6506	7594	10659	6526	4096	5848	7038	8006	11210	8310	9159	10256	10335	13088	8660	7559	11201	9910	5058	7436	7471	7439
yajC	SP_2029	preprotein translocase subunit YajC	316	15513	17842	12315	16886	22205	13184	8447	13478	13672	16426	23066	17108	16540	21685	20156	26058	15978	15619	20657	20445	10135	13773	14195	14299
-	SP_2030	transketolase	1976	16365	20786	13680	19143	23620	15673	9538	15619	16945	17772	26955	19986	30702	38775	33133	40360	31525	26724	35427	30762	17278	19862	22154	22562
-	SP_2031	L-ascorbate 6-phosphate lactonase	1091	100	104	84	109	158	86	52	100	97	80	164	94	141	138	138	176	159	111	154	128	93	113	93	100
-	SP_2032	BglG family transcriptional regulator	1673	158	176	120	146	277	183	90	169	143	181	218	197	166	154	164	231	134	139	151	141	109	112	110	93
araD	SP_2033	L-ribulose-5-phosphate 4-epimerase	683	25	23	19	31	45	26	21	31	26	20	54	28	27	19	35	31	19	19	31	23	16	16	5	11
-	SP_2034	L-xylulose 5-phosphate 3-epimerase	863	32	20	26	25	59	26	25	32	48	27	55	33	36	23	39	46	41	20	24	22	26	29	16	13
ulaD	SP_2035	3-keto-L-gulonate-6-phosphate decarboxylase	665	32	21	17	33	56	20	24	34	34	24	54	36	33	22	50	43	29	20	33	24	21	21	19	15
-	SP_2036	PTS system transporter subunit IIA	485	17	16	14	20	34	15	23	17	21	15	32	24	29	11	18	21	17	7	22	15	17	15	5	10
-	SP_2037	PTS system transporter subunit IIB	281	40	36	40	42	61	43	31	41	43	41	69	42	50	33	55	48	43	28	53	32	33	31	18	18
ulaA	SP_2038	PTS system ascorbate-specific transporter subunit IIC	1457	35	30	25	37	52	26	23	33	44	28	56	41	55	32	42	36	38	27	26	35	30	30	23	12
-	SP_2039	hypothetical protein	623	961	883	780	842	1299	713	497	727	781	745	1277	863	830	916	1036	1218	759	705	933	943	488	591	633	614
-	SP_2040	jag protein	1017	6954	7731	6718	8331	10854	6747	4279	6690	5966	7256	10667	8302	7051	7188	10610	12185	5709	4688	10689	9567	3689	5023	7406	6813
-	SP_2041	SpoIIIJ family protein	824	4210	4212	3510	4478	6439	3863	2320	3788	3506	4027	6262	4823	3921	3677	5806	6257	3221	2736	5454	4964	2156	3318	3989	3940
rnpA	SP_2042	ribonuclease P	371	2551	2418	2105	2571	3694	2218	1430	2372	2054	2374	3362	2894	2212	1988	3348	4035	1734	1377	3085	2937	1194	1812	2414	2482
-	SP_2043	hypothetical protein	131	42	40	35	42	74	44	29	41	45	46	64	50	52	47	58	78	58	36	56	50	33	39	38	33
-	SP_2044	acetate kinase	1190	7144	10038	6562	10506	11880	9217	4687	9663	7566	10698	13323	12403	13347	16987	17001	20534	14024	12887	18424	16080	8075	11932	11135	11250
-	SP_2045	hypothetical protein	953	3426	4089	3083	3845	5185	3007	2152	2936	3544	3516	5598	3920	5064	5176	5193	5157	5007	3778	4751	4067	3050	4000	3188	3157
-	SP_2047	hypothetical protein	413	69	65	57	78	217	171	77	178	101	127	139	124	84	51	73	89	73	60	62	46	69	85	32	16
-	SP_2048	hypothetical protein	461	29	15	21	30	83	62	26	58	28	51	50	41	34	16	29	27	28	12	22	21	29	23	11	9
-	SP_2049	hypothetical protein	260	32	27	24	29	78	65	25	65	30	38	64	42	20	14	34	33	29	17	36	16	34	20	12	12
-	SP_2050	competence protein CglD	404	66	57	58	63	202	132	51	128	91	105	117	113	84	36	70	65	73	38	47	34	66	55	25	20
-	SP_2051	competence protein CglC	326	79	73	65	88	230	150	72	193	78	115	149	120	88	56	95	77	71	64	62	42	72	76	28	28
-	SP_2052	competence protein CglB	872	66	78	68	72	193	128	81	184	76	98	156	124	93	67	99	81	97	55	71	51	73	82	44	23
-	SP_2053	competence protein CglA	941	137	113	114	136	336	243	105	303	166	171	249	221	152	134	194	184	165	103	139	103	126	171	59	63
-	SP_2054	hypothetical protein	383	2232	2793	1638	2455	5920	5840	1753	5601	1636	3766	2593	3920	1411	1899	2047	3679	1225	1010	2154	3528	1263	2255	2741	4742
-	SP_2055	zinc-containing alcohol dehydrogenase	1074	16258	24413	17384	22057	18466	6138	8958	6273	13913	11512	32955	14393	12643	13117	32794	29211	9217	8375	33057	25282	8175	11597	21315	20407
-	SP_2056	N-acetylglucosamine-6-phosphate deacetylase	1151	5656	6105	4716	5379	7979	4003	2974	3763	4140	5136	6897	5792	3536	4278	4117	5722	4604	4298	5458	5091	6457	8570	4382	4411
-	SP_2057	hypothetical protein	1817	15549	20236	12792	17540	31614	21093	11652	21387	15274	19103	26760	20269	15933	19815	18880	20209	14719	13196	16315	16222	10028	15248	11547	14022
tgt	SP_2058	queuine tRNA-ribosyltransferase	1142	8843	13127	7244	11541	23555	16727	8187	16227	11724	12323	18923	13460	7761	8951	8660	8607	7487	5468	6537	5568	5204	5964	3698	4092
-	SP_2059	hypothetical protein	857	1183	1433	991	1217	1983	1069	769	964	1235	1241	1983	1328	1225	1351	1546	1515	1148	906	1343	1451	856	1008	910	1199
-	SP_2060	pyrrolidone-carboxylate peptidase	749	1547	1888	1254	1639	2784	1905	1024	1873	1373	1940	2403	1950	1849	2409	2107	2802	2035	1644	2355	2147	1420	1905	1662	1778
-	SP_2061	hypothetical protein	359	103	115	107	122	239	163	90	182	130	173	227	229	90	93	140	128	77	60	63	55	77	88	40	40
-	SP_2062	MarR family transcriptional regulator	425	217	160	170	198	507	287	177	344	259	310	410	337	203	165	272	221	149	89	137	121	108	171	60	90
-	SP_2063	LysM domain-containing protein	1116	36145	43886	28779	50271	81587	48603	29261	45707	48575	56697	76375	58842	26555	22784	33580	33995	17118	13907	14326	13391	16916	23227	6178	8310
-	SP_2064	HAD superfamily hydrolase	662	1220	1200	965	1087	1960	1054	765	1065	1272	1087	2025	1370	1300	1302	1553	1542	1374	1037	1189	1111	835	1003	636	632
-	SP_2065	MATE efflux family protein	1236	4140	3773	3267	3588	6351	3397	2433	3544	4104	3605	6614	4318	4422	4126	5442	5053	4573	3774	3955	3687	2978	3995	2367	2189
-	SP_2066	threonine synthase	1520	8796	9636	7375	8717	13033	7754	5238	7785	8206	8154	14325	9346	9076	9525	11694	12135	9057	7654	10173	9587	5704	7647	6205	6184
-	SP_2067	hypothetical protein	1277	7826	7978	6382	7511	11364	6686	4707	7054	7314	7136	12593	8259	7870	8353	9967	10478	8156	7236	8607	7608	5068	7729	5486	5304
-	SP_2068	cytidine/deoxycytidylate deaminase	478	3385	3147	3266	4205	5635	3680	2160	3799	3577	3986	6068	4627	3884	3304	4604	5149	3713	3365	3987	3562	2120	2991	2639	2318
gltX	SP_2069	glutamyl-tRNA synthetase	1460	18184	15842	16609	21338	28397	19301	10972	19712	18074	20805	30665	23574	21148	17574	24536	27783	20415	18059	21366	19073	12004	16673	13313	11364
pgi	SP_2070	glucose-6-phosphate isomerase	1386	27003	29003	21801	30649	42603	28136	14933	25153	25609	30306	39448	31278	29090	29572	35096	41924	23375	21446	31243	28295	14555	18911	20535	19207
-	SP_2071	hypothetical protein	182	279	325	223	419	518	377	191	372	339	473	483	434	294	931	293	919	428	742	464	565	325	503	409	242
-	SP_2072	glutamine amidotransferase, class-I	728	481	597	401	686	836	752	331	796	597	1014	866	1043	536	2826	512	2231	975	2103	1186	1886	691	1201	1203	689
-	SP_2073	ABC transporter ATP-binding protein/permease	1766	15777	19577	13378	17661	33138	20094	13129	20764	21023	20150	35229	22411	16832	19852	18740	21209	19724	18058	18284	18187	16210	21824	13688	13640
-	SP_2075	ABC transporter ATP-binding protein/permease	1694	12995	14425	11776	13842	23242	14203	9806	14938	14320	13094	21164	15186	16269	16778	19684	20799	19544	17442	18419	18742	16181	24193	14220	13337
-	SP_2077	transcriptional repressor	494	5263	5761	3436	4792	8978	4676	2996	4121	4235	4371	5935	4202	4587	4621	5417	5743	4243	3377	5344	5025	3432	4547	4210	4743
argS	SP_2078	arginyl-tRNA synthetase	1691	13069	13973	11777	15675	19747	10764	8361	11742	15235	12999	22858	15601	21611	18464	26945	28946	22963	18430	26742	24352	15908	17104	17820	15661
-	SP_2079	IS1381 transposase protein B	390	238	255	275	292	428	225	165	260	294	314	500	339	442	406	512	595	531	432	442	412	75	56	78	64
-	SP_2081	hypothetical protein	469	6757	6614	5429	7167	10180	5538	4440	5730	7757	6287	10806	7037	10871	8633	12683	12595	12027	9849	12010	10647	8358	10397	8224	6732
-	SP_2082	response regulator	722	6292	7637	6274	7913	10660	6663	4745	7425	7254	7291	11687	9062	9183	9379	12578	13519	10507	8832	12450	11120	7949	9619	8842	8147
-	SP_2083	sensor histidine kinase PnpS	1397	13907	16388	12404	15374	24256	15199	10020	15000	16207	16065	25412	16905	19562	19927	23139	24912	22235	19110	22786	20409	17107	20282	15706	15327
-	SP_2084	phosphate ABC transporter substrate-binding protein	875	12746	10239	10667	10944	14457	6607	5529	6916	7692	5148	12426	6140	7793	6137	9436	6755	12974	7843	6599	3638	11730	11608	2110	1570
-	SP_2085	phosphate ABC transporter permease	863	2787	2086	2188	2163	3235	1438	1082	1500	1813	1095	2542	1230	1770	1322	1935	1467	2824	1655	1312	723	2618	2310	435	310
-	SP_2086	phosphate ABC transporter permease	815	3524	2998	3125	3080	4158	2123	1634	2202	2412	1576	3883	1968	2369	1859	2962	2005	3893	2492	1795	1123	3594	3623	622	452
-	SP_2087	phosphate transporter ATP-binding protein	752	9750	7708	8232	8310	10987	5478	4313	5688	6106	4323	9831	5086	6235	4944	7336	5486	10248	6051	4809	2696	8704	8976	1515	1135
-	SP_2088	phosphate transport system regulatory protein PhoU	650	7484	5347	4943	5232	8751	4199	2677	3660	4680	2976	6356	2960	4639	3364	4364	3497	7408	3890	2846	1572	6617	5413	866	685
-	SP_2090	transcriptional regulator	440	22	27	22	33	33	22	26	33	31	21	56	27	32	23	33	21	33	20	31	20	28	22	14	9
gpsA	SP_2091	NAD(P)H-dependent glycerol-3-phosphate dehydrogenase	1020	5279	4894	5001	7011	8390	5491	3454	5547	5864	5770	8750	7168	8620	7013	11786	13119	8529	6867	11310	10216	5233	6728	7733	7463
-	SP_2092	UTP-glucose-1-phosphate uridylyltransferase	920	5424	3058	5551	7660	9187	6170	3755	6430	6413	5925	8393	7938	9475	4113	13466	13193	8719	6727	12128	11097	5195	6855	8523	7898
-	SP_2093	hypothetical protein	979	4671	2240	4147	6374	8202	4999	2956	5245	5316	5164	6030	6156	7912	2850	9883	10770	7348	5786	9145	8213	4543	5852	6709	5965
-	SP_2094	hypothetical protein	693	3633	3750	3044	3509	5512	3287	2308	3468	3840	3299	5839	3643	4763	5154	5523	6530	5402	4870	5930	6011	4227	5711	3906	3617
-	SP_2095	5-formyltetrahydrofolate cyclo-ligase	550	2428	2308	1858	2152	3755	2063	1467	2068	2489	1960	3532	2276	3194	3019	3288	4193	3584	2870	3351	3398	2969	3913	2383	2217
-	SP_2096	M20/M25/M40 family peptidase	1143	6288	6828	5310	6403	10227	5635	4225	6013	6756	5817	10338	6734	8167	9356	9238	11607	9744	8965	10109	10250	8290	11556	6921	6789
-	SP_2097	2,3,4,5-tetrahydropyridine-2,6-carboxylate N-succinyltransferase	751	6179	7489	5549	6864	9784	5908	4195	6410	6181	6525	10959	7614	7601	9845	9129	11288	9208	9213	9765	9564	7206	11336	6797	7189
-	SP_2098	hypothetical protein	911	3276	3631	2529	3154	5500	3071	1904	2745	3374	3273	4985	3309	3826	4019	3784	4134	3911	3278	3481	3052	3056	3800	2362	2453
-	SP_2099	penicillin-binding protein 1B	2465	16658	19119	13919	17875	29139	16940	11002	17606	16025	19547	28593	22562	18497	20296	24249	24250	16492	14239	19430	18659	11883	18000	13051	15648
-	SP_2100	tyrosyl-tRNA synthetase	1272	13667	15792	12349	13869	17342	10027	6895	9167	12408	13935	21370	15341	21011	27435	23791	30420	19456	16332	25980	25122	10623	12696	16830	17543
-	SP_2101	cation transporter E1-E2 family ATPase	2063	13508	13446	11259	14459	20326	11261	8192	11694	13511	14075	24211	16754	14741	12668	20990	25160	11878	9529	21590	18215	7545	10357	14192	11021
-	SP_2102	hypothetical protein	311	12637	11329	8193	9747	16971	9181	5593	7146	11319	11641	16462	10966	12806	12265	14365	18220	10195	8042	15557	12641	6087	8026	9846	9541
-	SP_2103	rRNA (guanine-N1-)-methyltransferase	852	1945	2283	1871	2464	3065	1801	1151	1955	2026	2074	3460	2264	2139	2360	2874	3060	2189	1851	2623	2400	1675	1962	1772	1881
-	SP_2104	hypothetical protein	206	374	492	344	442	649	356	252	425	344	362	632	434	229	242	628	664	163	130	656	591	144	227	458	470
-	SP_2105	hypothetical protein	572	2732	3288	2440	2974	3835	2327	1596	2293	1990	2281	3911	2906	1456	1707	3716	4028	1051	949	3739	3453	1000	1431	2565	2871
-	SP_2106	glycogen phosphorylase	2258	10504	11840	8983	14745	17768	10376	7133	10920	13248	12498	21717	15079	12176	6494	14216	10628	9372	5402	6611	4847	7936	6803	3967	3821
-	SP_2107	4-alpha-glucanotransferase	1517	9069	9984	7553	11719	14970	8588	6279	9030	10585	10391	18573	12560	10184	5926	12548	8952	7980	4884	5792	4367	7117	7344	3651	3722
-	SP_2108	maltose/maltodextrin ABC transporter maltose/maltodextrin-binding protein	1271	4698	7006	4438	7583	5891	4250	2440	4596	4090	5724	7819	7451	4970	5102	9774	10293	2615	2285	4852	4167	1582	2069	2425	2461
-	SP_2109	maltodextrin ABC transporter permease	1307	1166	1454	878	1589	1712	1076	537	1063	1159	1384	1757	1619	1203	1047	1834	2109	533	443	841	777	330	336	435	443
-	SP_2110	maltodextrin ABC transporter permease	842	401	618	399	622	652	384	220	385	447	602	782	608	443	448	752	792	193	184	343	326	118	145	189	168
-	SP_2111	malA protein	800	1974	2357	1702	2229	2995	1848	1158	1728	2046	2224	2996	2291	2707	2794	3109	3689	2700	2269	3370	2988	2285	2563	2276	2387
-	SP_2112	maltose operon transcriptional repressor	997	1663	2339	1730	2321	2651	1812	1120	1772	1856	2104	3185	2454	2443	2946	3282	4087	2466	2146	3550	3259	2172	2290	2405	2539
-	SP_2113	hypothetical protein	941	5547	6604	4611	6164	9582	5456	3708	5719	6226	5791	9605	6485	7634	8439	8568	9376	8284	6757	8116	7326	6413	8443	5427	5299
aspS	SP_2114	aspartyl-tRNA synthetase	1763	8354	9770	7047	9025	13337	7853	5368	8233	8727	8449	13885	9860	11523	12863	13046	15135	12757	10573	12667	11607	10074	12736	8377	8255
-	SP_2115	hypothetical protein	230	1218	1574	1120	1280	2340	1327	919	1207	1238	1360	1974	1295	1279	1543	1384	1652	1384	1094	1335	1198	981	1107	873	994
-	SP_2116	hypothetical protein	641	1490	1680	1088	1430	2112	1007	739	993	1336	1243	2114	1385	2106	2432	2115	2134	2264	1992	1813	1656	1429	1725	1058	1053
-	SP_2117	hypothetical protein	680	635	767	494	613	878	434	333	433	530	526	955	648	933	1036	991	1090	1030	913	841	811	667	862	520	495
-	SP_2118	hypothetical protein	200	321	375	277	347	487	224	200	243	285	294	516	357	465	572	574	600	519	414	527	485	290	394	277	266
-	SP_2119	transcriptional regulator	215	292	321	237	273	399	194	162	205	270	253	457	299	446	450	460	500	479	368	421	410	303	375	225	219
-	SP_2120	hypothetical protein	467	761	671	551	657	905	440	369	547	586	571	822	656	1103	1158	1225	1252	1280	1137	1110	932	717	1266	638	615
hisS	SP_2121	histidyl-tRNA synthetase	1289	6654	7093	5018	6446	10016	5702	4023	5508	6790	6321	10294	7076	9976	10222	10210	11743	10475	8082	9350	9241	7785	9859	6109	6577
-	SP_2122	hypothetical protein	1247	847	694	626	653	1128	400	462	458	929	446	1226	498	1203	720	1061	759	1104	857	629	502	966	1369	399	455
-	SP_2125	hypothetical protein	911	1016	1017	846	1006	1283	624	505	595	1069	605	1615	754	1459	1041	2040	1630	1406	1196	1538	1497	1120	1462	1046	1249
-	SP_2126	dihydroxy-acid dehydratase	1837	14167	12480	11617	10879	15461	5960	6763	5868	14687	6723	22517	7467	22206	13493	20848	13702	18448	15624	11109	9957	15564	20159	6670	8037
-	SP_2127	transketolase, C-terminal subunit	932	933	904	841	1306	1323	687	522	732	969	1103	1669	1308	1214	753	1851	1857	1086	742	1963	1305	1033	1104	1344	877
-	SP_2128	transketolase	857	679	609	532	934	975	508	380	526	661	723	1088	942	801	475	1365	1251	792	510	1395	881	777	772	832	529
ulaA	SP_2129	PTS system ascorbate-specific transporter subunit IIC	1346	768	699	725	1137	1149	610	500	666	840	886	1451	1222	967	521	1766	1491	984	746	1690	1131	998	1096	1108	658
-	SP_2130	PTS system transporter subunit IIB	284	175	143	149	228	273	145	106	132	164	198	282	211	251	105	382	339	243	170	340	233	253	265	222	141
-	SP_2131	BglG family transcriptional regulator	2030	913	737	750	1083	1303	716	503	677	867	900	1332	971	975	479	1510	1214	984	690	1370	923	1226	1375	1004	643
-	SP_2132	hypothetical protein	1007	5031	5436	4354	5235	7476	3927	2982	3851	5182	4985	8700	5521	5231	5732	5487	5976	7516	7072	6304	5080	7824	9886	4253	3715
-	SP_2133	hypothetical protein	200	2477	2033	1493	1772	3384	1601	1146	1391	2332	2060	3115	1898	2258	2022	1790	2295	3013	2227	2057	1792	3012	2998	1276	1269
rpmF	SP_2134	50S ribosomal protein L32	190	23797	21995	16603	19454	29569	18787	10596	15983	21418	23433	32248	20924	22135	22858	20122	24306	18950	16719	16870	16671	12706	16460	10216	10905
rpmG	SP_2135	50S ribosomal protein L33	151	3290	2946	2254	2491	4190	2473	1339	2160	2936	2953	4266	2628	2962	2963	2686	3291	2654	2157	2256	2171	1884	2072	1397	1406
-	SP_2136	choline binding protein PcpA	1865	4057	3345	3594	4551	6197	3951	2419	4198	3449	4002	5406	4273	3616	2888	4967	5926	4132	3591	5535	5399	4451	7658	6726	8788
-	SP_2138	IS1381 transposase protein B	390	120	156	117	176	243	169	106	153	170	198	230	202	191	185	226	219	196	140	173	184	2	2	3	1
-	SP_2139	hypothetical protein	326	818	971	769	963	1269	901	464	845	801	903	1316	1027	784	969	1147	1532	710	752	1301	1181	578	917	1009	1033
-	SP_2140	hypothetical protein	209	283	295	202	285	470	283	153	265	268	276	345	325	294	272	283	406	242	227	347	298	158	259	225	261
-	SP_2141	glycosyl hydrolase-like protein	1880	753	799	701	791	1086	606	486	645	866	699	1113	830	1293	1120	1274	1267	1354	1314	1131	1314	889	1565	763	779
-	SP_2142	ROK family protein	869	384	398	377	420	583	281	233	359	458	358	566	389	727	573	727	676	763	776	658	683	516	849	410	454
-	SP_2143	hypothetical protein	2660	1292	1344	1009	1250	1919	990	781	989	1428	1238	2001	1309	2039	1871	1688	1902	2187	2216	1548	1759	1545	2394	904	1111
-	SP_2144	hypothetical protein	1280	429	471	293	382	660	335	265	340	475	367	635	415	614	584	502	548	688	650	473	532	529	785	284	336
-	SP_2145	cell wall antigen	2084	398	536	554	646	718	505	383	486	519	501	615	609	708	567	1067	1016	841	726	883	874	785	1094	739	546
-	SP_2146	hypothetical protein	1679	1760	1924	1462	1767	2775	1476	1105	1623	1879	1662	3000	2002	1987	2041	2186	2016	2381	2050	1650	1521	2324	3185	959	994
-	SP_2147	hypothetical protein	224	0	0	0	1	0	0	0	0	0	1	0	0	0	0	0	0	0	0	0	0	1	0	0	1
-	SP_2148	arginine deiminase	1229	3091	3135	3302	3829	3631	2032	1694	2412	2688	2427	5399	3486	2738	2368	6099	6046	2355	2059	6759	5820	1787	2154	3650	3458
-	SP_2150	ornithine carbamoyltransferase	1016	5294	4485	4444	4660	6137	3128	2458	3056	4290	3224	6806	3950	3922	2869	6505	6567	2876	2272	6634	5915	1989	2180	3560	3500
-	SP_2151	carbamate kinase	947	846	625	675	889	1095	548	455	607	831	560	1119	756	765	406	1428	1410	615	476	1439	1353	446	529	914	793
-	SP_2152	hypothetical protein	1511	933	815	834	956	1178	629	531	619	868	619	1258	807	810	598	1540	1571	675	567	1621	1555	520	712	991	964
-	SP_2153	hypothetical protein	1331	1400	1174	1159	1213	1787	888	715	853	1260	953	1821	1017	1117	825	1623	1678	834	648	1685	1706	628	804	1045	1090
-	SP_2156	hypothetical protein	1057	7569	9074	6687	8306	10448	6492	4043	6120	7396	7897	12166	8748	9054	12498	12987	19248	8802	8728	15902	15240	7058	9963	10431	10308
-	SP_2157	iron-containing alcohol dehydrogenase	1151	81	104	90	109	139	50	53	49	83	80	164	106	118	90	151	162	101	87	133	125	59	102	97	79
fucI	SP_2158	L-fucose isomerase	1766	302	276	234	269	482	287	192	280	260	241	386	303	274	230	322	402	278	224	362	300	211	259	212	199
-	SP_2159	fucolectin-like protein	3116	162	90	138	170	310	183	131	212	186	178	225	196	183	78	259	274	162	142	226	193	133	223	159	117
-	SP_2160	hypothetical protein	2294	93	54	88	124	162	101	57	113	84	97	151	124	107	61	144	153	104	85	146	133	86	112	80	71
-	SP_2161	PTS system transporter subunit IID	800	82	80	69	78	113	66	41	57	77	65	101	82	72	55	79	104	68	64	88	68	51	75	49	64
-	SP_2162	PTS system transporter subunit IIC	773	64	41	69	50	94	63	29	57	50	56	89	57	47	42	64	95	61	49	78	84	52	56	51	51
-	SP_2163	PTS system transporter subunit IIB	470	55	50	61	64	118	62	46	55	47	62	97	73	70	55	79	85	66	62	111	82	49	91	60	60
-	SP_2164	PTS system transporter subunit IIA	431	26	28	31	31	42	24	18	32	25	24	42	45	30	20	41	41	25	30	33	40	25	43	33	34
-	SP_2165	fucose operon FucU protein	443	17	6	13	15	22	10	8	12	7	9	21	14	10	9	12	20	11	15	23	16	10	16	16	8
-	SP_2166	L-fuculose phosphate aldolase	638	68	44	61	60	102	49	36	39	60	57	94	56	51	48	72	73	37	42	78	61	32	67	44	31
-	SP_2167	L-fuculose kinase fucK	1403	66	47	46	60	104	57	42	51	64	47	75	64	67	38	57	96	73	54	112	86	60	99	62	43
-	SP_2168	fucose operon repressor	773	1380	1588	1165	1581	1993	1191	828	1176	1197	1113	2013	1315	698	736	1441	1656	657	532	1527	1313	1213	1940	1029	987
-	SP_2169	zinc ABC transporter zinc-binding lipoprotein	1505	9430	10275	9417	9745	11736	6413	4896	6922	7410	8476	13241	9651	9262	11184	12276	13132	7952	6870	10799	9902	4844	6422	6876	7494
-	SP_2170	zinc ABC transporter permease	806	2244	2116	1822	1894	2564	1350	1064	1322	1697	1722	2878	2123	2055	2331	2580	2690	1776	1714	2171	1966	1117	1547	1451	1720
-	SP_2171	zinc ABC transporter ATP-binding protein	704	1734	1780	1736	1642	1967	1093	894	1143	1272	1423	2412	1787	1764	2098	2529	2668	1599	1265	2297	2062	973	1389	1477	1859
-	SP_2172	adc operon repressor AdcR	440	1895	1869	1663	1659	2282	1210	960	1241	1371	1530	2444	1881	2059	2377	2612	3027	1731	1593	2345	2357	1141	1624	1560	2227
-	SP_2173	dltD protein	1250	17281	22188	14910	20511	29220	17682	11972	18361	19892	20384	35379	23235	19093	19851	26618	25806	16720	12877	22485	20381	13159	18593	16005	17828
-	SP_2174	D-alanine--poly(phosphoribitol) ligase subunit 2	239	2034	2663	1695	2385	3238	1959	1372	2068	2198	2317	4121	3066	2274	2394	3263	3398	1852	1549	2612	2450	1644	2008	1808	2102
-	SP_2175	dltB protein	1241	8241	10658	7719	10388	13671	8088	6127	9382	9474	9568	18274	12856	9469	9924	14729	13930	8198	6662	12297	11096	6588	9200	8287	9555
-	SP_2176	D-alanine--poly(phosphoribitol) ligase subunit 1	1550	8411	9794	7446	9538	13475	7571	5526	8402	8742	8586	16575	11714	9057	9257	13747	13717	7724	5771	11751	10837	6320	8776	7703	9541
-	SP_2177	hypothetical protein	134	1955	2353	1505	2163	3331	1783	1173	1791	2063	1969	3379	2190	2014	2185	2819	3133	1662	1301	2448	2302	1373	1784	1808	2209
-	SP_2179	IS1380-Spn1 transposase	1346	61	90	65	92	147	93	67	83	75	66	116	84	63	65	82	91	61	56	84	87	0	0	0	0
-	SP_2182	hypothetical protein	587	220	286	170	272	309	214	108	235	184	293	310	303	503	697	623	853	722	668	772	659	559	810	418	548
-	SP_2183	hypothetical protein	203	7	17	6	16	41	31	13	42	7	24	23	18	8	9	11	17	13	5	9	6	6	7	5	2
-	SP_2184	glycerol uptake facilitator protein	704	132	102	79	90	252	193	74	184	101	125	129	119	76	59	80	71	59	46	39	47	50	39	23	26
-	SP_2185	hypothetical protein	1826	218	223	183	235	456	490	169	520	198	232	291	293	165	158	189	215	143	115	139	109	115	109	73	66
glpK	SP_2186	glycerol kinase	1508	144	201	145	200	372	511	136	562	144	250	228	293	164	195	182	261	161	125	131	142	111	108	85	82
-	SP_2187	hypothetical protein	1427	1319	1688	868	1424	4691	5615	1443	5212	928	2908	1324	2806	713	920	636	1179	854	875	741	1055	1067	1910	751	1376
hslO	SP_2188	heat shock protein 33	872	3928	4349	3487	4402	9502	7876	3565	8259	3566	5451	5691	6015	4651	5395	5862	5860	5131	4197	4369	4734	3773	4963	2899	4089
-	SP_2189	NifR3 family TIM-barrel protein	956	2551	3455	2657	3524	6580	5583	2766	5828	2569	4229	4648	4675	3123	3856	4069	4212	3441	3088	3432	3530	2641	3442	2201	2873
-	SP_2190	choline binding protein A	2081	15342	5845	17586	24889	25861	18495	9588	21241	17973	18017	19977	24688	32114	8045	38450	35788	45047	32657	32667	26515	36322	49223	24517	15870
-	SP_2191	hypothetical protein	527	1416	523	1271	1933	2386	1678	885	1706	1610	1595	1843	2141	2891	827	2865	2933	4103	3222	2365	1921	3792	4801	1767	1216
-	SP_2192	sensor histidine kinase	1342	3240	1506	2863	4336	5540	3833	2194	3899	3517	3511	3897	4097	6314	2213	5676	6291	8354	6732	4902	3855	7459	10910	3656	2502
-	SP_2193	DNA-binding response regulator	666	2288	1366	1918	2894	3722	2570	1465	2696	2331	2335	3056	2818	3869	2041	4279	4106	5595	4522	3417	2932	4852	6632	2329	1820
-	SP_2194	ATP-dependent Clp protease ATP-binding subunit	2458	8940	8774	8582	11386	14328	9965	6265	11218	9133	10380	15325	12938	15660	13739	18608	19634	21737	19274	16712	14661	20047	27426	10876	9835
-	SP_2195	CtsR family transcriptional regulator	459	903	785	704	877	1588	917	518	960	834	995	1180	1146	1714	1458	1664	1727	2328	1979	1514	1342	2416	3335	922	972
-	SP_2196	ABC transporter ATP-binding protein	728	877	1359	693	1219	2163	1900	823	1893	941	1546	1628	1635	1337	1421	1641	1672	1587	1289	1565	1410	1330	1798	956	1132
-	SP_2197	ABC transporter substrate-binding protein	1007	1904	3045	1687	3148	4928	4573	1899	4976	2172	3650	3643	4087	3150	3439	4193	4315	3858	3525	3976	3408	3436	4630	2559	2811
-	SP_2198	ABC transporter permease	749	928	1541	827	1480	2396	2301	911	2485	1099	1758	1901	1968	1490	1713	2252	1984	1962	1833	2012	1838	1721	2654	1297	1689
-	SP_2199	hypothetical protein	290	940	1525	772	1337	2075	2033	832	2503	945	1649	1844	2051	1411	1863	2290	2390	1850	1602	2134	2171	1625	2448	1364	1864
-	SP_2201	choline binding protein D	1346	472	332	429	455	985	562	413	650	624	677	1160	823	652	493	811	635	744	667	471	408	667	908	253	219
-	SP_2202	hypothetical protein	270	3593	2857	2943	3820	6740	3571	2693	4521	3308	4792	6750	5773	4439	3823	5562	5460	5583	4355	4439	4332	4873	5522	2316	2265
-	SP_2203	replicative DNA helicase	1378	11038	7399	10711	13276	21993	11841	8552	14456	11026	14959	22130	18952	14585	9251	20516	18197	18186	15323	15852	12938	15758	25212	8563	7253
rplI	SP_2204	50S ribosomal protein L9	452	6470	4227	5673	7690	12289	7094	4836	7733	6548	8383	12784	9543	8200	4863	10565	10136	9787	8316	8404	7075	8542	12955	4972	3980
-	SP_2205	DHH subfamily 1 protein	1973	16304	11844	14137	18917	32964	18570	12941	20426	17440	21436	32107	24964	19827	13691	26009	25772	22653	20464	21355	18608	22183	37503	14415	12278
-	SP_2206	ribosomal subunit interface protein	573	4322	6903	3467	6526	6625	5227	2387	4817	4802	7548	7724	8038	12063	17408	14737	18543	13398	14408	16775	16123	9241	15544	9980	12089
-	SP_2207	competence protein ComF	662	19	11	8	16	33	18	17	14	23	19	32	16	21	12	21	16	33	27	10	7	17	24	6	4
-	SP_2208	helicase	1298	28	18	22	19	49	29	17	30	39	37	58	35	39	20	41	34	50	22	20	14	32	50	11	9
-	SP_2209	hypothetical protein	635	2572	2872	2338	3106	4248	2777	1597	2832	2440	3231	4004	3593	3243	3635	3662	4115	3798	3802	3412	2970	3206	5549	2505	2689
-	SP_2210	cysteine synthase	920	2430	3132	2415	3194	4352	2774	1721	3000	2490	3157	4446	3688	3170	4008	3745	4308	4059	3784	3700	3266	3459	5225	2786	2985
tsf	SP_2214	elongation factor Ts	1092	43456	46599	39445	54502	80809	48428	31625	50452	51200	52488	90244	60410	50262	43591	57235	52823	61323	53349	46466	35956	52344	66986	26309	22501
rpsB	SP_2215	30S ribosomal protein S2	780	48054	52174	44597	57209	89775	47947	33455	48331	53450	52164	88411	59408	52628	45528	60591	56002	56777	45179	47182	37837	48896	63807	27987	24342
-	SP_2216	hypothetical protein	1231	88067	87534	76531	83899	131800	68486	49040	66823	77193	85808	126908	90188	84984	86831	97076	103258	76283	71497	75027	76449	68719	97379	50667	61977
-	SP_2217	rod shpae-determining protein MreD	494	1082	1340	841	1215	2061	1253	861	1211	1194	1389	2073	1423	1899	2303	1720	1670	2744	2501	1464	1322	2085	2755	1008	992
-	SP_2218	rod shape-determining protein MreC	818	4192	4895	3570	5225	8186	4817	3295	5266	4673	5494	8176	6107	7568	8925	7372	7897	10988	10213	6934	5806	8662	11223	4741	4073
-	SP_2219	hypothetical protein	794	2677	2811	2270	3243	5090	3091	2088	3243	2901	3368	4799	3823	4831	5039	4828	4988	7111	6334	4445	3681	5716	7894	3208	2615
cbiO	SP_2220	cobalt transporter ATP-binding subunit	839	3577	3265	2592	3577	6669	3522	2504	3644	3733	3945	5462	4491	6286	5692	5559	5969	8726	7285	5198	4579	7095	9562	3441	2904
cbiO	SP_2221	cobalt transporter ATP-binding subunit	827	4624	3800	3519	5076	8668	4738	3243	5170	4749	5316	7352	5717	8144	7507	7652	8256	11878	10249	7592	6339	9278	13239	4793	3901
-	SP_2222	CDP-diacylglycerol--glycerol-3-phosphate 3-phosphatidyltransferase	545	1837	1653	1703	2298	3539	1961	1466	2277	2116	2305	3562	2671	3312	3088	3712	3678	4900	4796	3618	2901	3915	6064	2324	1846
-	SP_2223	hypothetical protein	846	4498	3431	3571	5043	8907	4884	3238	5041	4919	5351	7138	5304	7929	6350	7169	8283	11840	10079	7136	5821	9748	13207	4800	3559
-	SP_2224	M16 family peptidase	1292	6983	5749	5246	7818	14774	8056	5379	7871	8227	8960	11851	8565	11981	9738	10127	11438	17895	16496	10345	8562	15468	23627	7385	5829
-	SP_2225	hypothetical protein	1250	4379	4186	3420	5132	9563	5356	3432	5087	5263	5681	8031	5746	6700	6661	5995	7099	10050	9942	6111	5567	9280	13817	4775	4388
-	SP_2226	hypothetical protein	368	930	773	771	1201	2040	1268	744	1299	976	1248	1480	1204	1116	850	1017	1192	1488	1299	834	741	1247	1987	591	517
recF	SP_2227	recombination protein F	1129	1909	1662	1597	2580	4702	2808	1550	2711	2221	2439	3175	2459	2461	1646	2216	2162	3266	2643	1711	1444	2648	4183	1134	1165
-	SP_2228	inosine 5'-monophosphate dehydrogenase	1525	32133	35767	26888	32605	43068	26772	16274	25748	30740	36360	50014	38119	58876	76235	54181	63846	83590	85734	57948	54241	65517	92743	40470	37057
-	SP_2229	tryptophanyl-tRNA synthetase	1039	6194	6442	4828	5699	9034	4790	3357	4511	5602	6567	9298	6550	8395	10953	8343	8529	10425	10729	7798	7106	7345	11213	5142	5807
-	SP_2230	ABC transporter ATP-binding protein	1622	14407	15381	12030	14809	22191	13179	8608	12415	13771	15478	22257	16205	21112	24447	19194	19838	29293	27177	17123	15507	20729	27767	11271	11655
-	SP_2231	ABC transporter permease	2552	3532	3546	3522	3864	6301	3553	2564	3650	3970	4061	6824	4210	4696	5086	4630	4509	6365	6251	3882	3585	4922	6496	2816	2565
-	SP_2233	hypothetical protein	767	3867	879	3370	793	4684	672	1721	518	1374	439	1801	429	477	480	502	455	733	713	461	360	670	1140	338	306
-	SP_2234	TetR family transcriptional regulator	542	519	300	550	273	828	239	269	228	322	230	535	225	228	414	292	361	357	397	381	379	285	363	336	356
-	SP_2235	response regulator ComE	752	559	851	479	792	1481	1072	508	1064	1106	1628	1596	1587	1419	1730	1220	1547	1950	1931	1270	1350	1810	2285	915	852
-	SP_2236	sensor histidine kinase ComD	1325	1416	2049	978	1842	3937	2855	1227	2684	2773	4168	3783	3762	3406	4080	2846	3547	4943	4817	3073	3091	4712	6286	2118	2063
-	SP_2237	competence stimulating peptide 2	125	254	442	149	389	1010	730	286	641	785	1068	882	893	849	803	562	860	1050	941	623	548	1040	1269	409	413
-	SP_2238	rRNA large subunit methyltransferase	479	1594	1762	1176	1520	2339	1325	855	1199	1348	1488	2078	1431	1487	1930	1573	1854	1661	1795	1706	1559	1269	1963	1218	1282
-	SP_2239	serine protease	1191	30924	22395	28552	40123	51889	33991	20487	32241	42226	47745	64612	50731	52226	21325	56661	42261	56703	42978	37712	31258	50862	70402	27153	25473
-	SP_2240	spspoJ protein	773	20347	17884	20451	27026	33268	22014	14375	21668	26371	30364	44337	32525	32306	18780	38357	30014	37613	30696	26443	21821	32078	46259	20199	19539

## Sheet: 2B
Table 2B. Log2FC and FDR values of S. pneumoniae TIGR4 mRNAs(>200 nt) after treatment with 0.25 µg/ml Carolacton. Log2FC and FDR values were obtained from analyzing differential transcription using the edgeR (v3.1) package for R.
				t0		t5		t15		t60		t120		t180
Name	Synonym	Product	Length	log2FC	FDR	log2FC	FDR	log2FC	FDR	log2FC	FDR	log2FC	FDR	log2FC	FDR
dnaA	SP_0001	chromosome replication initiator DnaA	1361	-0.421556	0.998544	0.126907	0.999566	0.0465365	1	-0.530827	0.814945	0.19973	0.321302	1.03091	7.95769e-08
-	SP_0002	DNA polymerase III subunit beta	1136	-0.133921	0.998544	0.218548	0.999566	0.180575	1	-0.213538	1	0.303665	0.0608977	0.949787	6.38295e-08
-	SP_0003	hypothetical protein	261	-0.0865788	0.998544	0.0220344	0.999566	0.199077	1	0.184574	1	0.948116	5.71992e-09	1.66407	3.93656e-15
-	SP_0004	GTP-dependent nucleic acid-binding protein EngD	1115	-0.0531463	0.998544	0.0914076	0.999566	0.104321	1	0.380692	0.951121	0.947153	1.44493e-07	1.35546	5.67152e-13
-	SP_0005	peptidyl-tRNA hydrolase	569	-0.54213	0.998544	0.0447494	0.999566	0.108562	1	-0.127026	1	1.00772	1.11203e-13	1.3932	6.73442e-15
-	SP_0006	transcription-repair coupling factor	3509	-0.660801	0.998544	0.101821	0.999566	0.268377	1	-0.119131	1	1.06937	1.61429e-08	1.5613	2.18389e-11
-	SP_0007	S4 domain-containing protein	277	-0.538133	0.998544	0.0626938	0.999566	0.215147	1	-0.184145	1	0.914216	5.15272e-10	1.4652	2.74557e-12
-	SP_0008	hypothetical protein	372	-0.623748	0.998544	0.0270265	0.999566	0.194505	1	-0.175311	1	0.905139	5.15272e-10	1.51803	2.31061e-13
-	SP_0009	hypothetical protein	122	-0.241989	0.998544	0.329475	0.999566	0.482523	1	0.036649	1	0.995873	6.18318e-07	1.71141	5.21101e-15
-	SP_0010	hypothetical protein	1268	-0.673111	0.998544	0.033127	0.999566	0.133662	1	-0.262764	1	0.845052	7.91827e-06	1.43675	9.34398e-10
-	SP_0011	MesJ/Ycf62 family protein	1277	-0.517875	0.998544	0.198081	0.999566	0.368506	1	0.00957537	1	1.13071	1.93201e-09	1.76143	1.32643e-16
-	SP_0012	hypoxanthine-guanine phosphoribosyltransferase	542	-0.234455	0.998544	0.144981	0.999566	0.168276	1	0.133311	1	0.717849	7.50798e-05	1.00213	2.34144e-07
-	SP_0013	cell division protein FtsH	1994	-0.136827	0.998544	0.155473	0.999566	0.0928348	1	0.193015	1	0.686112	0.000336674	1.07565	5.87833e-06
-	SP_0014	transcriptional regulator ComX1	479	-0.307955	0.998544	-0.0787146	0.999566	-0.207194	1	-0.0642257	1	0.500617	0.00659318	1.19682	1.06511e-09
-	SP_0015	IS630-Spn1, transposase Orf1	479	0.0991316	0.998544	0.0965966	0.999566	0.0348405	1	0.14519	1	0.600207	1.90226e-05	0.961829	2.10997e-06
-	SP_0016	IS630-Spn1, transposase Orf2	361	0.0645991	0.998544	0.270479	0.999566	0.126409	1	0.230129	1	0.836353	2.62814e-07	1.47252	4.66622e-18
-	SP_0018	hypothetical protein	242	0.185843	0.998544	0.12344	0.999566	0.250093	1	0.764124	0.623492	1.40931	1.81173e-13	2.10374	1.12848e-24
-	SP_0019	adenylosuccinate synthetase	1322	0.106997	0.998544	0.105791	0.999566	-0.0372399	1	0.13114	1	0.244311	0.279874	0.492138	0.0236549
-	SP_0020	cytidine/deoxycytidylate deaminase	467	0.16267	0.998544	0.107681	0.999566	-0.0421155	1	0.300368	1	0.458518	0.003765	1.35042	1.35681e-11
dut	SP_0021	deoxyuridine 5'-triphosphate nucleotidohydrolase	443	0.0473118	0.998544	-0.134244	0.999566	0.0460331	1	0.0998893	1	0.546394	0.000404392	1.13896	5.92289e-08
-	SP_0022	hypothetical protein	515	0.0600967	0.998544	-0.0838263	0.999566	0.147572	1	0.0528534	1	0.529813	0.0012657	1.10124	1.19839e-08
-	SP_0024	hypothetical protein	500	0.0440033	0.998544	-0.273636	0.999566	-0.093274	1	0.374464	1	0.354484	0.10104	0.269148	0.206457
-	SP_0025	hypothetical protein	209	0.117856	0.998544	-0.293675	0.999566	0.00625533	1	0.385657	1	0.261259	0.0630899	0.262379	0.203081
-	SP_0026	hypothetical protein	623	0.199942	0.998544	-0.0470997	0.999566	0.176	1	0.616069	0.706288	0.635412	7.35458e-06	0.501846	0.00810118
-	SP_0027	ribose-phosphate pyrophosphokinase	983	0.0467852	0.998544	0.0964238	0.999566	0.0543264	1	0.504405	0.777644	0.896507	1.53071e-06	0.86965	6.18595e-06
-	SP_0029	hypothetical protein	244	0.00586193	0.998544	0.0596529	0.999566	0.0531818	1	0.15082	1	0.194422	0.383015	0.909176	9.21171e-06
-	SP_0030	competence-induced protein Ccs16	330	0.0423197	0.998544	0.0502377	0.999566	0.12082	1	0.0215888	1	0.353256	0.0734608	0.946454	7.09984e-07
-	SP_0031	hypothetical protein	326	0.0435601	0.998544	0.126248	0.999566	0.160022	1	-0.0562787	1	0.365542	0.0577096	0.854827	2.92356e-05
-	SP_0032	DNA polymerase I	2673	0.168782	0.998544	0.0456649	0.999566	0.0496773	1	-0.010587	1	-0.119028	0.597135	0.184733	0.411837
-	SP_0033	hypothetical protein	480	0.124454	0.998544	0.102575	0.999566	0.0351137	1	-0.348561	1	-0.458471	0.0458998	-0.0939738	0.688087
-	SP_0034	hypothetical protein	1014	-0.10934	0.998544	-0.134221	0.999566	0.278167	1	0.243752	1	0.859502	2.5365e-09	1.02394	1.26268e-08
-	SP_0035	aromatic amino acid aminotransferase	1169	0.0259849	0.998544	-0.0646389	0.999566	-0.16711	1	0.112475	1	0.574719	0.000130419	1.15369	2.18686e-10
recO	SP_0036	DNA repair protein RecO	770	-0.0734255	0.998544	-0.216157	0.999566	-0.210413	1	0.112791	1	0.523047	0.000402543	1.13507	1.23239e-10
-	SP_0037	glycerol-3-phosphate acyltransferase PlsX	992	-0.0813505	0.998544	-0.174095	0.999566	-0.256792	1	0.107497	1	0.593383	7.20932e-05	1.16511	3.15372e-10
-	SP_0038	acyl carrier protein	238	-0.174067	0.998544	-0.188925	0.999566	-0.205717	1	0.0572295	1	0.629521	1.09144e-05	1.11744	2.18686e-10
-	SP_0041	bacteriocin BlpU	230	-0.15935	0.998544	-0.0960318	0.999566	-0.101159	1	-0.0188991	1	0.695072	6.15139e-07	1.3305	4.68305e-13
-	SP_0042	competence factor transporting ATP-binding protein/permease ComA	2153	-0.0405785	0.998544	-0.195976	0.999566	-0.205092	1	0.00276812	1	0.39174	0.0463176	1.52393	1.04697e-13
-	SP_0043	competence factor transport protein ComB	1349	-0.0448874	0.998544	-0.21143	0.999566	-0.109264	1	0.0639359	1	0.442537	0.0339384	1.40607	1.58772e-12
-	SP_0044	phosphoribosylaminoimidazole-succinocarboxamide synthase	707	-0.256964	0.998544	-0.350871	0.999566	-0.103584	1	0.676487	0.805921	1.60806	2.00942e-12	1.43204	2.51897e-11
-	SP_0045	phosphoribosylformylglycinamidine synthase	3725	-0.224318	0.998544	-0.17762	0.999566	0.18863	1	0.378651	1	1.71359	3.04536e-20	1.54722	8.41827e-13
-	SP_0046	amidophosphoribosyltransferase	1442	0.0743473	0.998544	-0.212597	0.999566	0.148394	1	0.508395	0.986381	1.74435	8.67193e-20	1.67502	2.9387e-16
-	SP_0047	phosphoribosylaminoimidazole synthetase	1022	-0.295543	0.998544	-0.361619	0.999566	-0.0173135	1	0.581213	0.963289	1.60012	9.1757e-17	1.51484	1.91433e-13
purN	SP_0048	phosphoribosylglycinamide formyltransferase	545	0.0805387	0.998544	0.00424421	0.999566	0.119127	1	0.842606	0.619213	1.87114	6.59403e-19	1.82597	1.67982e-18
-	SP_0049	vanZ protein	509	0.207006	0.998544	-0.110789	0.999566	-0.0269712	1	0.656044	0.791968	1.6312	4.62827e-15	1.54771	4.92323e-14
purH	SP_0050	bifunctional phosphoribosylaminoimidazolecarboxamide formyltransferase/IMP cyclohydrolase	1547	0.147989	0.998544	0.110848	0.999566	0.00575773	1	0.628086	0.791968	1.39841	1.4293e-16	1.35736	8.12839e-15
-	SP_0051	phosphoribosylamine--glycine ligase	1262	-0.339259	0.998544	-0.235276	0.999566	-0.00294218	1	0.0206966	1	0.748372	0.000335664	0.299923	0.235125
-	SP_0052	hypothetical protein	116	-0.0606268	0.998544	-0.116613	0.999566	0.431174	1	-0.466921	1	1.04562	0.000444095	0.773575	0.0187554
-	SP_0053	phosphoribosylaminoimidazole carboxylase catalytic subunit	488	-0.517219	0.998544	0.0106447	0.999566	0.322352	1	-0.174958	1	1.02279	8.58749e-06	0.676668	0.0306477
-	SP_0054	phosphoribosylaminoimidazole carboxylase ATPase subunit	1091	0.0710391	0.998544	-0.0109717	0.999566	0.222091	1	0.20575	1	0.687214	1.22911e-06	0.731949	0.00190863
-	SP_0055	hypothetical protein	227	0.0879984	0.998544	-0.0766346	0.999566	0.192503	1	0.204817	1	0.643294	1.04606e-06	0.812352	2.11817e-05
-	SP_0056	adenylosuccinate lyase	1298	0.112243	0.998544	-0.0049854	0.999566	0.0426173	1	0.233556	1	0.54186	0.000693241	0.759234	4.16022e-05
-	SP_0057	beta-N-acetylhexosaminidase	3938	-0.761278	0.998544	-0.00697438	0.999566	0.0630525	1	-0.300431	1	0.624716	0.000200287	0.888802	7.32e-05
-	SP_0058	GntR family transcriptional regulator	746	-0.0206042	0.998544	0.0455022	0.999566	-0.0462426	1	-0.107359	1	-0.245963	0.133935	-0.00738903	0.980261
-	SP_0060	Beta-galactosidase 3	1787	0.249378	0.998544	-0.048411	0.999566	-0.181048	1	-0.305317	1	-0.179204	0.404945	0.411802	0.0463989
-	SP_0061	PTS system transporter subunit IIB	476	0.0670088	0.998544	0.343956	0.999566	-0.293149	1	-0.405358	0.963289	-0.267651	0.333758	0.380115	0.242869
-	SP_0062	PTS system transporter subunit IIC	905	0.280505	0.998544	0.130705	0.999566	-0.07083	1	-0.253981	1	-0.283994	0.170251	0.272067	0.173466
-	SP_0063	PTS system transporter subunit IID	815	0.123863	0.998544	0.10816	0.999566	-0.0624023	1	-0.290032	1	-0.475863	0.0281633	0.00339017	0.996262
-	SP_0064	PTS system transporter subunit IIA	404	0.143713	0.998544	-0.00151561	0.999566	0.00880349	1	-0.138016	1	-0.525132	0.00746997	0.332987	0.286044
-	SP_0065	sugar isomerase	1166	0.224102	0.998544	0.130188	0.999566	-0.0881314	1	-0.360167	1	-0.361111	0.152048	0.117873	0.610124
-	SP_0066	aldose 1-epimerase	1037	0.0638299	0.998544	0.0641277	0.999566	-0.0974939	1	-0.359856	1	-0.259035	0.266731	0.430059	0.060066
-	SP_0067	hypothetical protein	260	0.0695596	0.998544	0.167536	0.999566	-0.326093	1	-0.549072	0.655212	-0.392362	0.0649341	0.0527606	0.866791
-	SP_0068	hypothetical protein	197	0.177511	0.998544	-0.0725176	0.999566	0.138971	1	-0.286121	1	-0.0254655	0.93265	-0.0383629	0.914061
-	SP_0069	choline binding protein I	635	0.0848837	0.998544	-0.124784	0.999566	-0.255799	1	-0.39111	1	-0.397656	0.064987	0.137715	0.49807
-	SP_0071	immunoglobulin A1 protease	5570	-1.05376	0.540962	0.162973	0.999566	0.0463456	1	-0.830919	0.805921	-0.0765698	0.794258	0.459207	0.155476
-	SP_0073	hypothetical protein	854	0.0777803	0.998544	0.0257865	0.999566	-0.0951921	1	0.118283	1	0.586328	0.032981	1.129	0.00041333
-	SP_0074	acetyltransferase	557	0.169829	0.998544	0.107213	0.999566	0.0575134	1	0.229143	1	0.355795	0.0535138	0.63303	0.00382073
-	SP_0075	phosphorylase Pnp/Udp family protein	704	0.0328747	0.998544	-0.101764	0.999566	-0.00914198	1	-0.196586	1	0.0683003	0.735469	0.943603	2.41057e-06
-	SP_0077	hypothetical protein	158	0.0538395	0.998544	0.0323133	0.999566	0.386235	1	-0.0456194	1	0.0642817	0.758338	1.00793	2.31297e-06
-	SP_0078	Trk family potassium uptake protein	1379	0.0916301	0.998544	-0.0284094	0.999566	-0.0124765	1	0.194076	1	0.36982	0.0856672	0.868701	0.00018721
-	SP_0079	Trk family potassium uptake protein	691	0.0810603	0.998544	0.111049	0.999566	0.10693	1	0.275369	1	0.372581	0.0486594	0.892514	3.15236e-06
-	SP_0082	cell wall surface anchor family protein	2573	-0.870828	0.929887	-0.171343	0.999566	-0.00989494	1	-0.559707	1	0.535093	0.00975932	1.06986	7.10949e-07
-	SP_0083	DNA-binding response regulator	698	0.0990764	0.998544	0.115382	0.999566	0.0406413	1	0.162028	1	-0.0592095	0.760435	0.179016	0.404541
-	SP_0084	sensor histidine kinase	1052	0.077201	0.998544	0.0548761	0.999566	-0.0642838	1	0.117689	1	0.0287793	0.87024	0.402807	0.0256872
rpsD	SP_0085	30S ribosomal protein S4	705	0.0655905	0.998544	0.0876922	0.999566	0.054402	1	0.269268	1	0.166373	0.4758	0.293705	0.224579
-	SP_0088	hypothetical protein	269	0.135117	0.998544	0.0420363	0.999566	-0.00822648	1	-0.0459666	1	0.412696	0.0157777	1.20816	1.82688e-10
-	SP_0090	ABC transporter permease	959	0.515222	0.998544	0.435741	0.999566	0.351436	1	0.591711	0.805921	0.973151	1.12598e-06	1.66538	2.29362e-16
-	SP_0091	ABC transporter permease	923	-0.0570661	0.998544	0.334641	0.999566	0.0967378	1	-0.0429859	1	0.568818	0.00180061	1.69399	2.25963e-13
-	SP_0092	ABC transporter substrate-binding protein	1475	-0.0788928	0.998544	0.14317	0.999566	0.0177257	1	-0.0546915	1	0.365647	0.0632369	1.25459	1.89657e-12
-	SP_0095	hypothetical protein	986	0.0922677	0.998544	0.25815	0.999566	0.161238	1	-0.0212633	1	-0.298487	0.308724	-0.442965	0.186323
-	SP_0096	hypothetical protein	860	0.0845257	0.998544	-0.00081935	0.999566	0.0485467	1	-0.0726998	1	-0.173129	0.437387	0.240924	0.284374
-	SP_0097	hypothetical protein	1064	-0.354231	0.998544	-0.130426	0.999566	-0.0806586	1	-0.626374	0.620894	-0.272085	0.152	0.135651	0.479908
-	SP_0098	hypothetical protein	911	-0.576986	0.998544	-0.0859675	0.999566	-0.156855	1	-0.870846	0.453636	-0.189412	0.363152	-0.0054688	0.986457
-	SP_0099	hypothetical protein	593	-0.36777	0.998544	0.0855265	0.999566	-0.0585345	1	-0.702578	0.655212	-0.163639	0.515532	0.225698	0.275644
-	SP_0100	hypothetical protein	326	0.0156756	0.998544	0.103694	0.999566	-0.0161675	1	-0.432326	0.968252	0.195643	0.442853	0.591779	0.00579934
-	SP_0101	transporter	1166	0.0521631	0.998544	0.00280497	0.999566	0.0123216	1	0.214779	1	0.472858	0.000388822	1.17485	2.28079e-11
-	SP_0102	glycosyl transferase family protein	1078	0.0880841	0.998544	0.0738201	0.999566	0.12685	1	0.28237	1	0.501504	0.00128227	0.839355	5.31091e-06
-	SP_0103	capsular polysaccharide biosynthesis protein	1850	0.0731073	0.998544	0.0269348	0.999566	0.000106521	1	0.203302	1	0.259852	0.193666	0.503731	0.00806657
-	SP_0104	HAD superfamily hydrolase	632	0.0242782	0.998544	-0.038214	0.999566	0.132117	1	0.0530582	1	0.129517	0.47433	0.378176	0.0586262
-	SP_0105	L-serine dehydratase, iron-sulfur-dependent subunit alpha	872	0.0152597	0.998544	0.0520024	0.999566	0.10075	1	-0.0549925	1	0.101368	0.647237	0.426194	0.038134
-	SP_0106	L-serine dehydratase, iron-sulfur-dependent subunit beta	671	0.0777263	0.998544	0.0888087	0.999566	0.125568	1	-0.0398098	1	0.0358674	0.881479	0.271365	0.213246
-	SP_0107	LysM domain-containing protein	674	0.231352	0.998544	0.195675	0.999566	0.0173737	1	-0.299434	1	-0.338568	0.0271757	0.0914043	0.765045
-	SP_0108	hypothetical protein	320	0.201082	0.998544	0.223889	0.999566	0.313445	1	-0.0745188	1	0.591926	0.0137989	0.830857	0.000641551
-	SP_0109	bacteriocin	326	0.233064	0.998544	0.0886075	0.999566	0.0887081	1	-0.100306	1	-0.22203	0.269893	0.272	0.226321
-	SP_0110	hypothetical protein	2084	-0.00700441	0.998544	-0.0902148	0.999566	-0.00580591	1	-0.184608	1	-0.162751	0.292161	0.514079	0.00624108
-	SP_0111	amino acid ABC transporter ATP-binding protein	641	0.161501	0.998544	0.0791316	0.999566	0.0716248	1	0.0255925	1	-0.04993	0.810955	0.546467	0.00440502
-	SP_0112	amino acid ABC transporter substrate-binding protein	806	0.0758084	0.998544	0.0936604	0.999566	-0.0366727	1	-0.207546	1	0.0567332	0.795521	0.697341	0.00092785
-	SP_0114	hypothetical protein	320	-0.249892	0.998544	-0.157711	0.999566	-0.0596396	1	-0.399637	0.966207	-0.112831	0.764092	0.484161	0.114118
-	SP_0115	hypothetical protein	394	0.221453	0.998544	0.153698	0.999566	-0.144925	1	-0.562715	0.805921	-1.10317	7.43996e-10	-0.994216	1.03127e-06
-	SP_0116	hypothetical protein	245	-0.0639459	0.998544	1.01698	0.999566	-0.795326	1	0.658072	1	1.19554	0.407711	-0.102555	0.940616
-	SP_0117	surface protein A	2258	-0.289934	0.998544	-0.0849097	0.999566	-0.0828664	1	-0.929555	0.733607	-1.14491	1.71209e-07	-0.844669	0.00730267
mnmA	SP_0118	tRNA-specific 2-thiouridylase MnmA	1121	0.0365553	0.998544	0.0651038	0.999566	0.13332	1	0.573618	0.805921	0.820742	2.03848e-05	1.71483	2.19546e-15
-	SP_0119	MutT/nudix family protein	455	-0.0176052	0.998544	0.481451	0.999566	1.62718	2.11555e-05	2.47358	5.22224e-14	3.61884	6.5984e-74	4.44279	2.57455e-67
-	SP_0120	tRNA uridine 5-carboxymethylaminomethyl modification protein GidA	1913	-0.0690277	0.998544	0.32928	0.999566	1.40959	0.0896247	2.31961	1.26778e-07	3.47345	2.5466e-56	4.32817	1.35226e-50
-	SP_0121	metallo-beta-lactamase superfamily protein	1719	0.152746	0.998544	0.103499	0.999566	-0.0346307	1	-0.0133745	1	-0.230771	0.248399	-0.294075	0.165188
-	SP_0122	hypothetical protein	337	0.17221	0.998544	0.083694	0.999566	0.0603711	1	0.0338223	1	-0.212317	0.183343	-0.267697	0.171409
-	SP_0123	competence-induced protein Ccs1	245	-0.0519075	0.998544	-0.0459309	0.999566	0.799163	1	1.10334	0.99987	-0.268967	0.879756	2.40619	0.292597
-	SP_0124	hypothetical protein	152	0.0872324	0.998544	-0.215253	0.999566	0.0954923	1	0.468724	0.740579	0.439504	0.0850163	1.31684	1.47446e-06
-	SP_0127	hypothetical protein	683	0.203063	0.998544	0.11202	0.999566	-0.0358581	1	0.14364	1	0.121119	0.466158	0.286647	0.139784
-	SP_0128	ribosomal-protein-alanine acetyltransferase	437	0.170294	0.998544	0.0511704	0.999566	-0.0281046	1	0.185498	1	0.187995	0.253848	0.439747	0.0225955
-	SP_0129	DNA-binding/iron metalloprotein/AP endonuclease	1010	0.254283	0.998544	0.134239	0.999566	-0.00280903	1	0.218891	1	0.225456	0.0864715	0.492439	0.00507289
-	SP_0133	hypothetical protein	563	0.0568386	0.998544	0.247594	0.999566	0.195053	1	0.269512	1	0.723252	6.30743e-05	1.17062	5.73075e-09
-	SP_0134	hypothetical protein	210	0.0422531	0.998544	0.127624	0.999566	0.0359211	1	0.0206536	1	0.492807	0.0152881	0.898498	0.000159206
-	SP_0135	glycosyl transferase family protein	443	0.148949	0.998544	0.212658	0.999566	0.0571149	1	-0.0501501	1	0.68365	9.84295e-05	1.10758	1.9656e-08
-	SP_0136	glycosyl transferase family protein	875	-0.17232	0.998544	0.045846	0.999566	0.125309	1	0.0492251	1	0.684706	0.000126237	1.18971	3.15807e-09
-	SP_0137	ABC transporter ATP-binding protein	1616	0.0251201	0.998544	0.050741	0.999566	0.156778	1	0.0358873	1	0.396228	0.0607334	0.61897	0.00448788
-	SP_0138	hypothetical protein	467	-0.153538	0.998544	0.364924	0.999566	-0.273048	1	-0.0771969	1	0.0996952	0.905559	0.764785	0.335929
-	SP_0139	hypothetical protein	755	0.16559	0.998544	-0.59598	0.999566	0.408185	1	-0.299408	1	-0.696423	0.302906	0.578662	0.281022
-	SP_0141	transcriptional regulator	863	0.0816165	0.998544	-0.10737	0.999566	-0.22388	1	-0.798749	0.553003	-0.954744	2.19094e-07	-0.411431	0.0642595
-	SP_0142	hypothetical protein	233	0.256976	0.998544	0.0457621	0.999566	0.00733219	1	-0.498986	0.901193	-0.370483	0.0623373	0.265311	0.178172
-	SP_0143	hypothetical protein	677	-0.048966	0.998544	-0.0524348	0.999566	-0.17176	1	-0.450148	0.986381	-0.52821	0.00525766	0.0116256	0.969353
-	SP_0144	hypothetical protein	665	-0.0180058	0.998544	-0.120082	0.999566	-0.222769	1	-0.547983	0.818854	-0.482102	0.00965118	0.100559	0.660374
-	SP_0145	hypothetical protein	1226	0.165706	0.998544	0.0050342	0.999566	-0.146587	1	-0.253833	1	-0.321063	0.0823801	0.110256	0.613437
-	SP_0146	hypothetical protein	656	0.114899	0.998544	-0.0758629	0.999566	-0.164037	1	-0.127963	1	0.435844	0.0717788	1.15251	3.81612e-09
-	SP_0147	hypothetical protein	209	0.184741	0.998544	0.230027	0.999566	-0.056759	1	-0.0733187	1	0.806145	3.12058e-05	1.43876	1.14713e-15
-	SP_0148	ABC transporter substrate-binding protein	830	0.110171	0.998544	0.19255	0.999566	0.14478	1	0.486641	0.986381	0.381761	0.160962	0.525258	0.00752676
-	SP_0149	lipoprotein	854	-0.127999	0.998544	-0.0277881	0.999566	0.0778102	1	0.163127	1	0.582048	0.000714795	0.978756	5.3233e-08
-	SP_0150	hypothetical protein	1373	-0.00640182	0.998544	-0.0308569	0.999566	0.0152263	1	-0.0068382	1	0.279279	0.0583538	0.913245	3.0835e-07
-	SP_0151	ABC transporter ATP-binding protein	1061	0.0507466	0.998544	-0.0403603	0.999566	-0.029601	1	0.0758946	1	0.213005	0.140317	0.850793	1.15271e-06
-	SP_0152	ABC transporter permease	692	0.146875	0.998544	-0.0397567	0.999566	-0.0197101	1	0.0481355	1	0.154677	0.278699	0.730405	4.10695e-05
-	SP_0153	hypothetical protein	569	0.162172	0.998544	0.0676946	0.999566	-0.0290388	1	0.0110885	1	-0.314165	0.136953	-0.263782	0.213619
-	SP_0154	hypothetical protein	614	0.110613	0.998544	-0.117782	0.999566	-0.0533598	1	-0.210017	1	0.0210451	0.92842	0.393786	0.0614222
-	SP_0155	sensor histidine kinase	1646	0.108068	0.998544	0.0401741	0.999566	-0.0611872	1	-0.063968	1	0.278946	0.0511377	0.662177	0.000231922
-	SP_0156	DNA-binding response regulator	1286	0.0656071	0.998544	0.0205907	0.999566	0.057613	1	0.0114828	1	0.240274	0.0811606	0.652388	0.000238159
-	SP_0157	hypothetical protein	581	0.216384	0.998544	0.151933	0.999566	0.0809921	1	-0.0722342	1	-0.223512	0.239136	0.10097	0.651061
-	SP_0158	flavoprotein NrdI	557	0.10024	0.998544	0.0489333	0.999566	0.0438246	1	0.231944	1	0.165352	0.453945	0.574491	0.00283949
-	SP_0159	hypothetical protein	1263	0.190942	0.998544	-0.10264	0.999566	-0.280683	1	-0.808766	0.655212	-0.86919	1.88235e-06	-0.599813	0.00296025
-	SP_0160	hypothetical protein	458	-0.0650798	0.998544	-0.00288018	0.999566	-0.161488	1	-0.00154246	1	0.107852	0.635546	0.468281	0.0429578
-	SP_0161	hypothetical protein	440	-0.121001	0.998544	-0.104124	0.999566	-0.189281	1	-0.0947222	1	-0.0489148	0.848079	0.48109	0.0181054
-	SP_0163	transcriptional regulator PlcR	909	0.178035	0.998544	-0.000920077	0.999566	-0.122752	1	0.0526297	1	-0.00631822	0.979278	0.280619	0.251989
-	SP_0164	hypothetical protein	136	0.233226	0.998544	0.274023	0.999566	0.130282	1	0.00768473	1	0.444993	0.0405808	1.40714	5.65912e-12
-	SP_0165	flavoprotein	557	0.135793	0.998544	0.0234459	0.999566	-0.173561	1	0.00133129	1	0.518808	0.0405512	1.42885	1.18561e-07
-	SP_0166	pyridoxal-dependent decarboxylase	1106	-0.0149597	0.998544	-0.0764515	0.999566	0.0681706	1	-0.212475	1	0.255063	0.221773	1.39943	4.69486e-08
-	SP_0167	hypothetical protein	1391	0.0102931	0.998544	0.0812326	0.999566	0.119376	1	-0.321492	1	0.159404	0.476576	1.05852	1.31326e-06
-	SP_0168	macrolide efflux protein	1178	0.0537334	0.998544	0.104688	0.999566	0.0203039	1	-0.070229	1	0.173758	0.445256	1.0212	2.25759e-05
-	SP_0170	hypothetical protein	134	0.198192	0.998544	-0.219324	0.999566	0.0999915	1	0.0304766	1	0.152697	0.526207	0.655818	0.0105559
-	SP_0171	ROK family protein	249	0.0610141	0.998544	0.106955	0.999566	0.191921	1	-0.107436	1	0.0521269	0.826696	1.12649	4.39215e-08
mutL	SP_0173	DNA mismatch repair protein	1949	0.0949008	0.998544	-0.0314695	0.999566	-0.0402011	1	0.105291	1	0.0383705	0.853298	0.261716	0.172769
ribH	SP_0175	6,7-dimethyl-8-ribityllumazine synthase	467	-0.74089	0.998544	-0.0351905	0.999566	0.0692703	1	-0.537943	0.963289	0.145235	0.323405	0.688579	8.06662e-05
-	SP_0176	3,4-dihydroxy-2-butanone 4-phosphate synthase	1205	-1.08242	0.540962	-0.0411069	0.999566	-0.083422	1	-0.72714	0.777644	0.266668	0.0928978	0.878157	5.07299e-06
-	SP_0177	riboflavin synthase subunit alpha	635	-1.35498	0.474702	0.0235026	0.999566	0.0523801	1	-0.723418	0.933845	0.381146	0.0135755	0.931336	3.53907e-06
-	SP_0178	riboflavin biosynthesis protein RibD	1100	-0.855297	0.625356	-0.0967716	0.999566	-0.108662	1	-0.590799	0.777644	0.352468	0.0344929	0.868735	1.82504e-05
ruvA	SP_0179	Holliday junction DNA helicase RuvA	593	0.162683	0.998544	0.114715	0.999566	0.0867818	1	0.280592	1	0.24244	0.10306	0.428775	0.0210138
-	SP_0180	DNA-3-methyladenine glycosylase I	536	-0.0531195	0.998544	-0.0794551	0.999566	-0.134882	1	0.0256181	1	0.00292673	0.989802	0.230047	0.247767
-	SP_0181	hypothetical protein	677	0.195741	0.998544	0.0935543	0.999566	0.0914538	1	0.279814	1	0.401983	0.0127559	0.464658	0.018298
-	SP_0182	methylcrotonoyl-CoA carboxylase	1039	0.206807	0.998544	0.217282	0.999566	0.160347	1	0.329306	1	0.172081	0.253848	0.398253	0.0188905
-	SP_0183	hypothetical protein	95	-0.157264	0.998544	0.376473	0.999566	-0.177096	1	0.0655207	1	0.356969	0.331007	0.580827	0.16654
-	SP_0184	hypothetical protein	704	0.0186286	0.998544	0.0971037	0.999566	0.0404261	1	0.107434	1	0.0675611	0.699176	0.195615	0.415636
-	SP_0185	magnesium transporter CorA family protein	959	-0.0637576	0.998544	0.0511625	0.999566	-0.0875866	1	0.0369509	1	0.0699942	0.69466	0.203972	0.294834
uvrA	SP_0186	excinuclease ABC subunit A	2831	0.0117735	0.998544	-0.109216	0.999566	-0.0583521	1	-0.242923	1	-0.235065	0.171328	-0.0825149	0.691742
-	SP_0187	peptidase M24 family protein	1061	0.0510055	0.998544	-0.0291388	0.999566	-0.0451493	1	-0.0467878	1	-0.0376422	0.830765	0.0639567	0.758394
-	SP_0188	hypothetical protein	92	0.264662	0.998544	0.0457369	0.999566	0.157784	1	0.0834398	1	0.0592775	0.794258	0.278083	0.162037
spxA	SP_0189	transcriptional regulator Spx	408	0.0539369	0.998544	0.0228375	0.999566	0.00960846	1	0.168649	1	0.132811	0.570195	0.345227	0.128943
-	SP_0190	hypothetical protein	119	-0.20215	0.998544	0.0629239	0.999566	-0.00393007	1	-0.0464796	1	0.390862	0.0344104	0.963704	9.67098e-07
-	SP_0191	hypothetical protein	569	-0.180028	0.998544	-0.0538661	0.999566	-0.0999526	1	-0.172024	1	0.306292	0.0416271	0.96684	1.30078e-07
-	SP_0192	hypothetical protein	317	-0.0340667	0.998544	0.0278654	0.999566	-0.0793157	1	0.108586	1	0.289477	0.0440654	0.291942	0.135817
-	SP_0194	hypothetical protein	305	0.0733774	0.998544	-0.035661	0.999566	-0.0655162	1	0.201799	1	0.224339	0.313793	0.216986	0.36944
-	SP_0195	hypothetical protein	98	0.0757099	0.998544	0.0660716	0.999566	-0.0646703	1	0.222946	1	0.201784	0.253983	0.0642224	0.776698
-	SP_0196	hypothetical protein	95	0.175153	0.998544	0.0351078	0.999566	0.0126185	1	0.0906395	1	0.280304	0.147141	0.404005	0.0343421
-	SP_0197	dihydrofolate synthetase	1250	0.0371418	0.998544	-0.0657843	0.999566	-0.12009	1	0.110577	1	0.275624	0.0622229	0.677651	0.000113463
-	SP_0198	hypothetical protein	458	0.123197	0.998544	0.0874105	0.999566	0.117381	1	0.299813	1	0.549687	8.603e-05	0.922899	2.05588e-06
-	SP_0199	cardiolipin synthetase	1424	0.0178426	0.998544	-0.00285448	0.999566	-0.0340564	1	-0.266434	1	-0.320989	0.0152448	0.200573	0.294007
-	SP_0200	competence-induced protein Ccs4	1295	0.0834526	0.998544	0.0129014	0.999566	-0.042442	1	-0.0631313	1	-0.18886	0.240516	0.120797	0.546366
-	SP_0201	hypothetical protein	266	-0.00494061	0.998544	-0.192556	0.999566	-0.195621	1	-0.111604	1	-0.306776	0.0527881	-0.0122759	0.969353
-	SP_0202	anaerobic ribonucleoside triphosphate reductase	2207	-0.0799833	0.998544	-0.159253	0.999566	-0.0824595	1	0.54424	0.921083	0.447498	0.035496	1.02516	5.13923e-05
-	SP_0203	hypothetical protein	140	-0.0538412	0.998544	-0.232729	0.999566	0.0444769	1	0.476773	0.84372	0.498319	0.00055647	0.922716	2.66049e-05
-	SP_0204	acetyltransferase	506	-0.226455	0.998544	-0.251566	0.999566	-0.125072	1	0.347686	0.986381	0.564906	0.00050427	1.02859	2.10997e-06
-	SP_0205	anaerobic ribonucleoside-triphosphate reductase activating protein	590	-0.0901149	0.998544	-0.149875	0.999566	0.0314665	1	0.548159	0.738591	0.678684	0.000421808	1.19476	2.4715e-07
-	SP_0206	hypothetical protein	302	-0.0787645	0.998544	-0.12119	0.999566	0.048156	1	0.548505	0.667653	0.703094	2.96655e-06	1.24831	7.87748e-10
-	SP_0207	hypothetical protein	338	-0.225038	0.998544	-0.186801	0.999566	-0.180952	1	0.477899	0.762979	0.568572	0.00123721	1.09693	9.65088e-08
rpsJ	SP_0208	30S ribosomal protein S10	311	-0.287396	0.998544	0.0126603	0.999566	0.20055	1	-0.218607	1	0.393834	0.0659503	0.781869	0.000635923
rplC	SP_0209	50S ribosomal protein L3	644	-0.454909	0.998544	-0.0742212	0.999566	0.159083	1	-0.42423	1	0.286214	0.199858	0.60938	0.0227893
rplD	SP_0210	50S ribosomal protein L4	625	-0.733025	0.998544	-0.160027	0.999566	0.158859	1	-0.57018	0.978938	0.192298	0.387712	0.50054	0.0519736
rplW	SP_0211	50S ribosomal protein L23	303	-0.630348	0.998544	-0.0529054	0.999566	0.343241	1	-0.553026	1	0.303044	0.147565	0.601358	0.0224956
rplB	SP_0212	50S ribosomal protein L2	856	-0.706272	0.998544	-0.0831133	0.999566	0.375782	1	-0.544023	1	0.264297	0.249764	0.596599	0.0436511
rpsS	SP_0213	30S ribosomal protein S19	307	-0.816216	0.998544	-0.152836	0.999566	0.329882	1	-0.665846	0.992234	0.197938	0.383621	0.570277	0.0492876
rplV	SP_0214	50S ribosomal protein L22	344	-0.787332	0.998544	-0.0370741	0.999566	0.396398	1	-0.612476	1	0.321258	0.152306	0.659776	0.0129675
rpsC	SP_0215	30S ribosomal protein S3	656	-0.882509	0.998544	-0.129042	0.999566	0.261686	1	-0.703129	0.99987	0.233518	0.311966	0.523702	0.0658124
rplP	SP_0216	50S ribosomal protein L16	413	-0.72245	0.998544	-0.0634409	0.999566	0.399832	1	-0.539822	1	0.296512	0.18922	0.612454	0.0256872
rpmC	SP_0217	50S ribosomal protein L29	236	-0.752246	0.998544	-0.0917283	0.999566	0.501757	1	-0.533954	1	0.312252	0.147311	0.599682	0.025845
rpsQ	SP_0218	30S ribosomal protein S17	285	-0.91093	0.998544	-0.130359	0.999566	0.285819	1	-0.699028	0.986381	0.209098	0.333758	0.498456	0.0680428
rplN	SP_0219	50S ribosomal protein L14	368	-0.817236	0.998544	-0.131586	0.999566	0.180817	1	-0.686293	0.966207	0.201409	0.377278	0.54359	0.0424378
rplX	SP_0220	50S ribosomal protein L24	375	-0.668072	0.998544	-0.127434	0.999566	0.323197	1	-0.565234	1	0.227238	0.309276	0.583548	0.0250097
rplE	SP_0221	50S ribosomal protein L5	552	-0.582569	0.998544	-0.0659234	0.999566	0.356082	1	-0.460359	1	0.308634	0.159015	0.607975	0.0170323
rpsN	SP_0222	30S ribosomal protein S14	333	-0.597367	0.998544	-0.116466	0.999566	0.176712	1	-0.504372	1	0.284636	0.119	0.500814	0.027013
rpsH	SP_0224	30S ribosomal protein S8	431	-0.785705	0.998544	-0.287685	0.999566	0.0481841	1	-0.67131	0.942617	0.0759022	0.76851	0.425134	0.111975
rplF	SP_0225	50S ribosomal protein L6	714	-0.527993	0.998544	-0.100342	0.999566	0.170862	1	-0.450636	1	0.202766	0.373877	0.393948	0.109848
rplR	SP_0226	50S ribosomal protein L18	367	-0.480805	0.998544	-0.107939	0.999566	0.172504	1	-0.409435	1	0.0878687	0.709432	0.286748	0.242869
rpsE	SP_0227	30S ribosomal protein S5	513	-0.326817	0.998544	-0.0592589	0.999566	0.154222	1	-0.325257	1	0.148755	0.532041	0.287268	0.269811
rpmD	SP_0228	50S ribosomal protein L30	314	-0.390279	0.998544	-0.188199	0.999566	-0.0132649	1	-0.414491	1	0.0762709	0.753485	0.194485	0.414385
rplO	SP_0229	50S ribosomal protein L15	457	-0.29929	0.998544	-0.0718817	0.999566	0.13276	1	-0.292334	1	0.126283	0.565492	0.176057	0.447085
secY	SP_0230	preprotein translocase subunit SecY	1325	-0.039062	0.998544	0.0907562	0.999566	0.255663	1	-0.00656109	1	0.277536	0.210263	0.309311	0.254457
adk	SP_0231	adenylate kinase	658	-0.471754	0.998544	-0.0534173	0.999566	-0.104415	1	-0.231594	1	0.36804	0.0983137	0.396177	0.0821024
infA	SP_0232	translation initiation factor IF-1	234	-0.132346	0.998544	0.071205	0.999566	0.0342701	1	0.018262	1	0.262383	0.265082	0.367135	0.214529
rpmJ	SP_0233	50S ribosomal protein L36	138	-0.0270303	0.998544	0.289354	0.999566	0.234652	1	0.0147829	1	0.289761	0.156261	0.541894	0.00911185
rpsM	SP_0234	30S ribosomal protein S13	382	-0.257945	0.998544	0.101957	0.999566	-0.0309761	1	-0.153757	1	0.258449	0.248399	0.430851	0.0864839
-	SP_0235	30S ribosomal protein S11	399	-0.283318	0.998544	0.0675807	0.999566	-0.132031	1	-0.200914	1	0.225384	0.290107	0.32728	0.14279
-	SP_0236	DNA-directed RNA polymerase subunit alpha	951	-0.059092	0.998544	0.158884	0.999566	0.150724	1	0.013364	1	0.405264	0.0823801	0.469201	0.109848
rplQ	SP_0237	50S ribosomal protein L17	390	-0.203785	0.998544	0.0751618	0.999566	-0.00619968	1	-0.0860915	1	0.349209	0.0587756	0.41316	0.0419515
-	SP_0238	hypothetical protein	266	0.216881	0.998544	0.116077	0.999566	0.0617555	1	0.200819	1	-0.130032	0.428075	-0.100813	0.652344
-	SP_0239	hypothetical protein	1346	0.0858249	0.998544	-0.0453942	0.999566	-0.0712825	1	-0.0194347	1	-0.413121	0.0497521	-0.359986	0.0974236
-	SP_0240	phosphoglycerate mutase	692	0.0673522	0.998544	-0.0347299	0.999566	-0.0839945	1	0.197506	1	0.219388	0.299584	0.373881	0.0824141
-	SP_0242	ABC transporter ATP-binding protein	1091	-0.249691	0.998544	0.0927385	0.999566	0.146781	1	-0.249676	1	0.597196	0.0588008	0.553839	0.138908
-	SP_0243	iron ABC transporter substrate-binding protein	1016	-1.38309	0.540962	0.182551	0.999566	0.0711623	1	-0.774506	0.658953	0.450378	0.157347	0.741972	0.0271445
-	SP_0245	pyruvate formate-lyase-activating enzyme	776	0.0777844	0.998544	-0.111525	0.999566	-0.406016	1	-1.14389	0.126464	-0.894577	0.000115235	-0.924629	3.06394e-06
-	SP_0246	DeoR family transcriptional regulator	746	0.0340669	0.998544	0.0602308	0.999566	-0.331826	1	-0.874511	0.445176	-0.694517	0.000558358	-0.690115	0.00103095
-	SP_0247	transcriptional regulator	980	0.160831	0.998544	0.157299	0.999566	-0.148432	1	-0.713858	0.626609	-0.573389	0.0027498	-0.703419	0.000983514
-	SP_0248	PTS system transporter subunit IIA	336	-0.217965	0.998544	-0.263109	0.999566	-0.469536	1	-2.01544	0.081598	-2.5389	5.62998e-05	-2.30431	8.11166e-05
-	SP_0249	PTS system transporter subunit IIB	318	-0.364242	0.998544	-0.21594	0.999566	-0.417415	1	-2.06465	0.081598	-2.41689	0.000115235	-2.41735	4.79087e-05
-	SP_0250	PTS system transporter subunit IIC	1364	-0.328221	0.998544	-0.143361	0.999566	-0.333551	1	-2.14365	0.0611508	-2.41904	8.21618e-05	-2.27994	1.85044e-05
-	SP_0251	formate acetyltransferase	2443	-0.272331	0.998544	-0.136435	0.999566	-0.360012	1	-1.87814	0.205184	-2.31526	9.28794e-05	-2.29098	8.59521e-06
-	SP_0252	fructose-6-phosphate aldolase	668	-0.125625	0.998544	-0.0099339	0.999566	-0.273304	1	-1.59885	0.400259	-2.35009	3.76947e-05	-2.34068	4.58806e-06
gldA	SP_0253	glycerol dehydrogenase	1153	-0.11959	0.998544	-0.10083	0.999566	-0.336426	1	-1.51513	0.59707	-2.46259	3.61028e-05	-2.57237	2.20784e-07
leuS	SP_0254	leucyl-tRNA synthetase	2501	0.018798	0.998544	-0.0492452	0.999566	-0.103804	1	-0.0199893	1	-0.251354	0.264964	-0.0990822	0.680922
-	SP_0255	acetyltransferase	695	0.0757468	0.998544	0.0345128	0.999566	-0.00624856	1	-0.0112559	1	-0.177002	0.33532	0.0934886	0.680922
-	SP_0256	acetyltransferase	416	0.160758	0.998544	0.0603371	0.999566	-0.0783792	1	0.109196	1	-0.0539837	0.805008	0.081098	0.715275
ruvB	SP_0259	Holliday junction DNA helicase RuvB	998	0.0735273	0.998544	-0.0292225	0.999566	-0.0964441	1	0.0470396	1	-0.215087	0.116361	-0.0978177	0.626846
-	SP_0260	hypothetical protein	572	0.283149	0.998544	0.115159	0.999566	-0.00703142	1	0.261108	1	0.138648	0.433984	0.0472601	0.849592
-	SP_0261	undecaprenyl pyrophosphate synthase	758	0.0885996	0.998544	0.0165844	0.999566	-0.0695218	1	-0.0152809	1	-0.128782	0.433626	0.0902164	0.658187
-	SP_0262	phosphatidate cytidylyltransferase	803	0.101754	0.998544	-0.0306014	0.999566	-0.0152405	1	0.0182098	1	0.0514815	0.778707	0.178317	0.334928
-	SP_0263	eep protein	1259	0.0247827	0.998544	-0.102109	0.999566	-0.121579	1	0.0115278	1	-0.0209478	0.92842	0.121121	0.560829
-	SP_0264	prolyl-tRNA synthetase	1853	0.0493817	0.998544	-0.0232383	0.999566	-0.019813	1	0.137556	1	0.0832095	0.73826	0.118466	0.622596
-	SP_0265	glycosyl hydrolase	1379	0.147238	0.998544	0.0273588	0.999566	0.0431183	1	0.263117	1	0.344306	0.0247115	0.620987	0.000870435
-	SP_0266	glucosamine--fructose-6-phosphate aminotransferase	1850	0.116536	0.998544	0.0166016	0.999566	-0.109583	1	0.0993202	1	0.41496	0.0661908	1.00526	3.44786e-06
-	SP_0267	hypothetical protein	1049	0.255615	0.998544	0.174639	0.999566	0.0594033	1	0.243224	1	0.381753	0.0100933	0.807441	0.00010246
-	SP_0268	alkaline amylopullulanase	3842	-0.809116	0.923998	-0.0823159	0.999566	-0.101162	1	-1.15768	0.205184	-0.751011	2.24762e-06	-0.470392	0.0366261
-	SP_0270	hypothetical protein	143	-0.00621013	0.998544	0.00799969	0.999566	0.0352247	1	0.0219159	1	0.397201	0.0556112	0.597347	0.011442
rpsL	SP_0271	30S ribosomal protein S12	413	-0.0468457	0.998544	0.143968	0.999566	-0.00608782	1	0.0985993	1	0.399663	0.0622229	0.567621	0.0111405
-	SP_0272	30S ribosomal protein S7	486	-0.0659715	0.998544	0.109429	0.999566	0.0121182	1	0.138368	1	0.444423	0.0416271	0.526593	0.0166787
-	SP_0273	elongation factor G	2127	-0.145101	0.998544	0.0848134	0.999566	0.00115658	1	-0.0255624	1	0.290833	0.219827	0.282876	0.360424
polC	SP_0274	DNA polymerase III PolC	4391	-0.130564	0.998544	-0.0950315	0.999566	0.196618	1	-0.0785128	1	0.27035	0.186571	0.392417	0.0643354
-	SP_0275	hypothetical protein	263	0.101007	0.998544	-0.0249797	0.999566	0.0496258	1	0.207772	1	0.389754	0.00246512	0.765919	2.49746e-06
-	SP_0276	hypothetical protein	278	0.054041	0.998544	-0.0577712	0.999566	-0.110973	1	0.245512	1	0.375155	0.00464353	0.854642	8.38841e-07
-	SP_0277	hypothetical protein	152	0.0284881	0.998544	-0.0394533	0.999566	-0.00957241	1	0.195676	1	0.527799	0.00149771	0.918716	1.76875e-06
-	SP_0278	aminopeptidase	1241	0.0709788	0.998544	-0.0324363	0.999566	-0.139274	1	0.183845	1	0.283172	0.0940266	0.675103	0.000204342
-	SP_0279	hypothetical protein	239	0.232018	0.998544	0.104159	0.999566	0.0887695	1	0.328051	1	0.398238	0.00371587	0.646213	0.000460244
-	SP_0280	ribosomal small subunit pseudouridine synthase A	722	0.109395	0.998544	0.0550438	0.999566	-0.0101979	1	0.0145631	1	-0.22599	0.0932079	-0.0659389	0.749613
-	SP_0281	aminopeptidase	1350	0.0709198	0.998544	0.00861978	0.999566	-0.0282175	1	0.098716	1	-0.41487	0.0500049	-0.656966	0.00316712
-	SP_0282	PTS system mannose-specific transporter subunit IID	979	0.0404911	0.998544	-0.100705	0.999566	-0.168464	1	-0.20422	1	-0.763767	0.00022413	-0.915679	9.6074e-07
-	SP_0283	PTS system mannose-specific transporter subunit IIC	814	-0.0590978	0.998544	-0.184476	0.999566	-0.279273	1	-0.161162	1	-0.633837	0.0157628	-0.819529	0.000651998
-	SP_0284	PTS system mannose-specific transporter subunit IIAB	1000	0.034182	0.998544	-0.0615295	0.999566	-0.161129	1	-0.144143	1	-0.655111	0.00189209	-0.706537	0.000452517
-	SP_0285	alcohol dehydrogenase	1041	0.0392373	0.998544	-0.0135793	0.999566	0.00132074	1	0.312588	0.986381	0.443244	0.00498285	0.593488	0.000641918
-	SP_0286	Cof family protein	990	0.0730272	0.998544	0.146778	0.999566	0.051152	1	0.202585	1	0.116568	0.490266	0.0503424	0.816336
-	SP_0287	xanthine/uracil permease	1485	0.134064	0.998544	-0.0308078	0.999566	-0.121776	1	0.42485	1	0.224538	0.293523	-0.317889	0.109841
-	SP_0288	hypothetical protein	692	0.0792872	0.998544	-0.211651	0.999566	-0.0810712	1	0.324825	1	0.285025	0.295688	-0.0614594	0.795135
-	SP_0289	dihydropteroate synthase	944	0.0735659	0.998544	-0.0977643	0.999566	-0.00225517	1	-0.0328946	1	-0.199004	0.211807	-0.23687	0.198288
-	SP_0290	dihydrofolate synthetase	1322	0.103444	0.998544	-0.0685767	0.999566	-0.0553681	1	-0.0168136	1	-0.0892741	0.624479	-0.0492262	0.819486
folE	SP_0291	GTP cyclohydrolase I	554	0.0796753	0.998544	-0.0368465	0.999566	-0.0655647	1	-0.0104608	1	-0.124618	0.410807	-0.124659	0.512346
-	SP_0292	bifunctional folate synthesis protein	814	0.0885851	0.998544	-0.0445088	0.999566	-0.0312834	1	0.0526979	1	-0.0757304	0.724335	0.0129442	0.963299
-	SP_0293	hypothetical protein	371	0.0271637	0.998544	0.0354567	0.999566	0.114467	1	-0.0669523	1	-0.336446	0.0171278	-0.299505	0.114536
rplM	SP_0294	50S ribosomal protein L13	472	-0.00222621	0.998544	0.0409604	0.999566	0.00083368	1	0.327737	1	0.584743	0.00516693	0.621688	0.0195934
rpsI	SP_0295	30S ribosomal protein S9	402	0.0650082	0.998544	0.107017	0.999566	-0.0481689	1	0.325806	1	0.54355	0.00948467	0.511288	0.0328709
-	SP_0298	hypothetical protein	1208	0.118352	0.998544	0.0382286	0.999566	-0.151339	1	-0.849306	0.350313	-1.20826	9.0607e-18	-1.2293	3.24822e-11
-	SP_0299	IS630-Spn1, transposase Orf1, authentic frameshift	347	0.114853	0.998544	0.0831419	0.999566	0.0458109	1	-0.0469736	1	0.190427	0.276013	-0.160585	0.46649
-	SP_0300	IS630-Spn1, transposase Orf2	359	0.144784	0.998544	0.327215	0.999566	0.24137	1	0.206232	1	0.264423	0.177577	0.147606	0.493969
-	SP_0302	hypothetical protein	365	-0.2676	0.998544	-0.211924	0.999566	0.350395	1	0.131452	1	0.130687	0.861321	1.10516	0.0288553
celA	SP_0303	6-phospho-beta-glucosidase	1436	-0.249416	0.998544	0.108623	0.999566	0.132816	1	-0.238511	1	0.245044	0.23302	1.20993	1.52425e-07
-	SP_0304	hypothetical protein	239	-0.528586	0.998544	0.234654	0.999566	0.425859	1	-0.0644959	1	1.09723	0.263612	1.41009	0.0452999
celB	SP_0305	PTS system cellobiose transporter subunit IIB	314	0.257168	0.998544	0.238216	0.999566	0.0239165	1	-0.421064	1	0.218459	0.758338	0.434436	0.477829
-	SP_0306	transcriptional regulator	1481	-0.34204	0.998544	0.0612819	0.999566	0.118209	1	-0.70394	0.342259	-0.542513	0.00312692	-0.0529663	0.848109
-	SP_0307	PTS system transporter subunit IIA	497	-0.501894	0.998544	-0.0455604	0.999566	0.270333	1	-0.65264	0.623492	-0.824359	0.000342044	0.115004	0.719347
celC	SP_0308	cellobiose phosphotransferase system IIA component	314	-0.613154	0.998544	-0.0830713	0.999566	-0.349336	1	-1.05544	0.081598	-0.764268	0.00590183	-0.117544	0.722748
-	SP_0309	hypothetical protein	506	-0.239205	0.998544	0.0465429	0.999566	-0.150644	1	-0.940029	0.453636	-0.754759	0.0326524	-0.253664	0.575159
celD	SP_0310	cellobiose phosphotransferase system IIC component	1346	0.00745117	0.998544	0.214769	0.999566	0.130327	1	-0.372604	1	-0.376594	0.0850537	0.0814256	0.714129
-	SP_0312	glycosyl hydrolase	2039	0.058106	0.998544	0.0854739	0.999566	0.0687451	1	0.244789	1	0.318911	0.0864715	0.328043	0.104358
-	SP_0313	glutathione peroxidase	476	0.244045	0.998544	0.255746	0.999566	0.166512	1	0.110199	1	-0.210469	0.301793	-0.0432451	0.8594
-	SP_0314	hyaluronidase	3200	-0.232291	0.998544	0.0542031	0.999566	0.0414298	1	-0.217524	1	0.784275	2.72386e-05	1.69781	1.40964e-16
-	SP_0316	hypothetical protein	107	2.29597	0.998544	2.9226	0.999566	-2.1618	1	-3.01836	0.847905	0	1	0	1
-	SP_0317	keto-hydroxyglutarate-aldolase/keto-deoxy-phosphogluconate aldolase	629	0.00778346	0.998544	0.115758	0.999566	-0.0193465	1	0.147454	1	1.43757	2.05549e-14	3.8173	6.60269e-64
-	SP_0318	carbohydrate kinase	1001	0.0356196	0.998544	0.162956	0.999566	0.152161	1	0.245469	1	1.59406	8.54734e-19	4.12503	1.29563e-67
-	SP_0319	hypothetical protein	641	-0.0610138	0.998544	0.0135178	0.999566	0.00587795	1	0.0254055	1	1.43554	1.00392e-16	3.88384	4.68873e-72
-	SP_0320	gluconate 5-dehydrogenase	815	-0.0539942	0.998544	0.0186018	0.999566	-0.0119722	1	0.0886235	1	1.69236	2.79422e-20	4.07801	1.82361e-78
-	SP_0321	PTS system transporter subunit IIA	434	0.0524656	0.998544	0.131228	0.999566	0.162503	1	0.255996	1	2.24732	8.90568e-32	4.95556	6.22691e-89
-	SP_0322	glucuronyl hydrolase	1190	0.135876	0.998544	0.180537	0.999566	0.24891	1	0.432233	1	2.04036	6.40715e-28	4.73338	2.57765e-100
-	SP_0323	PTS system transporter subunit IIB	491	0.184364	0.998544	0.253825	0.999566	0.288852	1	0.648712	0.706288	2.27715	3.53882e-36	4.79726	2.75209e-95
-	SP_0324	PTS system transporter subunit IIC	779	0.159781	0.998544	0.22831	0.999566	0.168725	1	0.503564	0.963289	2.25629	1.31222e-30	4.67626	7.51777e-91
-	SP_0325	PTS system transporter subunit IID	818	0.092001	0.998544	0.153432	0.999566	0.195958	1	0.547376	0.8083	2.10147	1.02321e-39	4.55902	5.10404e-123
-	SP_0326	preprotein translocase subunit YajC	293	0.146671	0.998544	0.251974	0.999566	0.258716	1	0.621144	0.623492	2.38661	1.78565e-38	4.55281	5.111e-74
-	SP_0327	hypothetical protein	1640	-0.0214611	0.998544	0.209985	0.999566	0.149661	1	0.43344	0.966207	2.14434	7.34498e-31	4.41337	5.05127e-74
-	SP_0328	IS1380-Spn1 transposase	1346	-0.246344	0.998544	0.0365879	0.999566	-0.312405	1	-0.105741	1	-0.543033	0.0123837	-0.12456	0.576765
-	SP_0329	hypothetical protein	329	0.00587097	0.998544	0.173824	0.999566	-0.00664162	1	-0.0676073	1	-0.240318	0.344097	0.452307	0.0669226
-	SP_0330	sugar binding transcriptional regulator RegR	1001	0.0485189	0.998544	0.130623	0.999566	0.017006	1	-0.0775954	1	-0.477264	0.000218641	-0.542248	0.00115378
-	SP_0332	hypothetical protein	542	0.0574654	0.998544	0.0490134	0.999566	-0.138297	1	0.205549	1	0.200195	0.356199	0.578217	0.00355564
-	SP_0333	transcriptional regulator	194	-0.293037	0.998544	-0.436354	0.999566	-0.511052	1	-0.100397	1	-0.0927168	0.674522	0.331876	0.109053
mraW	SP_0334	S-adenosyl-methyltransferase MraW	950	0.0373877	0.998544	-0.0968044	0.999566	-0.199585	1	-0.0210006	1	-0.26843	0.0623799	-0.340018	0.0625752
-	SP_0335	cell division protein FtsL	317	0.0506799	0.998544	-0.0269191	0.999566	-0.0251395	1	0.116663	1	-0.0482233	0.771359	-0.057871	0.772514
-	SP_0336	penicillin-binding protein 2X	2252	0.0325244	0.998544	-0.0207404	0.999566	-0.102272	1	0.104646	1	-0.147663	0.466494	-0.209252	0.306938
mraY	SP_0337	phospho-N-acetylmuramoyl-pentapeptide-transferase	980	0.232723	0.998544	0.152523	0.999566	0.0796873	1	0.253458	1	0.136247	0.420042	0.0793709	0.700258
-	SP_0338	ATP-dependent Clp protease ATP-binding subunit	2105	-0.0120948	0.998544	-0.0244484	0.999566	-0.058444	1	0.50072	0.777644	1.94319	2.94969e-18	3.73217	4.09086e-67
-	SP_0340	S-ribosylhomocysteinase	529	0.238275	0.998544	0.227343	0.999566	0.12492	1	0.307581	1	0.00102963	0.997066	-0.188425	0.390126
-	SP_0341	hypothetical protein	1484	-0.0399085	0.998544	-0.0368703	0.999566	0.103243	1	0.0125823	1	-0.154482	0.347718	-0.331119	0.0711308
-	SP_0342	glucan 1,6-alpha-glucosidase	1607	-0.021048	0.998544	-0.0136132	0.999566	-0.18455	1	-0.154796	1	-0.298621	0.0550492	-0.192704	0.313319
-	SP_0343	IS1380-Spn1 transposase	1346	-0.151794	0.998544	0.198743	0.999566	-0.119866	1	-0.448748	0.740579	-0.478471	0.04328	0	1
-	SP_0344	IS630-Spn1, transposase Orf2	338	0.280829	0.998544	0.418389	0.999566	0.260975	1	0.304933	1	0.449939	0.0157628	0.683299	0.0182128
-	SP_0345	IS630-Spn1 transposase	347	0.0568113	0.998544	0.00497059	0.999566	-0.0946089	1	-0.0996874	1	0.0326014	0.869787	0.266359	0.219894
-	SP_0346	capsular polysaccharide biosynthesis protein Cps4A	1454	0.0478449	0.998544	0.0497503	0.999566	-0.0447872	1	-0.0278895	1	-0.0591876	0.808115	0.0928788	0.739946
-	SP_0347	capsular polysaccharide biosynthesis protein Cps4B	731	-0.122471	0.998544	-0.144302	0.999566	-0.285396	1	-0.295718	1	-0.255246	0.202847	0.0635171	0.795852
-	SP_0348	capsular polysaccharide biosynthesis protein Cps4C	709	-0.0970984	0.998544	-0.0114989	0.999566	-0.101011	1	-0.209668	1	-0.0463036	0.848079	0.225432	0.324356
-	SP_0349	capsular polysaccharide biosynthesis protein Cps4D	683	-0.226739	0.998544	-0.0114822	0.999566	0.00533528	1	-0.209243	1	0.015325	0.948015	0.129982	0.57969
-	SP_0350	capsular polysaccharide biosynthesis protein Cps4E	648	-0.219213	0.998544	0.116282	0.999566	0.16196	1	-0.199171	1	0.129042	0.559187	0.405988	0.0541711
-	SP_0351	capsular polysaccharide biosynthesis protein Cps4F	1233	-0.425196	0.998544	0.000783713	0.999566	0.0827823	1	-0.341117	1	0.0520024	0.83817	0.184128	0.505249
-	SP_0352	capsular polysaccharide biosynthesis protein Cps4G	1076	-0.342785	0.998544	0.00381215	0.999566	0.114143	1	-0.248715	1	0.226568	0.305486	0.301575	0.192608
-	SP_0353	capsular polysaccharide biosynthesis protein Cps4H	1118	-0.302994	0.998544	0.00371439	0.999566	0.0716031	1	-0.192257	1	0.2494	0.24405	0.268116	0.290375
-	SP_0354	hypothetical protein	1400	-0.268577	0.998544	0.0933007	0.999566	0.1656	1	-0.0805943	1	0.423002	0.0405512	0.519777	0.0288553
-	SP_0355	hypothetical protein	1082	-0.259287	0.998544	0.0959285	0.999566	0.19204	1	-0.0282591	1	0.431771	0.032981	0.552512	0.0160789
-	SP_0356	polysaccharide transporter	1241	-0.272298	0.998544	0.117777	0.999566	0.200666	1	-0.112349	1	0.410481	0.0577096	0.548094	0.0191425
-	SP_0357	UDP-N-acetylglucosamine-2-epimerase	1097	-0.384105	0.998544	0.0747793	0.999566	0.162373	1	-0.186871	1	0.534089	0.0149043	0.730181	0.00226943
-	SP_0358	capsular polysaccharide biosynthesis protein Cps4J	1055	-0.50642	0.998544	0.0424938	0.999566	0.14032	1	-0.274974	1	0.527583	0.0187979	0.751235	0.00514419
-	SP_0359	capsular polysaccharide biosynthesis protein Cps4K	1229	-0.429273	0.998544	0.00209809	0.999566	0.0441963	1	-0.117981	1	0.49511	0.0222208	0.712412	0.00525648
-	SP_0360	UDP-N-acetylglucosamine 2-epimerase	1194	-0.282751	0.998544	0.0581361	0.999566	0.103396	1	0.0876688	1	0.540833	0.0146254	0.582582	0.0380958
-	SP_0366	oligopeptide ABC transporter oligopeptide-binding protein AliA	1985	-0.169163	0.998544	-0.02031	0.999566	-0.136977	1	-0.729682	0.495135	-0.748701	4.77888e-05	-0.428889	0.0435583
-	SP_0367	hypothetical protein	119	0.0919901	0.998544	0.175114	0.999566	-0.276963	1	-1.42362	0.0513731	-1.43802	8.99677e-05	-1.06618	0.0153614
-	SP_0368	cell wall surface anchor family protein	5303	-0.338406	0.998544	-0.0230794	0.999566	-0.0870027	1	-1.38544	0.0226198	-1.48083	5.93933e-22	-1.09934	1.73902e-08
-	SP_0369	penicillin-binding protein 1A	2159	-0.20542	0.998544	0.00982779	0.999566	-0.137701	1	-0.317294	1	-0.439179	0.0281633	-0.313043	0.171409
recU	SP_0370	Holliday junction-specific endonuclease	596	-0.0125924	0.998544	0.0789962	0.999566	-0.107537	1	-0.199582	1	-0.291427	0.0846198	-0.342024	0.137605
-	SP_0371	hypothetical protein	527	0.248934	0.998544	0.123642	0.999566	0.0545589	1	-0.0573997	1	-0.203761	0.241292	0.0304668	0.897057
-	SP_0372	hypothetical protein	352	0.137974	0.998544	0.124665	0.999566	0.0441133	1	0.0187075	1	-0.188857	0.295688	-0.0657485	0.76583
-	SP_0373	hypothetical protein	1157	-0.164304	0.998544	-0.0478867	0.999566	-0.0666932	1	-0.156014	1	0.213724	0.253848	0.775806	6.24145e-05
-	SP_0374	hypothetical protein	1394	-0.107314	0.998544	0.00442819	0.999566	-0.0121274	1	-0.0695165	1	0.246851	0.21674	0.722244	0.00046065
-	SP_0375	6-phosphogluconate dehydrogenase	1439	0.0499605	0.998544	0.11269	0.999566	-0.00847232	1	0.19802	1	0.0553967	0.83265	-0.00886343	0.980261
-	SP_0376	DNA-binding response regulator	692	-0.0481881	0.998544	-0.0397067	0.999566	-0.147486	1	0.103687	1	-0.0991579	0.688672	-0.115468	0.658187
-	SP_0377	choline binding protein C	1022	-0.121104	0.998544	0.0182749	0.999566	-0.0231685	1	-0.0537012	1	0.0909604	0.580589	0.316079	0.0842315
-	SP_0378	choline binding protein J	1014	-0.0239565	0.998544	0.0172556	0.999566	0.0292061	1	-0.0192042	1	0.0966343	0.531534	0.29148	0.104354
-	SP_0379	hypothetical protein	1232	0.159964	0.998544	0.0132917	0.999566	0.341043	1	-0.622571	0.612221	-0.444309	0.0656374	0.516092	0.034278
-	SP_0380	hypothetical protein	875	-0.0819542	0.998544	-0.161445	0.999566	-0.0706367	1	-0.683366	0.267092	-0.429071	0.0511296	0.173316	0.460127
-	SP_0381	mevalonate kinase	878	0.0992093	0.998544	-0.102439	0.999566	-0.0639583	1	-0.044528	1	-0.391351	0.0099564	-0.668374	0.000775409
-	SP_0382	diphosphomevalonate decarboxylase	953	0.0407764	0.998544	-0.15997	0.999566	-0.226265	1	-0.112463	1	-0.5316	1.9141e-05	-0.59964	0.000782848
-	SP_0383	phosphomevalonate kinase	1007	0.0782303	0.998544	-0.131634	0.999566	-0.169872	1	-0.0484554	1	-0.429521	0.000551159	-0.420035	0.0121195
-	SP_0384	isopentenyl pyrophosphate isomerase	1010	0.097672	0.998544	-0.000705889	0.999566	-0.049952	1	0.0901289	1	-0.209396	0.163564	-0.344391	0.0657797
-	SP_0385	hypothetical protein	712	0.00601863	0.998544	-0.0198367	0.999566	0.050017	1	0.0143116	1	0.204334	0.238831	0.36758	0.0571227
-	SP_0386	sensor histidine kinase	995	-0.0750455	0.998544	-0.0850712	0.999566	0.0735227	1	-0.0968431	1	0.288668	0.0371697	0.527242	0.00200518
-	SP_0387	DNA-binding response regulator	632	-0.131765	0.998544	-0.10547	0.999566	-0.00432391	1	-0.261413	1	0.0768545	0.763636	0.418485	0.0603449
-	SP_0389	hypothetical protein	260	-0.218206	0.998544	-0.0841348	0.999566	-0.0434579	1	-0.34637	1	0.142972	0.523708	0.389583	0.118545
-	SP_0390	choline binding protein G	857	-0.205076	0.998544	-0.0328317	0.999566	0.0830865	1	-0.312525	1	0.0947415	0.565118	0.571562	0.00278289
-	SP_0391	choline binding protein F	1080	-0.11923	0.998544	-0.075699	0.999566	-0.0602358	1	-0.117141	1	0.0170846	0.92842	0.256399	0.175505
-	SP_0394	PTS system mannitol-specific transporter subunit IIBC	1769	-0.124685	0.998544	-0.0100356	0.999566	0.0988812	1	-0.050743	1	0.235472	0.338286	1.0103	0.000952397
-	SP_0395	transcriptional regulator	1955	-0.345187	0.998544	0.306967	0.999566	0.313801	1	-0.191474	1	0.272118	0.368919	1.17886	0.000589345
-	SP_0396	PTS system mannitol-specific transporter subunit IIA	437	0.322444	0.998544	0.595183	0.999566	0.481731	1	-0.0671466	1	0.762054	0.230259	0.865289	0.21412
-	SP_0397	mannitol-1-phosphate 5-dehydrogenase	1136	-0.380518	0.998544	0.0629806	0.999566	-0.195692	1	-0.200516	1	0.20805	0.681279	0.821742	0.140901
tig	SP_0400	trigger factor	1307	-0.174359	0.998544	0.00946183	0.999566	-0.0960048	1	-0.14311	1	-0.212834	0.319998	-0.319892	0.157904
-	SP_0401	helicase	2366	-0.0677019	0.998544	-0.0827881	0.999566	0.0376259	1	-0.00874353	1	-0.122664	0.507883	-0.029006	0.897388
-	SP_0402	signal peptidase I	614	-0.00299411	0.998544	-0.0543402	0.999566	-0.0191048	1	0.0796225	1	-0.158175	0.327182	-0.14373	0.480063
-	SP_0403	ribonuclease HIII	881	-0.00430358	0.998544	-0.0297699	0.999566	-0.029326	1	0.0179777	1	-0.165996	0.249681	-0.149085	0.438144
-	SP_0404	hypothetical protein	311	0.0726177	0.998544	0.0562347	0.999566	0.0533624	1	0.170436	1	-0.2018	0.220474	-0.302862	0.127678
-	SP_0405	hypothetical protein	548	0.205333	0.998544	0.231018	0.999566	0.10694	1	0.184218	1	0.000742589	0.99772	-0.128015	0.522653
-	SP_0406	MutS2 family protein	2336	0.0104505	0.998544	-0.0360815	0.999566	-0.0563808	1	0.152724	1	0.0352666	0.848657	0.00526877	0.986652
-	SP_0408	sodium:alanine symporter family protein	1322	0.0977089	0.998544	-0.151098	0.999566	-0.0383789	1	0.234756	1	0.38658	0.0606795	0.375038	0.0670494
-	SP_0409	hypothetical protein	548	0.0155809	0.998544	0.00404105	0.999566	0.0872246	1	0.162017	1	-0.876148	0.00842942	-1.31878	1.32413e-10
-	SP_0410	exfoliative toxin	899	0.175502	0.998544	0.144039	0.999566	0.0808094	1	-0.119482	1	-0.513335	0.0124749	-0.609145	0.00228373
-	SP_0411	seryl-tRNA synthetase	1274	-0.0353756	0.998544	-0.0152921	0.999566	-0.146263	1	-0.0187549	1	-0.221545	0.0941764	-0.265561	0.129119
-	SP_0412	hypothetical protein	371	-0.0686417	0.998544	-0.0802567	0.999566	-0.0503662	1	0.161137	1	-0.125128	0.395021	-0.201716	0.265036
-	SP_0413	aspartate kinase	1364	-0.0197928	0.998544	-0.0472359	0.999566	-0.0719112	1	0.137691	1	-0.140426	0.507658	-0.272295	0.186981
-	SP_0415	enoyl-CoA hydratase	785	0.0573431	0.998544	-0.391374	0.999566	-0.195754	1	0.0568684	1	0.0436961	0.909717	-0.0144877	0.96279
-	SP_0416	MarR family transcriptional regulator	438	0.203349	0.998544	0.00447903	0.999566	-0.211035	1	-0.200705	1	-0.421814	0.0710927	-0.335399	0.10005
-	SP_0417	3-oxoacyl-ACP synthase	974	0.0238623	0.998544	-0.133334	0.999566	-0.351724	1	-0.399097	1	-0.427712	0.0734608	-0.421619	0.0482017
acpP	SP_0418	acyl carrier protein	385	0.0581951	0.998544	-0.132749	0.999566	-0.113942	1	-0.0271132	1	-0.662806	0.00069645	-1.2662	6.72799e-11
-	SP_0419	enoyl-ACP reductase	974	-0.0218231	0.998544	-0.601544	0.999566	-0.49998	1	-0.379101	1	-0.359417	0.151005	-0.4712	0.0181834
-	SP_0420	ACP S-malonyltransferase	923	0.0415491	0.998544	-0.427953	0.999566	-0.437153	1	-0.247751	1	-0.282431	0.30333	-0.384367	0.070656
fabG	SP_0421	3-ketoacyl-ACP reductase	747	0.0985312	0.998544	-0.427196	0.999566	-0.409022	1	-0.201784	1	-0.215769	0.410807	-0.289565	0.171111
-	SP_0422	3-oxoacyl-ACP synthase	1251	0.043522	0.998544	-0.38188	0.999566	-0.479228	1	-0.179378	1	-0.25155	0.348245	-0.37694	0.0948981
-	SP_0423	acetyl-CoA carboxylase biotin carboxyl carrier protein subunit	487	-0.0340946	0.998544	-0.353821	0.999566	-0.44771	1	-0.175273	1	-0.248647	0.292161	-0.393187	0.077337
fabZ	SP_0424	(3R)-hydroxymyristoyl-ACP dehydratase	422	-0.0972659	0.998544	-0.382783	0.999566	-0.582577	1	-0.251562	1	-0.3811	0.0848515	-0.460337	0.0165135
-	SP_0425	acetyl-CoA carboxylase biotin carboxylase subunit	1367	-0.0547534	0.998544	-0.342761	0.999566	-0.479557	1	-0.154021	1	-0.221911	0.412414	-0.371679	0.129123
-	SP_0426	acetyl-CoA carboxylase subunit beta	866	-0.00111787	0.998544	-0.275462	0.999566	-0.482649	1	-0.0952093	1	-0.146917	0.577993	-0.335077	0.109693
-	SP_0427	acetyl-CoA carboxylase subunit alpha	767	0.0850112	0.998544	-0.177971	0.999566	-0.410121	1	0.0477604	1	0.0248166	0.933673	-0.22791	0.302355
-	SP_0428	hypothetical protein	117	0.0354432	0.998544	-0.192535	0.999566	-0.288753	1	0.198451	1	0.651421	0.00185907	1.08751	1.49867e-07
-	SP_0429	hypothetical protein	185	0.251609	0.998544	0.125289	0.999566	-0.00170784	1	0.407233	1	0.967928	1.54059e-06	1.32031	1.07432e-10
-	SP_0430	hypothetical protein	518	0.0803227	0.998544	-0.12976	0.999566	-0.150225	1	0.449629	0.986381	0.823374	0.000176373	1.18179	1.25144e-08
-	SP_0431	hypothetical protein	236	0.436015	0.998544	0.226894	0.999566	0.021427	1	0.459741	0.963289	1.08811	3.36041e-05	1.28627	3.63804e-09
nusB	SP_0433	transcription antitermination protein NusB	463	-0.0236717	0.998544	0.128181	0.999566	-0.00850564	1	0.0573721	1	-0.249145	0.214449	-0.379032	0.0701515
-	SP_0434	hypothetical protein	390	-0.13153	0.998544	-0.0212249	0.999566	-0.117361	1	-0.0156456	1	-0.261894	0.186806	-0.449204	0.0210138
-	SP_0435	elongation factor P	572	0.138608	0.998544	0.156166	0.999566	0.0783193	1	0.201534	1	-0.0209322	0.92392	-0.182482	0.350648
gatB	SP_0436	aspartyl/glutamyl-tRNA amidotransferase subunit B	1442	0.0348372	0.998544	-0.0446008	0.999566	0.0248677	1	0.0472375	1	-0.119794	0.556568	-0.34032	0.109001
gatA	SP_0437	aspartyl/glutamyl-tRNA amidotransferase subunit A	1466	0.00406937	0.998544	-0.0431407	0.999566	-0.0280259	1	-0.00137755	1	-0.134188	0.453945	-0.420878	0.0373991
gatC	SP_0438	aspartyl/glutamyl-tRNA amidotransferase subunit C	302	0.032496	0.998544	0.0135658	0.999566	0.0447815	1	-0.00455709	1	-0.194973	0.144096	-0.431002	0.0118531
prfC	SP_0439	peptide chain release factor 3	1544	0.0456346	0.998544	-0.0180641	0.999566	0.00343192	1	0.167208	1	0.336169	0.096783	0.275042	0.168234
-	SP_0442	hypothetical protein	388	-0.0278004	0.998544	0.052539	0.999566	-0.0124622	1	0.0561048	1	-0.164177	0.4469	-0.240415	0.225736
-	SP_0443	hypothetical protein	1714	0.0101511	0.998544	0.0764605	0.999566	-0.0509535	1	0.114941	1	-0.0299048	0.909717	-0.0507262	0.85114
-	SP_0445	acetolactate synthase catalytic subunit	1700	-0.0708178	0.998544	-0.0164144	0.999566	-0.196071	1	-0.567448	0.612221	-0.644338	7.44966e-06	-0.508736	0.00490574
ilvH	SP_0446	acetolactate synthase 3 regulatory subunit	476	-0.222199	0.998544	-0.092944	0.999566	-0.267706	1	-0.748553	0.653699	-0.773525	2.26841e-07	-0.395006	0.0611348
-	SP_0447	ketol-acid reductoisomerase	1010	-0.227466	0.998544	-0.0535917	0.999566	-0.209149	1	-0.743966	0.44982	-0.792983	4.27425e-09	-0.53448	0.00437016
-	SP_0448	hypothetical protein	266	-0.176153	0.998544	0.0154294	0.999566	-0.0827414	1	-0.711586	0.620894	-0.623231	4.20941e-06	-0.563278	0.00709793
-	SP_0449	hypothetical protein	394	0.0598866	0.998544	0.195947	0.999566	0.0924015	1	-0.609413	0.805921	-0.590462	0.000163061	-0.525569	0.0156405
-	SP_0450	threonine dehydratase	1250	-0.0451022	0.998544	0.0575543	0.999566	0.015353	1	-0.523942	0.897371	-0.367329	0.0215289	-0.0941436	0.676494
-	SP_0451	hypothetical protein	401	0.20304	0.998544	0.189301	0.999566	0.115552	1	0.264707	1	-0.0806957	0.739014	-0.581556	0.00510566
-	SP_0452	amino acid ABC transporter ATP-binding protein	757	-0.00579119	0.998544	0.131473	0.999566	-0.0668349	1	-0.325923	1	-0.730412	4.33845e-06	-0.784547	0.00022261
-	SP_0453	amino acid ABC transporter amino acid-binding protein/permease	1577	-0.000840981	0.998544	0.110062	0.999566	-0.0860899	1	-0.308344	1	-0.681914	1.91453e-06	-0.838059	2.15006e-05
-	SP_0454	hypothetical protein	1892	0.166279	0.998544	-0.0341417	0.999566	-0.0595797	1	-0.336063	0.986381	-0.487165	9.68061e-05	-0.370043	0.0327431
uppP	SP_0457	UDP pyrophosphate phosphatase	845	0.258	0.998544	0.135481	0.999566	0.125687	1	0.31311	1	0.259588	0.0606795	0.275352	0.12435
-	SP_0458	DNA polymerase IV	1034	0.0468563	0.998544	0.0692406	0.999566	0.0190185	1	-0.0490724	1	-0.194687	0.361111	-0.506357	0.0149601
-	SP_0459	formate acetyltransferase	2369	-0.189517	0.998544	0.241842	0.999566	0.147777	1	-0.0212744	1	-0.135852	0.579215	-0.223482	0.432972
-	SP_0460	IS1167, transposase	1268	-0.340686	0.998544	0.0333852	0.999566	-0.176715	1	0.149504	1	0.691034	0.000649996	1.60371	1.82688e-10
-	SP_0461	transcriptional regulator	1549	0.237619	0.998544	0.187185	0.999566	0.165293	1	0.0183586	1	-0.364859	0.0204826	-0.464214	0.0148079
-	SP_0462	cell wall surface anchor family protein	2708	-0.409349	0.998544	0.0605465	0.999566	0.0993347	1	-0.46905	1	-0.265997	0.227754	-0.216116	0.389527
-	SP_0463	cell wall surface anchor family protein	2089	-0.301102	0.998544	-0.0356642	0.999566	-0.00110088	1	-0.278602	1	-0.49061	0.027916	-0.778583	0.0045548
-	SP_0464	cell wall surface anchor family protein	1197	-0.0405751	0.998544	0.036103	0.999566	0.0615667	1	-0.0761877	1	-0.311366	0.151912	-0.683619	0.00392011
-	SP_0466	sortase	839	0.0998203	0.998544	-0.000904226	0.999566	-0.0707094	1	0.0445426	1	0.180447	0.231911	0.505081	0.00715187
-	SP_0467	sortase	785	-0.0225524	0.998544	-0.020291	0.999566	-0.0983477	1	0.201991	1	0.154641	0.290107	0.332373	0.0839832
-	SP_0468	sortase	851	0.148301	0.998544	0.111627	0.999566	0.0217928	1	0.368915	0.951121	0.315778	0.0204243	0.362773	0.0410371
-	SP_0470	hypothetical protein	160	0.0301056	0.998544	0.250397	0.999566	0.47766	1	-0.0281096	1	-0.13349	0.559333	-0.172404	0.489425
-	SP_0471	hypothetical protein	298	0.0405051	0.998544	0.0469052	0.999566	0.0370306	1	-0.134176	1	-0.18359	0.349151	0.0103637	0.974725
-	SP_0473	ROK family protein	1223	-0.766404	0.998544	0.132438	0.999566	0.0294309	1	-0.788514	0.655212	-0.325579	0.0929487	-0.433313	0.0397508
-	SP_0474	PTS system cellobiose-specific transporter subunit IIC	1322	-0.0760517	0.998544	-0.35726	0.999566	-0.374138	1	-0.435983	0.77258	0.943611	4.83354e-07	1.50719	5.8795e-10
-	SP_0475	hypothetical protein	1940	-0.384159	0.998544	-0.100696	0.999566	-0.414778	1	-0.684756	0.619213	0.453865	0.0152881	1.32659	2.19648e-08
-	SP_0476	PTS system lactose-specific transporter subunit IIA	344	-0.551305	0.998544	0.241823	0.999566	-0.207701	1	-0.422389	0.805921	0.468737	0.0222208	1.13765	2.35448e-06
-	SP_0477	6-phospho-beta-galactosidase	1412	-0.116884	0.998544	-0.0510509	0.999566	-0.152991	1	-0.288697	1	0.59138	0.00350996	1.06548	3.72386e-07
-	SP_0478	PTS system lactose-specific transporter subunit IIBC	1679	-0.0339348	0.998544	0.0124687	0.999566	-0.130406	1	-0.0980725	1	0.527831	0.00421332	0.779375	3.27977e-05
-	SP_0479	Trk family potassium uptake protein	1439	0.19469	0.998544	0.0265355	0.999566	0.180706	1	-0.0974322	1	-0.477039	0.000258152	-0.521865	0.00274953
trkA	SP_0480	potassium transporter peripheral membrane protein	1349	0.0934298	0.998544	0.0885206	0.999566	0.0673274	1	-0.133208	1	-0.531612	4.10862e-05	-0.620974	0.00015324
-	SP_0481	hypothetical protein	875	0.090385	0.998544	-0.00659813	0.999566	-0.0217183	1	-0.157208	1	-0.478836	0.00321166	-0.547068	0.00751677
-	SP_0482	hypothetical protein	548	0.0904105	0.998544	0.154054	0.999566	0.103889	1	-0.0807199	1	-0.270155	0.148069	-0.26016	0.214981
-	SP_0483	ABC transporter ATP-binding protein	1682	0.101512	0.998544	-0.00329829	0.999566	-0.0309939	1	0.115386	1	0.0393809	0.830333	0.266882	0.143209
-	SP_0484	hypothetical protein	830	0.0598987	0.998544	-0.0653451	0.999566	-0.0709592	1	0.142164	1	0.0150416	0.93777	0.140247	0.505249
-	SP_0486	RNA methyltransferase	503	0.376266	0.998544	0.283707	0.999566	0.178401	1	0.642808	0.706288	0.861898	1.88535e-06	0.920528	5.05567e-05
-	SP_0487	hypothetical protein	218	0.0712559	0.998544	-0.168527	0.999566	0.413861	1	0.124188	1	-0.295533	0.264435	-0.511685	0.0470332
-	SP_0488	hypothetical protein	563	0.24749	0.998544	0.209554	0.999566	-0.00141578	1	-0.128844	1	-0.338812	0.0134731	-0.386966	0.0603449
-	SP_0489	PAP2 family protein	650	0.127661	0.998544	0.022864	0.999566	-0.105436	1	-0.00640556	1	0.0477842	0.778707	0.397564	0.0326506
-	SP_0490	hypothetical protein	389	0.0550236	0.998544	0.00917561	0.999566	-0.196122	1	-0.0749755	1	-0.016687	0.93777	0.407262	0.0423332
-	SP_0491	hypothetical protein	155	0.345614	0.998544	0.31261	0.999566	0.068157	1	0.26896	1	0.185676	0.347718	0.70456	0.000266451
-	SP_0492	hypothetical protein	323	0.130646	0.998544	0.1026	0.999566	-0.0108668	1	0.0750616	1	0.1955	0.276808	0.63919	0.00100006
-	SP_0493	DNA-directed RNA polymerase subunit delta	654	0.0815386	0.998544	0.0444388	0.999566	-0.0894539	1	0.154949	1	-0.101977	0.681279	-0.356506	0.109938
pyrG	SP_0494	CTP synthetase	1607	-0.00226155	0.998544	-0.0283093	0.999566	0.037051	1	0.333372	0.966207	0.707569	3.52158e-06	0.676433	0.000265736
-	SP_0495	IS1380-Spn1 transposase	1346	-0.286739	0.998544	0.182662	0.999566	0.076384	1	-0.22432	1	-0.150311	0.565434	0	1
-	SP_0496	Na/Pi cotransporter II-like protein	1631	0.0691053	0.998544	0.00729969	0.999566	0.0127236	1	0.171226	1	0.0854775	0.657945	0.221751	0.240931
-	SP_0497	hypothetical protein	110	-0.462206	0.998544	-0.340273	0.999566	-0.143536	1	-0.207771	1	0.158135	0.717203	0.523706	0.192608
-	SP_0498	endo-beta-N-acetylglucosaminidase	4979	-0.598208	0.998544	-0.054654	0.999566	0.0727793	1	-0.506594	0.978938	-0.134771	0.370351	0.288847	0.118958
pgk	SP_0499	phosphoglycerate kinase	1200	0.127777	0.998544	0.0449961	0.999566	-0.0126189	1	0.104983	1	-0.138262	0.542679	-0.489641	0.0351539
-	SP_0500	hypothetical protein	527	0.249097	0.998544	0.193808	0.999566	0.0745627	1	0.0185878	1	-0.397924	0.00601435	-0.647032	0.00060714
-	SP_0501	MerR family transcriptional regulator	373	-0.0738548	0.998544	-0.0472531	0.999566	-0.159683	1	0.392772	0.968252	0.802129	5.62052e-05	0.863754	6.56049e-05
-	SP_0502	glutamine synthetase, type I	1356	0.107958	0.998544	0.0899994	0.999566	0.0146812	1	0.556149	0.808511	0.980152	2.26841e-07	1.05403	8.31507e-07
-	SP_0505	type I restriction-modification system subunit S	1280	-0.301591	0.998544	0.0410288	0.999566	0.12214	1	-0.363971	1	0.0014528	0.99599	0.265285	0.201468
-	SP_0506	phage integrase family integrase/recombinase	797	-0.0892138	0.998544	0.0649031	0.999566	0.14529	1	-0.219754	1	-0.0807581	0.717599	-0.102935	0.649502
-	SP_0507	type I restriction-modification system subunit S	539	0.0582779	0.998544	0.30296	0.999566	0.00877756	1	0.0213659	1	0.341832	0.0539496	0.499018	0.00970849
-	SP_0508	type I restriction-modification system subunit S	1568	-0.471079	0.998544	0.0131392	0.999566	0.131294	1	-0.613387	0.805921	-0.196196	0.206953	-0.110916	0.637828
-	SP_0509	type I restriction-modification system, M subunit	1463	-0.65983	0.998544	0.103136	0.999566	0.134846	1	-0.793029	0.814945	-0.344823	0.0411087	-0.091508	0.714049
-	SP_0510	type I restriction-modification system, R subunit	2333	-0.536518	0.998544	-0.00776468	0.999566	0.00475327	1	-0.731662	0.738591	-0.383027	0.0186032	-0.0511321	0.85761
-	SP_0513	hypothetical protein	191	0.174907	0.998544	0.119088	0.999566	-0.0280297	1	0.0770128	1	0.620523	0.0882761	1.04282	0.00282115
-	SP_0514	hypothetical protein	347	-0.0611118	0.998544	-0.311414	0.999566	0.0868317	1	0.0708656	1	0.510358	0.247874	1.22603	0.00142335
hrcA	SP_0515	heat-inducible transcription repressor	1034	-0.253714	0.998544	-0.116712	0.999566	-0.0673832	1	0.00331915	1	0.642904	0.00212658	0.757568	0.00031872
-	SP_0516	heat shock protein GrpE	524	-0.462134	0.998544	-0.111571	0.999566	-0.111294	1	-0.169936	1	0.581361	0.0023123	0.752228	9.19418e-05
dnaK	SP_0517	molecular chaperone DnaK	1827	-0.50706	0.998544	-0.0739838	0.999566	-0.00586335	1	-0.0998378	1	0.750241	0.000969014	0.971208	0.000257855
-	SP_0518	hypothetical protein	162	-0.447536	0.998544	0.0519094	0.999566	0.209273	1	0.153827	1	0.9527	3.53589e-08	1.1177	2.34144e-07
-	SP_0519	molecular chaperone DnaJ	1153	-0.237046	0.998544	-0.100275	0.999566	0.136246	1	0.00821781	1	0.740016	7.83757e-06	0.917425	1.30638e-07
-	SP_0520	hypothetical protein	287	0.036917	0.998544	0.0630553	0.999566	0.112609	1	-0.0216802	1	-0.651324	0.000170161	-0.952212	1.27373e-06
-	SP_0521	HIT family protein	432	0.0267996	0.998544	0.151118	0.999566	0.0196288	1	-0.0930476	1	-0.59777	1.36121e-05	-0.932258	2.72195e-06
-	SP_0522	ABC transporter ATP-binding protein	731	0.103516	0.998544	0.0778417	0.999566	-0.0624429	1	-0.0804051	1	-0.475473	0.000195297	-0.684098	2.46943e-05
-	SP_0523	ABC transporter permease	1049	0.194031	0.998544	0.13815	0.999566	0.00686627	1	0.0571412	1	-0.345583	0.0099564	-0.554597	0.00102662
-	SP_0524	BlpT protein, fusion	329	-0.0525668	0.998544	0.0382066	0.999566	0.108166	1	-0.120573	1	-0.265506	0.196731	0.162552	0.472419
-	SP_0525	BlpS protein	338	0.284293	0.998544	0.0472846	0.999566	0.112132	1	-0.0438227	1	-0.239141	0.181842	-0.203368	0.359848
-	SP_0526	response regulator BlpR	737	0.214745	0.998544	0.0598126	0.999566	0.0441988	1	-0.0615072	1	-0.38473	0.00371587	-0.304094	0.108305
-	SP_0527	sensor histidine kinase BlpH	1340	0.264754	0.998544	0.111563	0.999566	0.111077	1	0.11802	1	-0.220911	0.155921	-0.179868	0.338493
-	SP_0529	BlpC ABC transporter	1361	-0.774117	0.998544	0.073783	0.999566	0.267537	1	-0.362068	1	0.523092	0.00481287	1.24644	7.94239e-12
-	SP_0532	bacteriocin BlpJ	269	0.625574	0.998544	0.41894	0.999566	0.0292684	1	0.0572293	1	0.228469	0.302906	1.59116	3.22482e-12
-	SP_0533	bacteriocin BlpK	230	0.290244	0.998544	0.0545699	0.999566	0.130312	1	-0.0361267	1	0.660902	0.000167904	1.29936	8.18575e-08
-	SP_0535	hypothetical protein	164	-0.206451	0.998544	-0.172792	0.999566	-0.0114852	1	0.118804	1	0.41715	0.0883425	0.430921	0.0738437
-	SP_0536	immunity protein BlpL	404	0.157257	0.998544	-0.00405587	0.999566	0.0845396	1	0.352797	0.968252	0.46706	0.0175186	1.38088	6.21152e-13
-	SP_0537	IS1381 transposase protein A	402	0.123149	0.998544	0.201679	0.999566	0.112443	1	0.0399233	1	0.208812	0.327157	0.0324793	0.884686
-	SP_0538	IS1381 transposase protein B	390	-0.250573	0.998544	0.0767914	0.999566	-0.0588891	1	-0.0779921	1	0.299704	0.114068	-0.0694746	0.748084
-	SP_0539	bacteriocin BlpM	269	0.148109	0.998544	0.018794	0.999566	0.583263	1	0.13894	1	-0.0157838	0.98563	2.58819	0.000138289
-	SP_0540	BlpN protein	203	0.573911	0.998544	0.714109	0.999566	0.0672584	1	0.0782774	1	0.179036	0.830472	1.12568	0.0723965
-	SP_0541	bacteriocin BlpO	149	0.0380375	0.998544	-0.232424	0.999566	-0.496679	1	0.19769	1	0.0333372	0.948067	0.607447	0.180942
-	SP_0542	hypothetical protein	119	0.0653883	0.998544	-0.354153	0.999566	-0.183134	1	-0.026119	1	0.561968	0.175935	0.67178	0.174168
-	SP_0544	immunity protein BlpX	398	0.160098	0.998544	0.0252446	0.999566	0.0759691	1	-0.0994221	1	-0.103965	0.643062	0.64337	0.00169454
-	SP_0545	immunity protein BlpY	689	0.155928	0.998544	0.00215276	0.999566	0.0766	1	0.102894	1	0.115163	0.600873	0.972044	1.14401e-06
-	SP_0546	hypothetical protein	233	-0.00370896	0.998544	-0.149608	0.999566	-0.177562	1	-0.00551577	1	-0.128448	0.57507	0.684833	0.0051714
-	SP_0547	hypothetical protein	611	0.475592	0.998544	0.189324	0.999566	0.212997	1	0.240022	1	0.295026	0.114228	0.938674	6.398e-07
-	SP_0549	hypothetical protein	731	0.0354704	0.998544	0.0176166	0.999566	-0.0937388	1	0.145106	1	0.0233678	0.924923	-0.0423233	0.8594
trmB	SP_0550	tRNA (guanine-N(7)-)-methyltransferase	635	0.153588	0.998544	0.123748	0.999566	0.043256	1	0.23836	1	0.104715	0.526733	0.0566	0.784177
-	SP_0552	hypothetical protein	479	-0.497225	0.998544	-0.192901	0.999566	0.0185602	1	-0.576492	0.795959	0.049995	0.778707	-0.122806	0.584551
nusA	SP_0553	transcription elongation factor NusA	1136	-0.690822	0.929887	-0.289125	0.999566	0.0154848	1	-0.742878	0.655212	0.0170297	0.92842	-0.152574	0.528998
-	SP_0554	hypothetical protein	293	-0.550567	0.998544	-0.137298	0.999566	0.231843	1	-0.632903	0.963289	0.208636	0.150818	0.05458	0.84937
-	SP_0555	hypothetical protein	299	-0.89834	0.998544	-0.413499	0.999566	0.165113	1	-0.952721	0.738591	0.0303324	0.867885	-0.0647292	0.798505
infB	SP_0556	translation initiation factor IF-2	2876	-0.399786	0.998544	-0.171041	0.999566	0.1369	1	-0.49387	1	0.0932631	0.697995	-0.102519	0.704496
rbfA	SP_0557	ribosome-binding factor A	386	0.00595732	0.998544	-0.130276	0.999566	-0.0256496	1	-0.146935	1	0.231253	0.254435	-0.147796	0.486678
-	SP_0558	hypothetical protein	815	-0.199435	0.998544	-0.540361	0.999566	-0.168775	1	-0.160083	1	0.442022	0.211417	0.78124	0.0503525
-	SP_0559	hypothetical protein	182	0.195104	0.998544	-0.415094	0.999566	0.72286	1	-0.113987	1	-0.127844	0.834273	1.05467	0.099571
-	SP_0560	hypothetical protein	233	0.342709	0.998544	-0.249015	0.999566	0.267068	1	0.345843	1	-0.673766	0.604136	1.67285	0.168874
-	SP_0561	hypothetical protein	245	0.232815	0.998544	0.127168	0.999566	0.0913982	1	0.141576	1	-0.0135466	0.948015	-0.151132	0.503791
-	SP_0562	hypothetical protein	1334	0.00775522	0.998544	-0.1347	0.999566	-0.0303736	1	0.0384085	1	-0.205185	0.170411	-0.217336	0.256585
-	SP_0563	hypothetical protein	254	0.141145	0.998544	0.00610465	0.999566	0.124581	1	0.161019	1	-0.169274	0.444881	-0.0922655	0.707285
-	SP_0564	hypothetical protein	395	0.201216	0.998544	0.149746	0.999566	0.14094	1	0.304827	1	0.30146	0.0307705	0.0693385	0.745454
-	SP_0565	hypothetical protein	449	0.145019	0.998544	-0.0623091	0.999566	-0.0279398	1	-0.154163	1	-0.410763	0.00305234	-0.687082	0.000653475
-	SP_0566	acetyltransferase	560	0.113247	0.998544	0.0734819	0.999566	-0.00283244	1	-0.25766	1	-0.40069	0.0381681	-0.763033	0.000218871
-	SP_0567	hypothetical protein	593	-0.0137565	0.998544	-0.233815	0.999566	-0.163842	1	-0.356869	0.986381	-0.413527	0.00220925	-0.680551	0.000248115
valS	SP_0568	valyl-tRNA synthetase	2689	-0.000864444	0.998544	-0.107393	0.999566	0.0763789	1	-0.194503	1	-0.350371	0.0479749	-0.557139	0.00259792
-	SP_0570	hypothetical protein	1604	-0.407497	0.998544	-0.0576311	0.999566	0.13279	1	-0.345368	0.988799	-0.146385	0.360057	-0.101426	0.612062
-	SP_0571	cell filamentation protein Fic-like protein	803	-0.226074	0.998544	0.116491	0.999566	0.17843	1	-0.0149608	1	0.147093	0.382518	0.145295	0.484102
-	SP_0574	hypothetical protein	830	0.224716	0.998544	-0.0112555	0.999566	-0.103026	1	0.178387	1	0.00695949	0.979278	0.54325	0.00448788
-	SP_0575	helicase	1646	0.0321142	0.998544	0.0565878	0.999566	0.0525993	1	-0.0376669	1	0.289789	0.116361	1.025	3.12998e-07
-	SP_0576	transcription antiterminator Lict	839	-0.12989	0.998544	0.181807	0.999566	0.059132	1	-0.531535	0.612221	-0.711225	0.00103847	-0.117216	0.658187
-	SP_0577	PTS system beta-glucosides-specific transporter subunit IIABC	1838	-0.255061	0.998544	0.0739616	0.999566	0.086219	1	-0.688514	0.656419	-0.408324	0.031732	0.215725	0.291336
-	SP_0578	6-phospho-beta-glucosidase	1415	-0.227578	0.998544	0.0598284	0.999566	-0.091626	1	-0.626888	0.762979	-0.352447	0.122969	-0.0335824	0.904037
pheS	SP_0579	phenylalanyl-tRNA synthetase subunit alpha	1046	-0.0565736	0.998544	-0.23552	0.999566	-0.295344	1	-0.292938	1	-0.731778	7.12254e-08	-1.05803	3.6535e-09
-	SP_0580	acetyltransferase	509	0.0662022	0.998544	-0.16361	0.999566	-0.123805	1	-0.152528	1	-0.529504	2.2322e-05	-0.88939	5.44553e-07
pheT	SP_0581	phenylalanyl-tRNA synthetase subunit beta	2452	0.0940464	0.998544	-0.0247463	0.999566	-0.0283457	1	-0.0310742	1	-0.445897	0.00235286	-0.7868	2.11452e-05
-	SP_0582	hypothetical protein	1001	-0.0678191	0.998544	0.0276687	0.999566	0.0424551	1	-0.0126359	1	-0.0620457	0.702056	0.120549	0.518917
-	SP_0584	transcriptional regulator	212	-0.18702	0.998544	-0.158531	0.999566	0.150506	1	-0.29434	1	-0.283149	0.333758	-0.466775	0.213246
-	SP_0585	5-methyltetrahydropteroyltriglutamate--homocysteine S-methyltransferase	2249	-0.18454	0.998544	-0.115282	0.999566	-0.0393979	1	-0.115825	1	-0.095505	0.707386	-0.0100565	0.978838
-	SP_0586	5,10-methylenetetrahydrofolate reductase	866	-0.0419443	0.998544	0.266526	0.999566	0.0903294	1	0.425312	0.77258	-0.0669752	0.779781	-0.0412428	0.890021
-	SP_0587	hypothetical protein	269	-0.45064	0.998544	0.351747	0.999566	-0.226822	1	-1.09652	0.938002	0.276634	0.834273	-1.0311	0.438543
-	SP_0588	polynucleotide phosphorylase	2213	0.0275488	0.998544	-0.178598	0.999566	-0.00857658	1	-0.171176	1	-0.394877	0.0371697	-0.514571	0.0115956
-	SP_0589	serine acetyltransferase	617	0.0765264	0.998544	-0.175584	0.999566	0.0186331	1	-0.166677	1	-0.335492	0.0149943	-0.3487	0.0476756
-	SP_0590	acetyltransferase	929	0.00826523	0.998544	-0.201841	0.999566	0.0610694	1	-0.126912	1	-0.217595	0.17499	-0.299862	0.11268
cysS	SP_0591	cysteinyl-tRNA synthetase	1343	0.0545271	0.998544	-0.150456	0.999566	0.04278	1	0.0528068	1	-0.188818	0.334359	-0.252129	0.201832
-	SP_0592	hypothetical protein	386	0.110882	0.998544	-0.14758	0.999566	-0.0297285	1	-0.01032	1	-0.167837	0.277836	-0.274067	0.155079
-	SP_0593	hypothetical protein	941	0.108032	0.998544	-0.0527325	0.999566	0.166509	1	0.068995	1	-0.121363	0.475929	-0.272079	0.153915
-	SP_0595	hypothetical protein	455	0.0324251	0.998544	-0.306586	0.999566	0.00112778	1	-0.0484804	1	0.624985	0.000447625	0.592323	0.0028333
-	SP_0596	hypothetical protein	146	-0.0926331	0.998544	-0.175514	0.999566	0.228372	1	0.022256	1	0.813734	0.00209832	0.907789	0.00478744
-	SP_0598	hypothetical protein	164	0.0571943	0.998544	-0.144046	0.999566	0.341976	1	-0.16081	1	0.337668	0.0578526	0.35999	0.0740154
-	SP_0599	transmembrane protein Vexp1	1163	-0.080068	0.998544	-0.151218	0.999566	0.238731	1	0.01692	1	0.449977	0.0214779	0.331681	0.112134
-	SP_0600	ABC transporter ATP-binding protein	647	0.0204437	0.998544	-0.123506	0.999566	0.324518	1	0.0217736	1	0.406979	0.0481345	0.254615	0.190541
-	SP_0601	transmembrane protein Vexp3	1379	-0.137271	0.998544	-0.000747358	0.999566	0.372699	1	0.157622	1	0.554263	0.000790335	0.268039	0.231271
-	SP_0603	DNA-binding response regulator VncR	656	0.0838174	0.998544	0.0324998	0.999566	0.150977	1	-0.192999	1	-0.440769	0.00912888	-0.659057	0.00123224
-	SP_0604	sensor histidine kinase VncS	1328	0.069717	0.998544	-0.0048509	0.999566	0.0829237	1	-0.0636268	1	-0.241666	0.0703909	-0.443682	0.0120179
-	SP_0605	fructose-bisphosphate aldolase	970	0.0455379	0.998544	0.143288	0.999566	0.120444	1	0.189258	1	-0.00825651	0.978746	-0.24289	0.379108
-	SP_0606	oxidoreductase	1202	0.128749	0.998544	0.137527	0.999566	-0.103106	1	-0.13696	1	-0.317906	0.20941	0.0798507	0.772305
-	SP_0607	amino acid ABC transporter permease	659	-0.00945804	0.998544	0.13	0.999566	0.350884	1	0.0996305	1	0.5357	0.248334	1.05556	0.0237755
-	SP_0608	amino acid ABC transporter permease	677	-0.076687	0.998544	0.571076	0.999566	0.0324593	1	-0.351728	1	0.178799	0.720612	1.13432	0.0419515
-	SP_0609	amino acid ABC transporter amino acid-binding protein	764	-0.157998	0.998544	-0.102253	0.999566	0.39146	1	0.0417781	1	0.419529	0.142386	0.593301	0.0511144
-	SP_0610	amino acid ABC transporter ATP-binding protein	758	-0.452025	0.998544	-0.313413	0.999566	0.0188038	1	-0.312841	1	-0.126979	0.68695	0.337646	0.2859
-	SP_0611	single-stranded-DNA-specific exonuclease RecJ	2222	0.0900493	0.998544	-0.0676563	0.999566	-0.110836	1	-0.184602	1	-0.585246	9.30853e-05	-0.703788	5.93626e-05
-	SP_0612	hypothetical protein	128	0.414191	0.998544	0.0452361	0.999566	0.361576	1	0.16944	1	-0.175058	0.379107	-0.292047	0.139746
-	SP_0613	metallo-beta-lactamase superfamily protein	1719	0.0524766	0.998544	-0.0714402	0.999566	-0.0622858	1	-0.0624718	1	-0.287897	0.151578	-0.518643	0.00976823
-	SP_0614	tributyrin esterase	779	-0.243965	0.998544	-0.0733321	0.999566	0.00548307	1	-0.188776	1	0.0858175	0.599262	0.0659703	0.748836
-	SP_0615	beta-lactam resistance factor	1232	-0.319177	0.998544	-0.0347616	0.999566	0.0243887	1	-0.410227	0.963289	-0.157103	0.437866	-0.158009	0.482792
-	SP_0616	beta-lactam resistance factor	1232	-0.299649	0.998544	0.051623	0.999566	0.0397339	1	-0.359446	0.986381	-0.147191	0.410701	-0.148127	0.480372
-	SP_0617	hypothetical protein	759	0.0924446	0.998544	0.029468	0.999566	-0.0246986	1	0.0672787	1	0.207352	0.18346	0.232722	0.224579
uvrC	SP_0618	excinuclease ABC subunit C	1844	-0.104866	0.998544	-0.187831	0.999566	-0.0592633	1	-0.313943	0.975626	-0.574946	4.90809e-05	-0.635891	0.000291845
-	SP_0619	hypothetical protein	845	-0.0634864	0.998544	-0.123209	0.999566	0.0701641	1	-0.305944	1	-0.365962	0.0198547	-0.405641	0.0501197
-	SP_0620	amino acid ABC transporter amino acid-binding protein	812	-0.0681921	0.998544	-0.155319	0.999566	0.227852	1	0.992705	1	-0.0492908	0.92842	-0.464662	0.0379592
-	SP_0621	hypothetical protein	110	-0.146494	0.998544	-0.207263	0.999566	0.326314	1	-0.0724033	1	0.0293871	0.904227	0.195286	0.364991
-	SP_0622	nitroreductase	605	-0.0283308	0.998544	-0.10385	0.999566	-0.0549943	1	-0.0721453	1	-0.202436	0.30577	-0.376598	0.0500132
-	SP_0623	dipeptidase PepV	1400	0.0601011	0.998544	0.0835583	0.999566	0.0438478	1	-0.0476768	1	-0.211716	0.279747	-0.46528	0.0199604
-	SP_0624	hypothetical protein	578	-0.00187252	0.998544	-0.154848	0.999566	-0.00849948	1	-0.000723357	1	0.183509	0.246896	-0.0456708	0.843715
-	SP_0626	branched-chain amino acid transport system II carrier protein	1340	0.273926	0.998544	0.302334	0.999566	0.298112	1	0.347339	1	-0.266485	0.144096	-0.105968	0.710339
-	SP_0627	hypothetical protein	1037	5.77214e-05	0.999766	0.0101842	0.999566	-0.0292006	1	-0.245145	1	-0.32071	0.0381681	-0.32223	0.0964542
-	SP_0628	HIT family protein	503	-0.0422059	0.998544	-0.0577523	0.999566	-0.00667603	1	-0.313056	1	-0.299189	0.035496	-0.350381	0.043722
-	SP_0629	hypothetical protein	716	-0.13388	0.998544	-0.136918	0.999566	-0.0298801	1	-0.374789	0.933845	-0.371555	0.0252926	-0.425762	0.020415
rplK	SP_0630	50S ribosomal protein L11	469	-0.164559	0.998544	-0.00709456	0.999566	-0.146339	1	-0.0676869	1	-0.0657002	0.794258	0.0846581	0.751068
rplA	SP_0631	50S ribosomal protein L1	709	-0.0428226	0.998544	0.0484478	0.999566	-0.041229	1	0.00492	1	-0.0229536	0.924802	0.145566	0.506557
-	SP_0633	hypothetical protein	362	-0.338038	0.998544	-0.0518201	0.999566	0.00419176	1	0.118434	1	1.3934	4.22119e-08	1.87559	2.31423e-11
-	SP_0634	hypothetical protein	341	0.312863	0.998544	0.0736879	0.999566	0.3203	1	0.0797023	1	0.240592	0.224356	0.462573	0.0262048
-	SP_0636	ABC transporter ATP-binding protein	992	0.127802	0.998544	0.0492011	0.999566	0.0842679	1	-0.073511	1	-0.104282	0.501837	0.172971	0.371698
-	SP_0637	hypothetical protein	818	-0.00839812	0.998544	-0.0495471	0.999566	-0.0138627	1	-0.0470899	1	-0.023398	0.912549	0.215431	0.292181
-	SP_0638	hypothetical protein	785	0.0705214	0.998544	0.0187756	0.999566	0.0398162	1	0.0179226	1	0.00284457	0.989802	0.148763	0.482792
-	SP_0639	hypothetical protein	281	-0.0610807	0.998544	-0.0976499	0.999566	-0.0312519	1	-0.107664	1	-0.207078	0.231911	-0.0695387	0.767254
-	SP_0640	hypothetical protein	245	-0.0302249	0.998544	-0.0446794	0.999566	-0.121066	1	-0.0103837	1	-0.0285833	0.905559	-0.0523967	0.819061
-	SP_0641	serine protease	6422	-1.30709	0.474702	0.00457515	0.999566	0.125344	1	-1.01592	0.59707	-0.290135	0.190145	0.202039	0.490969
-	SP_0645	PTS system transporter subunit IIA	497	-0.0444469	0.998544	0.153188	0.999566	-0.0560643	1	-0.911883	0.0669184	-0.653106	0.000124867	0.0714969	0.765045
-	SP_0646	PTS system transporter subunit IIB	305	0.0485522	0.998544	0.0935647	0.999566	-0.0917399	1	-0.612274	0.805921	-0.560121	0.0166146	0.143899	0.489425
-	SP_0647	PTS system transporter subunit IIC	1475	0.105058	0.998544	0.0909373	0.999566	-0.0834929	1	-0.738772	0.777644	-0.456364	0.0862485	0.227417	0.404243
-	SP_0648	beta-galactosidase	6701	-0.116385	0.998544	0.179477	0.999566	0.0457294	1	-0.791982	0.677391	-0.475877	0.0947296	0.185294	0.590857
-	SP_0650	hypothetical protein	362	0.150461	0.998544	0.21533	0.999566	0.0936406	1	0.0529979	1	-0.408154	0.0187979	-0.688831	0.000648384
-	SP_0652	hypothetical protein	557	0.0526688	0.998544	-0.129456	0.999566	-0.101137	1	0.102994	1	0.0612774	0.709795	0.0814347	0.715031
-	SP_0653	hypothetical protein	254	0.0966699	0.998544	-0.138818	0.999566	-0.00592826	1	0.117412	1	-0.0316303	0.896885	0.00789767	0.982325
-	SP_0654	hypothetical protein	101	0.477426	0.998544	-0.0098565	0.999566	0.387604	1	0.386326	0.966207	0.216062	0.510118	0.336151	0.309306
-	SP_0655	sodium/hydrogen exchanger family protein	2054	0.0907077	0.998544	-0.145859	0.999566	0.0139714	1	0.285797	1	0.272121	0.0785658	0.292626	0.108996
-	SP_0657	ribonuclease BN	860	0.195358	0.998544	0.0207797	0.999566	0.202127	1	0.476376	0.811359	0.44977	0.00265424	0.327845	0.0962997
-	SP_0658	cytochrome c-type biogenesis protein CcdA	710	0.0648482	0.998544	-0.0965088	0.999566	0.124075	1	0.0742236	1	-0.0657367	0.769869	-0.0125279	0.963061
-	SP_0659	thioredoxin	566	0.186081	0.998544	-0.0331858	0.999566	0.169069	1	-0.105389	1	0.0595895	0.791727	0.0254551	0.917419
-	SP_0660	bifunctional methionine sulfoxide reductase A/B	935	0.0294673	0.998544	-0.142535	0.999566	0.0863763	1	0.0528379	1	-0.112264	0.601416	0.237924	0.26801
-	SP_0661	DNA-binding response regulator	737	0.165456	0.998544	0.116327	0.999566	0.081417	1	-0.140096	1	-0.643997	2.50939e-07	-0.865932	2.16433e-06
-	SP_0662	sensor histidine kinase	1691	0.0627495	0.998544	0.0418258	0.999566	-0.0276713	1	-0.195972	1	-0.718392	3.96664e-07	-0.883361	7.73784e-06
-	SP_0663	hypothetical protein	578	-0.45199	0.998544	0.140058	0.999566	-0.0301362	1	-0.406879	0.963289	-0.170199	0.346105	-0.0199081	0.934553
-	SP_0664	zinc metalloprotease ZmpB	5645	-1.27403	0.540962	0.143784	0.999566	0.146531	1	-0.63717	1	-0.0270518	0.93265	0.216238	0.585664
-	SP_0665	chorismate binding protein	1721	-0.0952548	0.998544	-0.0535754	0.999566	-0.100372	1	-0.392522	0.921083	-0.600758	3.72414e-05	-0.625257	0.000360853
-	SP_0666	hypothetical protein	617	-0.000970807	0.998544	0.0146382	0.999566	-0.0197826	1	-0.279235	1	-0.324006	0.0262132	-0.281324	0.168234
-	SP_0667	surface protein	1012	-0.0476771	0.998544	-0.0229304	0.999566	-0.0347242	1	-0.425362	0.805921	-0.503598	0.000515972	-0.33714	0.066027
-	SP_0668	glucokinase	973	-0.0611071	0.998544	-0.067634	0.999566	-0.182576	1	-0.310645	1	-0.524278	1.50597e-05	-0.559515	0.00104589
thyA	SP_0669	thymidylate synthase	839	0.188807	0.998544	0.117746	0.999566	0.288032	1	0.243921	1	0.163796	0.25463	-0.0997623	0.631237
-	SP_0670	hypothetical protein	244	0.194022	0.998544	0.13802	0.999566	0.101559	1	0.141461	1	-0.368368	0.0694983	-0.742713	0.000365286
miaA	SP_0671	tRNA delta(2)-isopentenylpyrophosphate transferase	884	-0.0126414	0.998544	-0.143841	0.999566	0.174336	1	-0.118213	1	0.100646	0.491619	-0.0770619	0.699624
-	SP_0672	GTP-binding protein HflX	1238	-0.0150054	0.998544	-0.0666369	0.999566	0.311025	1	-0.0482967	1	0.281464	0.0693036	0.177049	0.359848
-	SP_0673	hypothetical protein	637	-0.020353	0.998544	-0.0938262	0.999566	0.227392	1	0.0935239	1	0.25336	0.0563556	0.159144	0.393029
-	SP_0674	ribonuclease Z	929	-0.0688465	0.998544	-0.111	0.999566	0.114923	1	0.0422933	1	0.14137	0.390019	0.0718183	0.730039
-	SP_0675	short chain dehydrogenase/reductase family oxidoreductase	755	0.124151	0.998544	0.0605056	0.999566	0.202366	1	0.29943	1	0.30496	0.0182701	0.253762	0.171625
-	SP_0676	transcriptional regulator	1016	0.117538	0.998544	0.0523453	0.999566	0.00025278	1	-0.0243095	1	-0.441431	0.00421332	-0.934631	2.18546e-06
[truncated: 1,399 more rows]

## Sheet: 2C
Table 2C. Raw read counts of S. pneumoniae TIGR4 mRNAs(</=200 nt) after treatment with 0.25 µg/ml Carolacton. Read counts were obtained using Rockhopper (v2.0.3).
[truncated: 122 more rows]

[truncated: 1 more sheets: 2D]
