# Supplementary material for: The biofilm inhibitor Carolacton inhibits planktonic growth of virulent pneumococci via a conserved target
Source: Sci Rep. 2016 Jul 11;6:29677. doi: 10.1038/srep29677 (PMC4939601; doi:10.1038/srep29677)
Supplement: Supplementary Dataset 3 [file srep29677-s4.xls]

## Sheet: Index
Supplementary Dataset 3. Sources and overview of pneumococcal sRNAs used for analysis of differential expression during growth with Carolacton.
This file contains multiple sheets and each sheet corresponds to one supplement table
3A	Table 3A. sRNAs identified by Kumar et al., 2010 (table adapted with changes).
3B	Table 3B. sRNAs identified by Mann et al., 2012 (table adapted with changes).
3C	Table 3C. sRNA data obtained from the Bacterial Small RNA Database BSRDB (Li et al., 2012).
3D	Table 3D. Overview over sRNAs analyzed for differential transcription upon Carolacton treatment.

## Sheet: 3A
Table 3A. sRNAs identified by Kumar et al., 2010 (table adapted with changes).
ID	Start	End	size (nt)	Hoffman et al prediction in srain R6	also identified as
SN1	24145	24254	110	ccnC (csRNA3)	trn0012
SN2	40243	40508	266		sspn25.2
SN3	116167	116372	206		sspn117.1
SN4	171543	171712	170		sspn172.1
SN5	228604	228713	110	ccnA (csRNA1)	F8, sspn172.1
SN6	230748	230916	171	ccnB (csRNA2)	sspn231.1
SN7	233177	233262	93	ccnD (csRNA4)	sspn234.1
SN8	350572	351050	479		sspn351.2
SN9	414094	414215	122		sspn415.1
SN10	467128	467294	172		sspn468.2
SN11	623211	623332	122		sspn624.1
SN12	667995	668092	98		sspn668.1
SN13	681801	681922	122		sspn682.1
SN14	783289	783434	146		sspn784.1
SN15	821508	821581	74		sspn822.3
SN16	821892	822301	410		sspn822.4
SN17	853100	853586	487		sspn854.1
SN18	854355	854559	205		sspn855.1
SN19	855530	855627	100		sspn856.1
SN20	869478	869791	318		sspn870.1
SN21	1005291	1005532	242		sspn1001.1
SN22	1033894	1034015	125		sspn1034.1
SN23	1324023	1324276	256		sspn1325.1
SN24	1529942	1530039	98		sspn1530.1
SN25	1592924	1593285	362		sspn1593.1
SN26	1989967	1990063	97		sspn1990.1
SN27	2086051	2086304	277		srn502, F66, sspn2087.1
SN28	485360	485540	181		sspn486.1
SN29	497140	497360	221		sspn498.1
SN30	499750	499970	231		sspn500.1
SN31	2000722	2001113	392		sspn2001.1
SN32	1022430	1022539	121		sspn1023.1
SN33	392134	392231	105		sspn393.1
SN34	1706645	1706890	246		sspn1707.2
SN35	209748	209905	158	ccnE (csRNA5)	sspn210.1
SN36	423848	423992	145		sspn424.1
SN37	557778	557971	194		sspn558.1
SN38	485578	485759	182		sspn486.2
SN39	721337	721446	110		sspn722.1
SN40	907168	907301	134		sspn908.2
SN41	1037030	1037185	166		sspn1038.2
SN42	1214232	1214365	137		sspn1215.1
SN43	1275596	1275742	147		sspn1276.2
SN44	1460966	1461207	242		sspn1461.1
SN45	2005540	2005697	181		sspn2006.1
SN46	2048539	2048648	112		trn1025, sspn2049.1
SN47	56069	56190	122		sspn57.1
SN48*	1102915	1103083	169		sspn1103.1
SN49	1455217	1455362	146		sspn1456.1
SN50*	1874532	1874844	313		sspn1875.1

## Sheet: 3B
Table 3B. sRNAs identified by Mann et al., 2012 (table adapted with changes).
ID	Start	End	size (nt)	also identified as
F1	91593	91664	72
F10	284261	284317	57	trn0157, sspn415.1
F11	286614	286708	95
F12	444624	444663	40
F13	470344	470441	98	srn145, sspn415.1
F14	499570	499689	120
F15	501732	501844	113	srn151, sspn415.1
F16	528096	528162	67
F17	530769	530895	127
F18	538437	538492	56
F19	543052	543150	99
F2	106533	106577	45
F20	547541	547749	209	srn157, sspn415.1
F21	557415	557447	33
F22	592573	592712	140
F23	603204	603346	143	trn0329, sspn415.1
F24	610528	610660	133
F25	623244	623345	102	SN11, trn0332, sspn624.1
F26	668007	668112	106	SN12, sspn668.1
F27	684656	684797	142	trn0358, sspn415.1
F28	709064	709122	59
F29	743792	743828	37
F3	117143	117248	106
F30	743886	743933	48
F31	810811	810862	52
F32	821924	822271	348	SN16, srn226, sspn822.4
F33	863736	863818	83
F34	907218	907312	95	SN40, srn239, sspn908.2
F35	909029	909169	141	srn241, sspn415.1
F36	941435	941487	53
F38	956782	956928	147	srn254, sspn415.1
F39	972498	972607	110
F4	118118	118166	49
F40	1063101	1063151	51
F41	1071112	1071214	103	srn277, sspn415.1
F42	1093532	1093614	83
F43	1216148	1216246	99
F44	1220366	1220460	95
F45	1408204	1408275	72
F46	1454220	1454277	58
F47	1530016	1530100	85
F48	1778293	1778427	135
F49	2026337	2026403	67
F5	120678	120848	171	trn0052, sspn415.1
F50	2085887	2085994	108
F51	2133001	2133045	45
F52	40336	40380	45
F53	588512	588590	79
F54	1424517	1424756	240
F55	1696066	1696162	97
F56	158993	159090	98
F57	553923	553982	60
F58	716443	716473	31
F59	869510	869591	82
F6	130439	130495	57
F60	950115	950165	51	trn0485, sspn415.1
F61	972327	972384	58
F62	995726	995787	62
F63	1090060	1090100	41
F64	1118416	1118462	47
F65	1350946	1351012	67
F66	2086087	2086325	239	srn502, sspn415.1
F67	2086466	2086584	119	srn503, sspn415.1
F68	2132994	2133050	57
F7	209812	209917	106
F8	228667	228720	54
F9	231310	231359	50
R1	171483	171628	146
R10	1987487	1987533	47
R11	2002164	2002195	32
R12	1731041	1731440	400
R13	623327	623372	46
R14	1034021	1034100	80
R15	1214248	1214371	124
R16	1227703	1227744	42
R17	1277341	1277388	48
R18	1364575	1364706	132
R19	1390953	1391074	122
R2	1221797	1221902	106
R20	1455141	1455185	45
R21	1461116	1461178	63
R3	1275652	1275704	53
R4	1351009	1351076	68
R6	1731557	1731734	178
R7	1791010	1791080	71
R8	1892645	1892717	73
R9	1903548	1903638	91

## Sheet: 3C
Table 3C. sRNA data obtained from the Bacterial Small RNA Database BSRDB (Li et al., 2012).
ID	Start	End	size (nt)	also identified as	predicted for S. pneumoniae TIGR4 by similarity to
sspn1001.1	1005291	1005532	241	SN21
sspn1006.1	1005306	1005523	217		T-box
sspn1023.1	1022430	1022539	109	SN32
sspn1034.1	1033894	1034015	121	SN22
sspn1038.1	1037093	1037180	87	srn267	L21_leader
sspn1038.2	1037030	1037185	155	SN41
sspn1103.1	1102915	1103083	168	SN48*
sspn117.1	116167	116372	205	SN3
sspn1215.1	1214232	1214365	133	SN42
sspn1229.1	1228243	1228280	37		L19_leader
sspn1275.1	1274492	1274628	136		rli38
sspn1276.1	1275597	1275732	135	srn308	L10_leader
sspn1276.2	1275596	1275742	146	SN43
sspn1325.1	1324023	1324276	253	SN23
sspn1456.1	1455217	1455362	145	SN49
sspn1461.1	1460966	1461207	241	SN44
sspn1462.1	1461080	1461196	116		yybP-ykoY leader
sspn1530.1	1529942	1530039	97	SN24
sspn1563.1	1562083	1562288	205		T-box
sspn1593.1	1592924	1593285	361	SN25
sspn1707.1	1706683	1706876	193	srn395	6S RNA
sspn1707.2	1706645	1706890	245	SN34
sspn172.1	171543	171712	169	SN4
sspn172.2	171543	171712	169	SN4-2
sspn1731.1	1730763	1730988	225		T-box
sspn1732.1	1731526	1731755	229		T-box
sspn1755.1	1754791	1754886	95		Purine riboswitches
sspn1871.1	1870152	1870209	57		Lacto-rpoB
sspn1875.1	1874532	1874844	312	SN50*
sspn1990.1	1989967	1990063	96	SN26
sspn2001.1	2000722	2001113	391	SN31
sspn2006.1	2005540	2005697	157	SN45
sspn2049.1	2048539	2048648	109	SN46
sspn208.1	207851	207923	72		L17DE
sspn2087.1	2086051	2086304	253	SN27
sspn210.1	209748	209905	157	SN35
sspn2122.1	2121275	2121377	102		TPP riboswitch
sspn229.2	228604	228713	109	SN5
sspn231.1	230748	230916	168	SN6
sspn234.1	233177	233262	85	SN7
sspn242.1	24145	24254	109	SN1
sspn25.1	24817	24916	99		ffs
sspn25.2	40243	40508	265	SN2
sspn272.1	271945	272028	83		L13_leader
sspn351.1	350618	350998	380	srn098	RNaseP_bact_b
sspn351.2	350572	351050	478	SN8
sspn388.1	387494	387582	88		Glycine riboswitch
sspn393.1	392134	392231	97	SN33
sspn415.1	414094	414215	121	SN9
sspn424.1	423848	423992	144	SN36
sspn467.1	466473	466568	95	trn0273	23S-methyl
sspn468.1	467301	467386	85		FMN riboswitch
sspn468.2	467128	467294	166	SN10
sspn486.1	485360	485540	180	SN28
sspn486.2	485578	485759	181	SN38
sspn498.1	497140	497360	220	SN29
sspn500.1	499750	499970	220	SN30
sspn558.1	557778	557971	193	SN37
sspn57.1	56069	56190	121	SN47
sspn624.1	623211	623332	121	SN11
sspn668.1	667995	668092	97	SN12
sspn669.1	668006	668110	104		PyrR
sspn682.1	681801	681922	121	SN13
sspn682.2	681820	681908	88		TPP riboswitch
sspn685.1	684650	684738	88		TPP riboswitch
sspn692.1	691343	691441	98		TPP riboswitch
sspn722.1	721337	721446	109	SN39
sspn784.1	783289	783434	145	SN14
sspn822.1	821929	822276	347		SsrA
sspn822.3	821508	821581	73	SN15
sspn822.4	821892	822301	409	SN16
sspn854.1	853100	853586	486	SN17
sspn855.1	854355	854559	204	SN18
sspn856.1	855530	855627	97	SN19
sspn870.1	869478	869791	313	SN20
sspn908.1	907195	907326	131	SN40, srn239, F34	L20_leader
sspn908.2	907168	907301	133	SN40
sspn956.1	955904	956000	96		preQ1-II
sspn957.1	956780	956922	142		asd

## Sheet: 3D
Table 3D. Overview over sRNAs analyzed for differential transcription upon Carolacton treatment.
Name	Begin	End	size (nt)	also identified as	identified by similarity Motif/Family
F1	91593	91664	72
F10	284261	284317	57	trn0157
F11	286614	286708	95
F12	444624	444663	40
F13	470344	470441	98	srn145
F14	499570	499689	120
F15	501732	501844	113	srn151
F16	528096	528162	67
F17	530769	530895	127
F18	538437	538492	56
F19	543052	543150	99
F2	106533	106577	45
F20	547541	547749	209	srn157
F21	557415	557447	33
F22	592573	592712	140
F23	603204	603346	143	trn0329
F24	610528	610660	133
F25	623244	623345	102	SN11, trn0332
F26	668007	668112	106	SN12, sspn669.1	PyrR
F27	684656	684797	142	trn0358
F28	709064	709122	59
F29	743792	743828	37
F3	117143	117248	106
F30	743886	743933	48
F31	810811	810862	52
F32	821924	822271	348	SN16, srn226, trmRNA, sspn822.1	SsrA
F33	863736	863818	83
F34	907218	907312	95	SN40, srn239, sspn908.1	L20_leader
F35	909029	909169	141	srn241
F36	941435	941487	53
F38	956782	956928	147	srn254
F39	972498	972607	110
F4	118118	118166	49
F40	1063101	1063151	51
F41	1071112	1071214	103	srn277
F42	1093532	1093614	83
F43	1216148	1216246	99
F44	1220366	1220460	95
F45	1408204	1408275	72
F46	1454220	1454277	58
F47	1530016	1530100	85	SN24
F48	1778293	1778427	135
F49	2026337	2026403	67
F5	120678	120848	171	trn0052
F50	2085887	2085994	108
F51	2133001	2133045	45
F52	40336	40380	45
F53	588512	588590	79
F54	1424517	1424756	240
F55	1696066	1696162	97
F56	158993	159090	98
F57	553923	553982	60
F58	716443	716473	31
F59	869510	869591	82	SN20, srn235
F6	130439	130495	57
F60	950115	950165	51	trn0485
F61	972327	972384	58
F62	995726	995787	62
F63	1090060	1090100	41
F64	1118416	1118462	47
F65	1350946	1351012	67
F67	2086466	2086584	119	srn503
F68	2132994	2133050	57
F7	209812	209917	106	csRNA5, SN35, srn061
F9	231310	231359	50
R1	171483	171628	146	SN4, srn029
R10	1987487	1987533	47
R11	2002164	2002195	32
R12	1731041	1731440	400	trn0830
R13	623327	623372	46
R14	1034021	1034100	80
R15	1214248	1214371	124	SN42, srn299
R16	1227703	1227744	42
R17	1277341	1277388	48
R18	1364575	1364706	132
R19	1390953	1391074	122	trn0663
R2	1221797	1221902	106
R20	1455141	1455185	45
R21	1461116	1461178	63	SN44, srn351
R3	1275652	1275704	53
R4	1351009	1351076	68
R6	1731557	1731734	178	srn400
R7	1791010	1791080	71
R8	1892645	1892717	73
R9	1903548	1903638	91	trn0935
SN1	24145	24254	110	trn0012, csRNA3
SN10	467128	467294	172
SN13	681801	681922	122
SN14	783289	783434	146
SN15	821508	821581	74
SN17	853100	853586	487
SN18	854355	854559	205
SN19	855530	855627	100
SN2	40243	40508	266
SN21	1005291	1005532	242
SN22	1033894	1034015	125
SN23	1324023	1324276	256
SN25	1592924	1593285	362
SN26	1989967	1990063	97
SN27	2086051	2086304	277	srn502, F66
SN28	485360	485540	181
SN29	497140	497360	221
SN3	116167	116372	206
SN30	499750	499970	231
SN31	2000722	2001113	392
SN32	1022430	1022539	121
SN33	392134	392231	105
SN36	423848	423992	145
SN37	557778	557971	194
SN38	485578	485759	182
SN39	721337	721446	110
SN41	1037030	1037185	166
SN43	1275596	1275742	147
SN45	2005540	2005697	181
SN46	2048539	2048648	112	trn1025
SN47	56069	56190	122
SN48*	1102915	1103083	169
SN49	1455217	1455362	146
SN5	228604	228713	110	F8, csRNA1
SN50*	1874532	1874844	313
SN6	230748	230916	171	csRNA2
SN7	233177	233262	93	csRNA4
SN9	414094	414215	122
srn026	144217	144338	122
srn049	202519	202622	104
srn068	248144	248290	147
srn081	273681	273799	119
srn098	350624	351014	391	SN8, sspn351.1	RNaseP_bact_b
srn135	438151	438276	126
srn141	463613	463725	113
srn164	596533	596633	101
srn176	681822	681975	154
srn206	781187	781305	119
srn218	808047	808148	102
srn231	853483	853606	124
srn249	928077	928215	139
srn266	1035461	1035582	122
srn267	1037099	1037218	120	sspn1038.1	L21_leader
srn270	1038198	1038302	105
srn279	1102805	1102928	124
srn308	1275562	1275711	137	sspn1276.1	L10_leader
srn317	1334472	1334582	111
srn319	1360540	1360646	107
srn395	1706693	1706886	194	sspn1707.1, SN34	6S RNA
srn435	1872034	1872146	113
srn448	1901982	1902084	103
srn477	1984831	1984969	139
srn478	1986359	1986458	100
srn491	2005533	2005674	142
sspn1006.1	1005306	1005523	217		T-box
sspn1229.1	1228243	1228280	37		L19_leader
sspn1275.1	1274492	1274628	136		rli38
sspn1462.1	1461080	1461196	116		yybP-ykoY leader
sspn1563.1	1562083	1562288	205		T-box
sspn1731.1	1730763	1730988	225		T-box
sspn1732.1	1731526	1731755	229		T-box
sspn1755.1	1754791	1754886	95		Purine riboswitches
sspn1871.1	1870152	1870209	57		Lacto-rpoB
sspn208.1	207851	207923	72		L17DE
sspn2122.1	2121275	2121377	102		TPP riboswitch
sspn25.1	24817	24916	99		ffs
sspn272.1	271945	272028	83		L13_leader
sspn388.1	387494	387582	88		Glycine riboswitch
sspn468.1	467301	467386	85		FMN riboswitch
sspn682.2	681820	681908	88		TPP riboswitch
sspn685.1	684650	684738	88		TPP riboswitch
sspn692.1	691343	691441	98		TPP riboswitch
sspn956.1	955904	956000	96		preQ1-II
sspn957.1	956780	956922	142		asd
trn0027	79336	79386	51
trn0036	91593	91651	59
trn0057	124989	125051	63
trn0093	200024	200092	69
trn0156	284018	284090	73
trn0218	392084	392155	72
trn0256	436064	436160	97
trn0273	466477	466569	93	sspn467.1	23S-methyl
trn0290	497393	497444	52
trn0355	673130	673199	70
trn0423	800595	800664	70
trn0489	959291	959352	62
trn0498	985718	985792	75
trn0500	1000888	1000974	87
trn0510	1016417	1016473	57
trn0573	1151276	1151348	73
trn0591	1189881	1189963	83
trn0634	1309557	1309634	78
trn0674	1401387	1401457	71
trn0696	1423633	1423714	82
trn0723	1462550	1462631	82
trn0757	1515505	1515588	84
trn0760	1527461	1527537	77
trn0761	1528108	1528175	68
trn0788	1597524	1597579	56
trn0866	1808564	1808655	92
trn0883	1831635	1831700	66
trn0884	1831707	1831795	89
trn0909	1870117	1870201	85
trn0978	1986229	1986311	83
trn1009	2014191	2014265	75
trn1031	2069774	2069864	91
trn1052	2132378	2132464	87
